# Supplementary material for: Microbial interactions in the mosquito gut determine Serratia colonization and blood-feeding propensity
Source: ISME J. 2020 Sep 7;15(1):93–108. doi: 10.1038/s41396-020-00763-3 (PMC7852612; doi:10.1038/s41396-020-00763-3)
Supplement: Supplementary file 2 — Table S5 [file 41396_2020_763_MOESM2_ESM.xlsx]

## Sheet: OTU (Table)
ID	Name	Taxonomy	Combined Abundance	Min	Max	Mean	Median	Std	Galveston10_S10 Abundance	Galveston11_S11 Abundance	Galveston12_S12 Abundance	Galveston13_S13 Abundance	Galveston14_S14 Abundance	Galveston15_S15 Abundance	Galveston2_S2 Abundance	Galveston3_S3 Abundance	Galveston4_S4 Abundance	Galveston5_S5 Abundance	Galveston6_S6 Abundance	Galveston7_S7 Abundance	Galveston8_S8 Abundance	Galveston9_S9 Abundance	GalvestonControl_S16 Abundance	Iquitos10_S42 Abundance	Iquitos11_S43 Abundance	Iquitos12_S44 Abundance	Iquitos13_S45 Abundance	Iquitos14_S46 Abundance	Iquitos15_S47 Abundance	Iquitos1_S33 Abundance	Iquitos2_S34 Abundance	Iquitos3_S35 Abundance	Iquitos5_S37 Abundance	Iquitos6_S38 Abundance	Iquitos7_S39 Abundance	Iquitos8_S40 Abundance	Iquitos9_S41 Abundance	IquitosControl_S48 Abundance	Juchitan10_S58 Abundance	Juchitan11_S59 Abundance	Juchitan12_S60 Abundance	Juchitan13_S61 Abundance	Juchitan14_S62 Abundance	Juchitan15_S63 Abundance	Juchitan1_S49 Abundance	Juchitan2_S50 Abundance	Juchitan3_S51 Abundance	Juchitan4_S52 Abundance	Juchitan5_S53 Abundance
D_6__Staphylococcus aureus, GBKB01000906.322.1853	GBKB01000906.322.1853	D_0__Bacteria, D_1__Firmicutes, D_2__Bacilli, D_3__Bacillales, D_4__Staphylococcaceae, D_5__Staphylococcus, D_6__Staphylococcus aureus	54	0	19	0.870968	0	3.35586	7	0	0	0	0	0	0	0	0	0	0	0	0	0	0	4	0	0	0	0	0	0	0	0	0	0	0	0	0	0	0	0	0	0	0	0	0	0	0	0	0
D_6__uncultured bacterium, HM248444.1.1359	HM248444.1.1359	D_0__Bacteria, D_1__Proteobacteria, D_2__Gammaproteobacteria, D_3__Pseudomonadales, D_4__Moraxellaceae, D_5__Acinetobacter, D_6__uncultured bacterium	2	0	2	0.0322581	0	0.254	0	0	0	0	0	0	0	0	0	0	0	0	0	0	0	0	0	0	0	0	0	0	0	0	0	0	0	0	0	0	0	0	0	0	0	0	0	0	0	0	0
D_6__uncultured bacterium, FJ900839.1.1396	FJ900839.1.1396	D_0__Bacteria, D_1__Proteobacteria, D_2__Gammaproteobacteria, D_3__Pseudomonadales, D_4__Pseudomonadaceae, D_5__Pseudomonas, D_6__uncultured bacterium	47	0	33	0.758065	0	4.40449	0	0	0	0	0	0	0	0	0	0	0	0	0	0	0	0	0	0	0	0	0	0	0	0	0	0	0	0	0	33	0	0	0	0	0	0	0	0	0	0	0
Ambiguous_taxa, FJ900888.1.1397	FJ900888.1.1397	D_0__Bacteria, D_1__Proteobacteria, D_2__Gammaproteobacteria, D_3__Pseudomonadales, D_4__Pseudomonadaceae, D_5__Pseudomonas, Ambiguous_taxa	3	0	3	0.0483871	0	0.381	0	0	0	0	0	0	0	0	0	0	0	0	0	0	0	0	0	0	0	0	0	0	0	0	0	0	0	0	0	0	0	0	0	0	0	0	0	0	0	0	0
D_6__uncultured bacterium, FJ901047.1.1308	FJ901047.1.1308	D_0__Bacteria, D_1__Proteobacteria, D_2__Gammaproteobacteria, D_3__Pseudomonadales, D_4__Pseudomonadaceae, D_5__Pseudomonas, D_6__uncultured bacterium	8	0	3	0.129032	0	0.586288	0	0	0	0	0	0	0	0	0	0	0	0	0	0	0	0	0	0	0	0	0	0	0	0	0	0	0	0	0	0	0	0	0	0	0	0	0	0	0	0	0
Ambiguous_taxa, FJ913065.1.1309	FJ913065.1.1309	D_0__Bacteria, D_1__Proteobacteria, D_2__Gammaproteobacteria, D_3__Enterobacteriales, D_4__Enterobacteriaceae, D_5__Serratia, Ambiguous_taxa	34	0	16	0.548387	0	2.18548	0	0	0	0	0	0	0	0	0	0	0	0	0	0	0	0	0	0	0	0	0	0	0	0	0	0	0	0	0	0	0	0	0	0	2	0	0	0	0	0	0
Ambiguous_taxa, FJ936904.1.1498	FJ936904.1.1498	D_0__Bacteria, D_1__Proteobacteria, D_2__Betaproteobacteria, D_3__Hydrogenophilales, D_4__Hydrogenophilaceae, D_5__Ferritrophicum, Ambiguous_taxa	2	0	2	0.0322581	0	0.254	0	0	0	0	0	0	0	0	0	0	0	0	0	0	0	0	0	0	0	0	0	0	0	0	0	0	0	0	0	0	0	0	0	0	0	0	0	0	0	0	2
D_6__Pseudomonas sp. LS197, FJ937924.1.1398	FJ937924.1.1398	D_0__Bacteria, D_1__Proteobacteria, D_2__Gammaproteobacteria, D_3__Pseudomonadales, D_4__Pseudomonadaceae, D_5__Pseudomonas, D_6__Pseudomonas sp. LS197	2	0	2	0.0322581	0	0.254	0	0	0	0	0	0	0	0	0	0	0	0	0	0	0	0	0	0	0	2	0	0	0	0	0	0	0	0	0	0	0	0	0	0	0	0	0	0	0	0	0
D_6__Pseudomonas sp. LS227, FJ937929.1.1393	FJ937929.1.1393	D_0__Bacteria, D_1__Proteobacteria, D_2__Gammaproteobacteria, D_3__Pseudomonadales, D_4__Pseudomonadaceae, D_5__Pseudomonas, D_6__Pseudomonas sp. LS227	42	0	13	0.677419	0	1.88848	0	5	0	2	0	0	2	3	2	1	0	1	0	0	0	0	0	0	0	0	0	0	0	1	0	0	0	0	1	0	0	0	0	1	0	3	0	3	0	0	0
Ambiguous_taxa, FJ940800.1.1498	FJ940800.1.1498	D_0__Bacteria, D_1__Proteobacteria, D_2__Gammaproteobacteria, D_3__Aeromonadales, D_4__Aeromonadaceae, D_5__Aeromonas, Ambiguous_taxa	2	0	1	0.0322581	0	0.178127	0	0	0	0	0	0	0	0	0	0	0	0	0	0	0	0	0	0	0	0	0	0	0	0	0	0	0	0	0	0	0	0	0	0	0	0	0	0	0	0	0
D_6__Enterobacter sp. xC3, FJ947065.1.1274	FJ947065.1.1274	D_0__Bacteria, D_1__Proteobacteria, D_2__Gammaproteobacteria, D_3__Enterobacteriales, D_4__Enterobacteriaceae, D_5__Enterobacter, D_6__Enterobacter sp. xC3	2	0	2	0.0322581	0	0.254	0	0	0	0	0	0	0	0	0	0	0	0	0	0	0	0	0	0	0	0	0	0	0	0	0	0	0	0	0	0	0	0	0	0	0	0	0	0	0	0	0
D_6__Sphingomonas sp. DSV5M, FJ948822.1.1302	FJ948822.1.1302	D_0__Bacteria, D_1__Proteobacteria, D_2__Alphaproteobacteria, D_3__Sphingomonadales, D_4__Sphingomonadaceae, D_5__Sphingomonas, D_6__Sphingomonas sp. DSV5M	36	0	10	0.580645	0	1.66496	1	10	0	5	1	0	0	0	1	0	0	0	0	0	0	3	0	0	0	0	0	1	2	0	0	0	0	0	2	0	0	0	0	0	0	2	0	0	0	0	0
Ambiguous_taxa, FJ950540.1.1442	FJ950540.1.1442	D_0__Bacteria, D_1__Actinobacteria, D_2__Actinobacteria, D_3__Micrococcales, D_4__Microbacteriaceae, D_5__Agromyces, Ambiguous_taxa	4	0	4	0.0645161	0	0.508001	0	4	0	0	0	0	0	0	0	0	0	0	0	0	0	0	0	0	0	0	0	0	0	0	0	0	0	0	0	0	0	0	0	0	0	0	0	0	0	0	0
Ambiguous_taxa, FJ950575.1.1463	FJ950575.1.1463	D_0__Bacteria, D_1__Proteobacteria, D_2__Gammaproteobacteria, D_3__Pseudomonadales, D_4__Pseudomonadaceae, D_5__Pseudomonas, Ambiguous_taxa	6	0	2	0.0967742	0	0.392958	0	0	0	0	0	0	0	0	0	2	0	0	0	0	0	0	0	0	0	0	0	0	0	0	0	0	1	0	0	0	0	1	0	0	0	0	0	0	0	0	0
Ambiguous_taxa, FJ950587.1.1445	FJ950587.1.1445	D_0__Bacteria, D_1__Bacteroidetes, D_2__Sphingobacteriia, D_3__Sphingobacteriales, D_4__Sphingobacteriaceae, D_5__Sphingobacterium, Ambiguous_taxa	17	0	6	0.274194	0	1.05845	0	0	0	0	2	0	0	5	0	0	0	0	0	0	0	0	0	0	0	0	0	0	0	0	0	0	0	0	0	0	0	0	0	0	0	0	0	0	0	0	0
D_6__Escherichia coli, FJ950694.1.1472	FJ950694.1.1472	D_0__Bacteria, D_1__Proteobacteria, D_2__Gammaproteobacteria, D_3__Enterobacteriales, D_4__Enterobacteriaceae, D_5__Escherichia-Shigella, D_6__Escherichia coli	2	0	2	0.0322581	0	0.254	0	0	0	0	0	0	0	0	0	0	0	0	0	0	0	0	0	0	0	0	0	0	0	0	0	0	0	0	0	0	0	0	0	0	0	0	0	0	0	0	0
D_6__uncultured bacterium, FJ957443.1.1492	FJ957443.1.1492	D_0__Bacteria, D_1__Actinobacteria, D_2__Actinobacteria, D_3__Propionibacteriales, D_4__Propionibacteriaceae, D_5__Propionibacterium, D_6__uncultured bacterium	131	0	23	2.1129	1	3.85008	0	1	1	1	2	1	0	0	3	5	0	3	0	0	23	9	1	0	0	1	0	4	6	3	0	0	0	1	0	16	2	0	1	1	0	2	0	3	0	0	0
D_6__uncultured Staphylococcus sp., FJ957497.1.1475	FJ957497.1.1475	D_0__Bacteria, D_1__Firmicutes, D_2__Bacilli, D_3__Bacillales, D_4__Staphylococcaceae, D_5__Staphylococcus, D_6__uncultured Staphylococcus sp.	4	0	2	0.0645161	0	0.356254	0	2	0	0	0	0	0	0	0	0	0	0	0	0	0	2	0	0	0	0	0	0	0	0	0	0	0	0	0	0	0	0	0	0	0	0	0	0	0	0	0
Ambiguous_taxa, FJ957511.1.1474	FJ957511.1.1474	D_0__Bacteria, D_1__Firmicutes, D_2__Bacilli, D_3__Bacillales, D_4__Staphylococcaceae, D_5__Staphylococcus, Ambiguous_taxa	255	0	31	4.1129	1	6.68766	0	0	1	12	1	1	2	5	0	6	1	2	0	0	0	7	5	4	4	0	1	3	0	1	0	2	2	0	0	0	1	1	1	1	1	8	0	7	0	2	2
D_6__Sphingomonas sp. 2000-20, FJ959381.1.1390	FJ959381.1.1390	D_0__Bacteria, D_1__Proteobacteria, D_2__Alphaproteobacteria, D_3__Sphingomonadales, D_4__Sphingomonadaceae, D_5__Sphingopyxis, D_6__Sphingomonas sp. 2000-20	15	0	10	0.241935	0	1.41056	0	0	0	0	0	0	0	0	0	0	0	0	0	0	0	0	0	0	0	0	0	0	0	0	0	0	0	0	0	0	0	0	0	0	0	0	0	0	0	0	0
Ambiguous_taxa, FJ976563.1.1391	FJ976563.1.1391	D_0__Bacteria, D_1__Proteobacteria, D_2__Gammaproteobacteria, D_3__Pseudomonadales, D_4__Moraxellaceae, D_5__Acinetobacter, Ambiguous_taxa	5	0	3	0.0806452	0	0.454428	0	0	0	0	0	0	0	0	0	0	0	0	0	0	0	0	0	0	3	2	0	0	0	0	0	0	0	0	0	0	0	0	0	0	0	0	0	0	0	0	0
Ambiguous_taxa, FJ981663.1.1385	FJ981663.1.1385	D_0__Bacteria, D_1__Actinobacteria, D_2__Actinobacteria, D_3__Micrococcales, D_4__Brevibacteriaceae, D_5__Brevibacterium, Ambiguous_taxa	5	0	5	0.0806452	0	0.635001	0	0	0	0	0	0	0	0	0	0	0	0	0	0	0	0	0	0	5	0	0	0	0	0	0	0	0	0	0	0	0	0	0	0	0	0	0	0	0	0	0
D_6__uncultured bacterium, FJ983115.1.1241	FJ983115.1.1241	D_0__Bacteria, D_1__Firmicutes, D_2__Bacilli, D_3__Lactobacillales, D_4__Streptococcaceae, D_5__Streptococcus, D_6__uncultured bacterium	70	0	61	1.12903	0	7.75756	0	0	0	0	0	0	0	3	0	0	0	0	0	0	0	0	0	0	0	0	0	0	0	0	0	0	0	0	0	0	0	0	0	2	0	0	0	0	0	0	0
Ambiguous_taxa, FKEX01000004.14.1517	FKEX01000004.14.1517	D_0__Bacteria, D_1__Proteobacteria, D_2__Gammaproteobacteria, D_3__Enterobacteriales, D_4__Enterobacteriaceae, D_5__Enterobacter, Ambiguous_taxa	1811	0	1708	29.2097	0	216.79	0	0	0	0	0	0	0	0	0	0	0	0	0	0	0	0	0	0	0	0	0	0	0	0	0	0	0	0	0	0	0	0	0	0	0	0	0	0	0	0	0
Ambiguous_taxa, FM209304.1.1500	FM209304.1.1500	D_0__Bacteria, D_1__Proteobacteria, D_2__Betaproteobacteria, D_3__Burkholderiales, D_4__Oxalobacteraceae, D_5__Massilia, Ambiguous_taxa	2	0	2	0.0322581	0	0.254	0	0	0	0	0	0	0	0	0	0	0	0	0	0	0	0	0	0	0	0	0	0	0	0	0	0	2	0	0	0	0	0	0	0	0	0	0	0	0	0	0
D_6__uncultured bacterium, FM213013.1.1535	FM213013.1.1535	D_0__Bacteria, D_1__Proteobacteria, D_2__Gammaproteobacteria, D_3__Xanthomonadales, D_4__Xanthomonadaceae, D_5__Pseudoxanthomonas, D_6__uncultured bacterium	101	0	42	1.62903	0	6.00883	0	0	0	0	0	0	0	0	0	0	0	0	0	0	0	0	0	0	0	0	0	0	0	0	0	0	0	0	0	0	0	0	0	0	0	0	0	0	0	0	0
D_6__Arthrobacter globiformis, FM213392.1.1485	FM213392.1.1485	D_0__Bacteria, D_1__Actinobacteria, D_2__Actinobacteria, D_3__Micrococcales, D_4__Micrococcaceae, D_5__Arthrobacter, D_6__Arthrobacter globiformis	2	0	2	0.0322581	0	0.254	0	0	0	0	0	0	0	0	0	0	0	0	0	0	0	0	0	0	0	0	0	0	0	0	0	0	0	0	0	0	0	0	0	0	0	0	0	2	0	0	0
D_6__uncultured bacterium, FN421512.1.1361	FN421512.1.1361	D_0__Bacteria, D_1__Proteobacteria, D_2__Alphaproteobacteria, D_3__Rhizobiales, D_4__Hyphomicrobiaceae, D_5__Devosia, D_6__uncultured bacterium	13	0	9	0.209677	0	1.18926	0	0	0	0	0	0	0	0	0	0	0	0	0	0	0	0	0	0	0	0	0	0	0	0	0	0	0	0	0	0	0	0	0	0	0	0	0	0	0	0	0
D_6__uncultured bacterium, FN421585.1.1365	FN421585.1.1365	D_0__Bacteria, D_1__Proteobacteria, D_2__Alphaproteobacteria, D_3__Sphingomonadales, D_4__Sphingomonadaceae, D_5__Sphingomonas, D_6__uncultured bacterium	7	0	4	0.112903	0	0.575592	0	0	0	0	0	0	0	0	0	0	0	0	0	0	0	0	0	0	0	0	2	0	0	0	0	0	0	0	0	0	0	0	0	0	0	0	0	0	0	0	0
Ambiguous_taxa, FN421908.1.1369	FN421908.1.1369	D_0__Bacteria, D_1__Proteobacteria, D_2__Alphaproteobacteria, D_3__Sphingomonadales, D_4__Sphingomonadaceae, D_5__Sphingomonas, Ambiguous_taxa	6	0	4	0.0967742	0	0.564225	0	0	0	0	0	0	0	0	0	0	0	0	0	0	0	0	0	0	0	0	0	0	0	0	0	0	0	0	0	0	0	0	0	0	0	0	0	0	0	0	0
Ambiguous_taxa, FN421949.1.1367	FN421949.1.1367	D_0__Bacteria, D_1__Proteobacteria, D_2__Alphaproteobacteria, D_3__Sphingomonadales, D_4__Sphingomonadaceae, D_5__Sphingomonas, Ambiguous_taxa	34	0	12	0.548387	0	1.87019	2	1	0	12	1	0	0	0	0	0	0	0	0	0	0	0	0	0	0	2	2	1	0	0	6	0	0	0	0	0	0	0	0	0	0	0	0	0	0	0	0
D_6__uncultured Firmicutes bacterium, FN429808.1.1398	FN429808.1.1398	D_0__Bacteria, D_1__Firmicutes, D_2__Erysipelotrichia, D_3__Erysipelotrichales, D_4__Erysipelotrichaceae, D_5__Erysipelothrix, D_6__uncultured Firmicutes bacterium	2	0	2	0.0322581	0	0.254	0	0	0	0	0	0	0	0	0	0	0	0	0	0	0	0	0	0	0	0	0	0	0	0	0	0	0	0	0	0	0	0	0	0	0	0	0	0	0	2	0
Ambiguous_taxa, FN436182.1.1450	FN436182.1.1450	D_0__Bacteria, D_1__Proteobacteria, D_2__Alphaproteobacteria, D_3__Rhizobiales, D_4__Bradyrhizobiaceae, D_5__Tardiphaga, Ambiguous_taxa	16	0	5	0.258065	0	0.885872	0	0	0	0	0	0	0	0	0	0	0	0	0	2	0	0	0	1	0	0	0	0	0	1	0	0	0	0	0	0	0	1	0	2	5	0	0	0	0	0	0
Ambiguous_taxa, HE576030.1.1553	HE576030.1.1553	D_0__Bacteria, D_1__Firmicutes, D_2__Clostridia, D_3__Clostridiales, D_4__Peptostreptococcaceae, D_5__Acetoanaerobium, Ambiguous_taxa	18	0	10	0.290323	0	1.48641	0	0	0	0	0	0	0	0	0	6	0	0	0	0	0	0	0	0	0	0	0	0	0	0	0	0	0	0	0	0	0	0	0	0	0	0	0	0	0	0	0
Ambiguous_taxa, HE589870.1.1405	HE589870.1.1405	D_0__Bacteria, D_1__Proteobacteria, D_2__Alphaproteobacteria, D_3__Rhizobiales, D_4__Xanthobacteraceae, Ambiguous_taxa, Ambiguous_taxa	17	0	10	0.274194	0	1.35706	0	0	0	0	0	0	0	0	0	10	0	0	0	0	0	0	0	0	2	0	0	0	0	0	0	0	0	0	0	0	0	0	0	0	2	0	0	0	0	0	0
Ambiguous_taxa, HG917748.1.1425	HG917748.1.1425	D_0__Bacteria, D_1__Proteobacteria, D_2__Deltaproteobacteria, D_3__Bdellovibrionales, D_4__Bdellovibrionaceae, D_5__Bdellovibrio, Ambiguous_taxa	729	0	65	11.7581	8	13.3474	65	6	0	0	4	0	8	9	12	15	14	18	0	0	0	35	18	3	7	10	50	18	7	7	4	8	19	5	1	0	6	17	4	13	8	7	0	2	29	11	9
D_6__uncultured soil bacterium, FQ659775.1.1375	FQ659775.1.1375	D_0__Bacteria, D_1__Verrucomicrobia, D_2__Verrucomicrobiae, D_3__Verrucomicrobiales, D_4__Verrucomicrobiaceae, D_5__uncultured, D_6__uncultured soil bacterium	817	0	116	13.1774	2	24.4685	0	2	5	11	2	1	4	0	10	20	44	16	0	0	0	0	0	2	0	1	2	0	0	5	0	0	0	0	1	0	1	5	3	1	3	0	0	12	2	60	4
Ambiguous_taxa, HJ352591.1.1442	HJ352591.1.1442	D_0__Bacteria, D_1__Proteobacteria, D_2__Gammaproteobacteria, D_3__Pseudomonadales, D_4__Moraxellaceae, D_5__Alkanindiges, Ambiguous_taxa	1503	0	196	24.2419	11	37.2254	6	13	69	10	11	20	15	3	40	62	34	113	3	0	0	17	6	0	21	9	28	19	48	4	11	3	30	7	38	0	2	2	0	8	8	11	1	9	3	12	2
Ambiguous_taxa, FQ660362.1.1354	FQ660362.1.1354	D_0__Bacteria, D_1__Proteobacteria, D_2__Betaproteobacteria, D_3__Burkholderiales, D_4__Comamonadaceae, Ambiguous_taxa, Ambiguous_taxa	2	0	2	0.0322581	0	0.254	0	0	0	0	0	0	0	0	0	0	0	0	0	0	0	0	0	0	0	0	0	0	0	0	0	0	0	0	0	0	0	2	0	0	0	0	0	0	0	0	0
D_6__unidentified, HJ971778.2.1216	HJ971778.2.1216	D_0__Bacteria, D_1__Proteobacteria, D_2__Gammaproteobacteria, D_3__Pseudomonadales, D_4__Pseudomonadaceae, D_5__Pseudomonas, D_6__unidentified	25	0	17	0.403226	0	2.19134	0	1	0	0	0	0	0	0	0	0	0	0	0	0	0	0	0	0	0	0	0	0	0	0	0	0	0	0	0	0	0	2	0	0	0	2	0	0	0	0	0
D_6__uncultured bacterium, FR675947.1.1459	FR675947.1.1459	D_0__Bacteria, D_1__Proteobacteria, D_2__Betaproteobacteria, D_3__Burkholderiales, D_4__Comamonadaceae, D_5__Variovorax, D_6__uncultured bacterium	623	0	109	10.0484	2	17.4002	0	0	0	0	0	0	1	0	0	0	7	0	0	0	0	20	25	2	2	31	35	22	13	44	2	4	109	2	15	0	2	1	0	1	17	0	0	3	5	9	3
D_6__uncultured bacterium, FR691514.1.1488	FR691514.1.1488	D_0__Bacteria, D_1__Bacteroidetes, D_2__Flavobacteriia, D_3__Flavobacteriales, D_4__Flavobacteriaceae, D_5__Cloacibacterium, D_6__uncultured bacterium	10	0	2	0.16129	0	0.549024	0	0	0	0	0	0	0	0	0	2	0	0	0	0	0	0	0	0	0	0	0	0	0	0	0	0	0	0	0	0	0	0	0	0	0	0	0	0	0	0	0
Ambiguous_taxa, FR691527.1.1464	FR691527.1.1464	D_0__Bacteria, D_1__Firmicutes, D_2__Clostridia, D_3__Clostridiales, D_4__Clostridiaceae 1, D_5__Clostridium sensu stricto 12, Ambiguous_taxa	6	0	4	0.0967742	0	0.564225	0	0	0	0	0	0	0	0	0	0	0	0	0	0	0	0	0	0	0	0	0	0	0	0	0	0	0	0	0	0	0	0	0	0	0	0	0	0	2	0	0
Ambiguous_taxa, HM104367.1.1424	HM104367.1.1424	D_0__Bacteria, D_1__Actinobacteria, D_2__Actinobacteria, D_3__Micrococcales, D_4__Microbacteriaceae, D_5__Microbacterium, Ambiguous_taxa	64	0	24	1.03226	0	3.43066	0	0	0	0	0	0	0	0	0	7	0	0	0	0	0	0	0	0	0	0	0	0	0	2	0	0	0	0	2	0	0	1	1	1	10	4	2	2	4	0	0
D_6__uncultured bacterium, FR853490.1.1510	FR853490.1.1510	D_0__Bacteria, D_1__Proteobacteria, D_2__Gammaproteobacteria, Ambiguous_taxa, Ambiguous_taxa, Ambiguous_taxa, D_6__uncultured bacterium	6	0	4	0.0967742	0	0.564225	0	0	0	0	0	0	0	0	0	0	0	0	0	0	0	0	0	0	0	0	0	0	0	0	0	0	0	0	0	0	0	0	0	0	0	0	0	0	0	0	0
Ambiguous_taxa, GACN01029607.149.2074	GACN01029607.149.2074	D_0__Bacteria, D_1__Cyanobacteria, D_2__Chloroplast, Ambiguous_taxa, Ambiguous_taxa, Ambiguous_taxa, Ambiguous_taxa	16	0	9	0.258065	0	1.31742	0	0	0	0	0	0	0	0	0	5	0	0	0	0	0	0	0	0	0	0	0	0	0	0	0	0	0	0	0	0	0	0	0	0	0	0	0	0	2	0	0
D_6__Avena sativa (oat), GAJE01006253.263.2200	GAJE01006253.263.2200	D_0__Bacteria, D_1__Proteobacteria, D_2__Alphaproteobacteria, D_3__Rickettsiales, D_4__Mitochondria, D_5__Avena sativa (oat), D_6__Avena sativa (oat)	2	0	2	0.0322581	0	0.254	0	0	0	0	0	0	0	0	0	0	0	0	0	0	0	0	0	0	0	0	0	0	0	2	0	0	0	0	0	0	0	0	0	0	0	0	0	0	0	0	0
Ambiguous_taxa, GAUZ01004947.4.1494	GAUZ01004947.4.1494	D_0__Bacteria, D_1__Proteobacteria, D_2__Gammaproteobacteria, D_3__Pseudomonadales, D_4__Pseudomonadaceae, D_5__Pseudomonas, Ambiguous_taxa	294	0	109	4.74194	0	15.6791	0	0	0	5	0	0	1	0	0	0	0	5	0	0	50	0	2	0	2	0	0	0	0	0	2	0	2	0	2	109	0	2	5	0	2	0	0	2	0	0	0
Ambiguous_taxa, GAXU01013584.195.1647	GAXU01013584.195.1647	D_0__Bacteria, D_1__Cyanobacteria, D_2__Chloroplast, Ambiguous_taxa, Ambiguous_taxa, Ambiguous_taxa, Ambiguous_taxa	23	0	21	0.370968	0	2.67492	0	0	0	0	0	2	0	0	0	0	0	0	0	0	0	0	0	0	0	0	0	0	0	0	0	0	0	0	0	0	0	0	0	0	0	0	0	0	0	0	0
D_6__Blaberus atropos, GAYD01005992.1.1396	GAYD01005992.1.1396	D_0__Bacteria, D_1__Proteobacteria, D_2__Gammaproteobacteria, D_3__Pseudomonadales, D_4__Pseudomonadaceae, D_5__Pseudomonas, D_6__Blaberus atropos	1013	0	416	16.3387	1	57.1027	0	4	0	9	0	7	0	0	0	4	2	9	0	0	130	0	1	2	3	0	1	0	0	3	1	0	3	0	2	416	0	0	1	0	4	12	0	0	0	4	0
D_6__Solanum melongena (eggplant), GAYR01026355.62.1575	GAYR01026355.62.1575	D_0__Bacteria, D_1__Proteobacteria, D_2__Gammaproteobacteria, D_3__Pseudomonadales, D_4__Moraxellaceae, D_5__Enhydrobacter, D_6__Solanum melongena (eggplant)	361	0	70	5.82258	0	12.8299	2	5	7	30	9	6	1	2	0	18	7	7	0	0	0	0	1	0	0	0	0	0	0	0	0	0	0	1	0	0	0	0	0	0	0	0	0	0	0	0	0
D_6__Kerria lacca (common lac scale), GBDO01023607.63.1533	GBDO01023607.63.1533	D_0__Bacteria, D_1__Proteobacteria, D_2__Alphaproteobacteria, D_3__Rickettsiales, D_4__Anaplasmataceae, D_5__Wolbachia, D_6__Kerria lacca (common lac scale)	58	0	8	0.935484	0	1.85429	0	4	0	0	0	0	2	0	0	0	0	0	0	0	0	8	0	0	1	0	0	4	4	2	1	0	2	0	1	0	0	0	6	2	0	4	0	5	0	0	6
D_6__Oryzias melastigma (Indian medaka), GBFX01069610.194.1692	GBFX01069610.194.1692	D_0__Bacteria, D_1__Actinobacteria, D_2__Actinobacteria, D_3__Corynebacteriales, D_4__Nocardiaceae, D_5__Rhodococcus, D_6__Oryzias melastigma (Indian medaka)	2	0	2	0.0322581	0	0.254	0	0	0	0	0	0	0	0	0	0	0	0	0	0	0	0	0	0	0	0	0	0	0	0	0	0	0	0	0	0	0	0	0	0	0	0	0	0	0	0	0
D_6__Carya cathayensis, GDAX01048398.486.2474	GDAX01048398.486.2474	D_0__Bacteria, D_1__Cyanobacteria, D_2__Chloroplast, D_3__Carya cathayensis, D_4__Carya cathayensis, D_5__Carya cathayensis, D_6__Carya cathayensis	292	0	202	4.70968	0	26.9428	0	0	0	0	0	0	0	0	0	0	0	0	0	0	0	1	0	0	0	0	0	0	202	0	0	0	69	0	0	0	0	0	0	3	0	0	0	6	0	0	0
D_6__Austrofundulus limnaeus, GDGZ01024135.295.1812	GDGZ01024135.295.1812	D_0__Bacteria, D_1__Proteobacteria, D_2__Gammaproteobacteria, D_3__Xanthomonadales, D_4__Xanthomonadaceae, D_5__Stenotrophomonas, D_6__Austrofundulus limnaeus	84	0	16	1.35484	0	3.02501	2	4	1	0	4	5	1	0	0	2	1	0	0	0	0	0	2	0	2	2	0	0	0	1	0	0	0	0	1	0	0	0	0	0	5	5	0	0	5	0	0
D_6__Austrofundulus limnaeus, GDHX01215805.4.1493	GDHX01215805.4.1493	D_0__Bacteria, D_1__Proteobacteria, D_2__Betaproteobacteria, D_3__Burkholderiales, D_4__Comamonadaceae, D_5__Rhizobacter, D_6__Austrofundulus limnaeus	2	0	2	0.0322581	0	0.254	0	0	0	0	0	0	0	0	0	2	0	0	0	0	0	0	0	0	0	0	0	0	0	0	0	0	0	0	0	0	0	0	0	0	0	0	0	0	0	0	0
D_6__Austrofundulus limnaeus, GDHX01215817.4.1477	GDHX01215817.4.1477	D_0__Bacteria, D_1__Proteobacteria, D_2__Alphaproteobacteria, D_3__Rhizobiales, D_4__Bradyrhizobiaceae, D_5__Nitrobacter, D_6__Austrofundulus limnaeus	4	0	2	0.0645161	0	0.306806	0	0	0	0	0	0	0	1	0	0	0	0	0	0	0	0	0	0	0	0	0	0	0	0	0	0	0	0	0	0	0	0	0	0	1	0	0	0	0	0	0
D_6__Tectona grandis, GDLT01000297.39.1633	GDLT01000297.39.1633	D_0__Bacteria, D_1__Cyanobacteria, D_2__Chloroplast, D_3__Tectona grandis, D_4__Tectona grandis, D_5__Tectona grandis, D_6__Tectona grandis	18	0	7	0.290323	0	1.07714	0	1	0	0	0	0	0	0	0	0	0	0	0	0	0	7	0	0	0	0	0	0	0	0	3	2	0	0	0	0	0	0	0	0	0	0	0	0	0	2	0
D_6__Tectona grandis, GDLT01000794.39.1686	GDLT01000794.39.1686	D_0__Bacteria, D_1__Proteobacteria, D_2__Alphaproteobacteria, D_3__Rickettsiales, D_4__Mitochondria, D_5__Tectona grandis, D_6__Tectona grandis	14	0	3	0.225806	0	0.777119	0	0	0	0	0	0	2	0	0	0	0	0	0	0	0	0	0	0	0	0	0	0	0	0	0	0	3	0	0	0	0	0	3	0	3	0	0	0	0	3	0
D_6__uncultured bacterium, GQ006310.1.1371	GQ006310.1.1371	D_0__Bacteria, D_1__Firmicutes, D_2__Bacilli, D_3__Bacillales, D_4__Staphylococcaceae, D_5__Staphylococcus, D_6__uncultured bacterium	28	0	6	0.451613	0	1.15485	0	0	0	0	0	0	0	0	0	2	0	0	0	0	0	1	0	0	0	0	0	0	0	1	4	0	2	0	3	0	0	0	3	0	0	0	0	0	0	0	0
D_6__uncultured bacterium, GQ006324.1.1342	GQ006324.1.1342	D_0__Bacteria, D_1__Actinobacteria, D_2__Actinobacteria, D_3__Corynebacteriales, D_4__Corynebacteriaceae, D_5__Corynebacterium 1, D_6__uncultured bacterium	2	0	2	0.0322581	0	0.254	0	0	0	0	0	0	0	0	0	0	0	0	0	0	0	0	0	0	0	0	0	0	0	0	0	0	0	0	0	0	0	0	0	0	0	0	0	0	0	0	0
D_6__uncultured bacterium, GQ006332.1.1341	GQ006332.1.1341	D_0__Bacteria, D_1__Actinobacteria, D_2__Actinobacteria, D_3__Corynebacteriales, D_4__Corynebacteriaceae, D_5__Corynebacterium 1, D_6__uncultured bacterium	111	0	41	1.79032	0	5.81163	2	0	0	0	0	2	1	0	0	0	0	0	0	0	41	7	3	0	0	4	0	0	2	0	0	0	3	0	0	0	0	0	0	1	9	0	0	0	0	2	0
D_6__uncultured bacterium, GQ008023.1.1336	GQ008023.1.1336	D_0__Bacteria, D_1__FBP, D_2__uncultured bacterium, D_3__uncultured bacterium, D_4__uncultured bacterium, D_5__uncultured bacterium, D_6__uncultured bacterium	15	0	8	0.241935	0	1.15497	0	0	0	0	0	0	0	0	0	0	0	0	0	0	0	0	0	0	0	0	0	0	0	0	0	0	0	1	2	0	0	0	0	0	0	0	0	0	0	8	0
D_6__uncultured bacterium, GQ012876.1.1370	GQ012876.1.1370	D_0__Bacteria, D_1__Firmicutes, D_2__Bacilli, D_3__Bacillales, D_4__Staphylococcaceae, D_5__Staphylococcus, D_6__uncultured bacterium	12	0	4	0.193548	0	0.785915	0	0	0	0	2	0	0	0	0	4	0	0	0	0	0	0	0	0	0	0	0	0	0	0	0	0	0	0	0	0	0	0	0	0	0	0	0	0	0	0	0
D_6__uncultured bacterium, GQ023326.1.1365	GQ023326.1.1365	D_0__Bacteria, D_1__Bacteroidetes, D_2__Flavobacteriia, D_3__Flavobacteriales, D_4__Flavobacteriaceae, D_5__Cloacibacterium, D_6__uncultured bacterium	2	0	2	0.0322581	0	0.254	0	0	0	2	0	0	0	0	0	0	0	0	0	0	0	0	0	0	0	0	0	0	0	0	0	0	0	0	0	0	0	0	0	0	0	0	0	0	0	0	0
D_6__uncultured bacterium, GQ061101.1.1342	GQ061101.1.1342	D_0__Bacteria, D_1__Actinobacteria, D_2__Actinobacteria, D_3__Corynebacteriales, D_4__Corynebacteriaceae, D_5__Corynebacterium 1, D_6__uncultured bacterium	8	0	3	0.129032	0	0.527408	0	0	0	0	0	0	0	0	0	3	0	0	0	0	0	0	0	0	0	0	0	0	0	0	0	0	0	2	0	0	0	0	0	0	0	0	0	0	0	2	0
D_6__uncultured bacterium, GQ083830.1.1341	GQ083830.1.1341	D_0__Bacteria, D_1__Actinobacteria, D_2__Actinobacteria, D_3__Corynebacteriales, D_4__Corynebacteriaceae, D_5__Lawsonella, D_6__uncultured bacterium	40	0	7	0.645161	0	1.41533	0	0	0	1	0	0	0	4	0	3	0	0	0	0	0	4	0	1	5	0	7	0	2	0	0	0	0	0	3	0	0	0	0	2	0	0	0	0	0	0	2
D_6__uncultured bacterium, GQ089203.1.1345	GQ089203.1.1345	D_0__Bacteria, D_1__Bacteroidetes, D_2__Flavobacteriia, D_3__Flavobacteriales, D_4__Flavobacteriaceae, D_5__uncultured, D_6__uncultured bacterium	6	0	4	0.0967742	0	0.564225	0	0	0	0	0	0	0	0	0	0	0	0	0	0	0	0	0	0	0	0	0	0	0	0	0	0	0	0	0	0	0	0	0	0	0	0	0	0	0	0	0
D_6__uncultured bacterium, GQ092675.1.1355	GQ092675.1.1355	D_0__Bacteria, D_1__Proteobacteria, D_2__Gammaproteobacteria, D_3__Pseudomonadales, D_4__Moraxellaceae, D_5__Acinetobacter, D_6__uncultured bacterium	570	0	118	9.19355	1	19.6367	1	5	6	12	5	13	1	4	2	10	17	18	0	0	0	0	2	2	0	0	0	1	0	0	1	0	4	0	0	0	0	0	0	0	0	7	0	3	0	0	0
D_6__uncultured bacterium, GQ092782.1.1359	GQ092782.1.1359	D_0__Bacteria, D_1__Firmicutes, D_2__Bacilli, D_3__Bacillales, D_4__Staphylococcaceae, D_5__Staphylococcus, D_6__uncultured bacterium	2	0	2	0.0322581	0	0.254	0	0	0	0	0	0	0	0	0	0	0	0	0	0	0	2	0	0	0	0	0	0	0	0	0	0	0	0	0	0	0	0	0	0	0	0	0	0	0	0	0
Ambiguous_taxa, HM187033.1.1370	HM187033.1.1370	D_0__Bacteria, D_1__Bacteroidetes, D_2__Sphingobacteriia, D_3__Sphingobacteriales, D_4__Chitinophagaceae, D_5__Sediminibacterium, Ambiguous_taxa	2	0	2	0.0322581	0	0.254	0	0	0	0	0	0	0	0	0	0	0	0	0	0	0	0	0	0	0	0	0	0	0	0	0	0	0	0	0	0	0	0	0	0	0	0	0	0	0	0	0
D_6__uncultured bacterium, GQ133124.1.1359	GQ133124.1.1359	D_0__Bacteria, D_1__Proteobacteria, D_2__Gammaproteobacteria, D_3__Pseudomonadales, D_4__Moraxellaceae, D_5__Acinetobacter, D_6__uncultured bacterium	2	0	2	0.0322581	0	0.254	0	0	0	0	0	0	0	0	0	0	0	0	0	0	0	0	0	0	0	0	0	0	0	0	0	0	0	0	0	0	0	0	0	0	0	0	0	0	0	0	0
Ambiguous_taxa, GQ138495.1.1416	GQ138495.1.1416	D_0__Bacteria, D_1__Firmicutes, D_2__Bacilli, D_3__Lactobacillales, D_4__Enterococcaceae, D_5__Enterococcus, Ambiguous_taxa	3	0	3	0.0483871	0	0.381	0	0	0	0	0	0	0	0	0	0	0	0	0	0	0	3	0	0	0	0	0	0	0	0	0	0	0	0	0	0	0	0	0	0	0	0	0	0	0	0	0
Ambiguous_taxa, GQ140329.1.1452	GQ140329.1.1452	D_0__Bacteria, D_1__Proteobacteria, D_2__Betaproteobacteria, D_3__Burkholderiales, D_4__Comamonadaceae, D_5__Delftia, Ambiguous_taxa	620	0	154	10	1	23.8918	0	0	1	0	0	0	1	3	4	20	3	4	0	0	0	6	5	0	1	4	1	3	8	1	2	3	8	1	4	0	0	2	0	0	2	0	0	1	0	0	0
Ambiguous_taxa, GQ140338.1.1486	GQ140338.1.1486	D_0__Bacteria, D_1__Proteobacteria, D_2__Gammaproteobacteria, D_3__Pseudomonadales, D_4__Pseudomonadaceae, D_5__Pseudomonas, Ambiguous_taxa	17	0	7	0.274194	0	1.13324	2	0	0	0	0	0	0	0	0	0	0	0	0	0	5	0	0	0	0	0	0	0	0	0	2	0	0	0	0	0	0	0	0	0	0	0	0	0	0	0	0
Ambiguous_taxa, HM810661.1.1372	HM810661.1.1372	D_0__Bacteria, D_1__Firmicutes, D_2__Bacilli, D_3__Bacillales, D_4__Staphylococcaceae, D_5__Staphylococcus, Ambiguous_taxa	20	0	11	0.322581	0	1.64739	0	0	0	0	0	1	0	0	0	0	0	0	0	0	0	0	0	0	0	0	0	0	0	0	0	0	0	0	0	0	0	0	1	0	0	11	0	0	0	0	0
D_6__Bacillus sp. 210_35, GQ199737.1.1616	GQ199737.1.1616	D_0__Bacteria, D_1__Firmicutes, D_2__Bacilli, D_3__Bacillales, D_4__Bacillaceae, D_5__Bacillus, D_6__Bacillus sp. 210_35	2	0	2	0.0322581	0	0.254	0	0	0	0	0	0	0	0	0	0	0	0	0	0	0	0	0	0	0	0	0	0	0	0	0	0	0	0	0	0	0	0	0	0	0	0	0	0	2	0	0
D_6__Ensifer sp. U1 STR, GQ202676.1.1404	GQ202676.1.1404	D_0__Bacteria, D_1__Proteobacteria, D_2__Alphaproteobacteria, D_3__Rhizobiales, D_4__Rhizobiaceae, D_5__Ensifer, D_6__Ensifer sp. U1 STR	12	0	6	0.193548	0	0.920419	0	0	0	0	0	0	0	0	0	0	3	6	0	0	0	0	0	0	0	0	0	0	0	0	0	0	0	0	0	0	0	0	0	0	0	0	0	0	0	0	0
D_6__Delftia sp. RF-83, GQ205102.1.1311	GQ205102.1.1311	D_0__Bacteria, D_1__Proteobacteria, D_2__Betaproteobacteria, D_3__Burkholderiales, D_4__Comamonadaceae, D_5__Acidovorax, D_6__Delftia sp. RF-83	7	0	3	0.112903	0	0.515492	0	0	0	0	0	0	0	0	0	0	0	0	0	0	0	0	0	0	0	0	0	0	0	0	0	0	0	0	0	0	0	0	0	0	0	0	0	0	0	0	0
D_6__Escherichia coli, GQ222403.1.1443	GQ222403.1.1443	D_0__Bacteria, D_1__Proteobacteria, D_2__Gammaproteobacteria, D_3__Enterobacteriales, D_4__Enterobacteriaceae, D_5__Escherichia-Shigella, D_6__Escherichia coli	349	0	72	5.62903	0	14.629	0	0	0	0	0	72	0	0	0	0	0	32	0	0	19	0	0	0	0	0	0	2	10	1	1	1	0	0	0	21	0	0	2	0	0	0	0	0	0	1	0
D_6__uncultured Trichococcus sp., GQ249358.1.1505	GQ249358.1.1505	D_0__Bacteria, D_1__Firmicutes, D_2__Bacilli, D_3__Lactobacillales, D_4__Carnobacteriaceae, D_5__Trichococcus, D_6__uncultured Trichococcus sp.	452	0	268	7.29032	0	34.8003	0	0	6	5	8	7	8	8	3	3	268	0	0	0	0	0	0	0	0	0	0	0	0	0	0	0	0	0	0	0	0	0	0	0	0	0	0	0	0	0	0
D_6__uncultured Zoogloea sp., GQ249371.1.1503	GQ249371.1.1503	D_0__Bacteria, D_1__Proteobacteria, D_2__Betaproteobacteria, D_3__Rhodocyclales, D_4__Rhodocyclaceae, D_5__Zoogloea, D_6__uncultured Zoogloea sp.	2	0	2	0.0322581	0	0.254	0	0	0	0	0	0	0	0	0	0	0	0	0	0	0	0	0	0	0	0	0	0	0	0	0	0	0	0	0	0	0	0	0	0	0	0	0	0	0	0	0
D_6__uncultured bacterium, GQ263306.1.1429	GQ263306.1.1429	D_0__Bacteria, D_1__Proteobacteria, D_2__Alphaproteobacteria, D_3__Rhizobiales, D_4__Bradyrhizobiaceae, D_5__Bradyrhizobium, D_6__uncultured bacterium	4	0	2	0.0645161	0	0.356254	0	0	0	0	0	0	0	0	0	0	0	0	0	0	0	0	0	0	0	0	0	0	0	0	0	0	0	0	0	0	0	0	0	0	0	0	0	0	0	0	0
Ambiguous_taxa, GQ263856.1.1471	GQ263856.1.1471	D_0__Bacteria, D_1__Bacteroidetes, D_2__Sphingobacteriia, D_3__Sphingobacteriales, D_4__Chitinophagaceae, D_5__uncultured, Ambiguous_taxa	2	0	2	0.0322581	0	0.254	0	0	0	0	0	0	0	0	0	2	0	0	0	0	0	0	0	0	0	0	0	0	0	0	0	0	0	0	0	0	0	0	0	0	0	0	0	0	0	0	0
D_6__uncultured bacterium, GQ264087.1.1483	GQ264087.1.1483	D_0__Bacteria, D_1__Verrucomicrobia, D_2__Verrucomicrobiae, D_3__Verrucomicrobiales, D_4__Verrucomicrobiaceae, D_5__Verrucomicrobium, D_6__uncultured bacterium	1483	0	212	23.9194	2	46.0222	7	32	0	6	10	4	2	8	41	13	6	55	0	3	0	7	0	0	1	2	2	0	0	0	7	0	6	3	0	0	0	0	0	0	0	0	0	0	0	4	0
D_6__uncultured bacterium, GQ264313.1.1452	GQ264313.1.1452	D_0__Bacteria, D_1__Bacteroidetes, D_2__Sphingobacteriia, D_3__Sphingobacteriales, D_4__Chitinophagaceae, D_5__uncultured, D_6__uncultured bacterium	3	0	3	0.0483871	0	0.381	0	0	0	0	0	0	0	0	0	0	3	0	0	0	0	0	0	0	0	0	0	0	0	0	0	0	0	0	0	0	0	0	0	0	0	0	0	0	0	0	0
D_6__Rhizobium radiobacter, GQ267695.1.1386	GQ267695.1.1386	D_0__Bacteria, D_1__Proteobacteria, D_2__Alphaproteobacteria, D_3__Rhizobiales, D_4__Rhizobiaceae, D_5__Rhizobium, D_6__Rhizobium radiobacter	340	0	35	5.48387	2	8.16579	0	3	4	23	4	0	24	6	2	9	16	20	0	0	0	0	2	0	0	3	0	3	5	0	0	0	4	0	0	0	3	12	7	1	14	9	0	6	0	8	6
D_6__uncultured bacterium, GQ267992.1.1473	GQ267992.1.1473	D_0__Bacteria, D_1__Firmicutes, D_2__Bacilli, D_3__Lactobacillales, D_4__Streptococcaceae, D_5__Lactococcus, D_6__uncultured bacterium	25	0	7	0.403226	0	1.31148	0	0	0	0	0	0	2	0	0	0	0	0	0	0	7	5	0	0	0	2	2	0	0	0	0	2	0	0	0	0	0	0	0	0	0	0	0	0	0	0	0
D_6__Pseudomonas sp. JS-36, GQ280106.1.1419	GQ280106.1.1419	D_0__Bacteria, D_1__Proteobacteria, D_2__Gammaproteobacteria, D_3__Pseudomonadales, D_4__Pseudomonadaceae, D_5__Pseudomonas, D_6__Pseudomonas sp. JS-36	3	0	3	0.0483871	0	0.381	0	0	0	0	0	0	0	0	0	0	0	0	0	0	0	0	0	0	0	0	0	0	0	0	0	0	0	0	0	0	0	0	0	0	0	0	0	0	0	0	0
Ambiguous_taxa, GQ280118.1.1412	GQ280118.1.1412	D_0__Bacteria, D_1__Proteobacteria, D_2__Gammaproteobacteria, D_3__Enterobacteriales, D_4__Enterobacteriaceae, D_5__Enterobacter, Ambiguous_taxa	2	0	2	0.0322581	0	0.254	0	0	0	0	0	0	0	0	0	0	0	0	0	0	0	0	0	0	0	0	0	0	0	0	0	0	0	0	0	0	0	0	0	0	0	0	0	0	0	0	0
Ambiguous_taxa, GQ284468.1.1466	GQ284468.1.1466	D_0__Bacteria, D_1__Proteobacteria, D_2__Betaproteobacteria, D_3__Burkholderiales, D_4__Comamonadaceae, D_5__Acidovorax, Ambiguous_taxa	16	0	4	0.258065	0	0.828498	0	0	0	0	0	0	0	0	0	0	0	0	0	0	0	0	0	0	2	3	3	0	0	0	0	0	4	0	0	0	0	0	0	0	0	0	0	0	0	0	0
Ambiguous_taxa, GQ284469.1.1314	GQ284469.1.1314	D_0__Bacteria, D_1__Proteobacteria, D_2__Gammaproteobacteria, D_3__Pseudomonadales, D_4__Moraxellaceae, D_5__Acinetobacter, Ambiguous_taxa	17	0	8	0.274194	0	1.2034	0	0	2	0	0	0	3	4	0	0	0	0	0	0	0	0	0	0	0	0	0	0	0	0	0	0	0	0	0	0	0	0	0	0	0	0	0	0	0	0	0
D_6__Exiguobacterium sp. TDWCW9, GQ284486.1.1518	GQ284486.1.1518	D_0__Bacteria, D_1__Firmicutes, D_2__Bacilli, D_3__Bacillales, D_4__Family XII, D_5__Exiguobacterium, D_6__Exiguobacterium sp. TDWCW9	6	0	4	0.0967742	0	0.564225	0	0	0	0	2	0	0	0	0	0	0	0	0	0	0	0	0	0	0	0	0	0	0	0	0	0	0	0	0	0	0	0	0	0	0	0	0	0	0	0	0
Ambiguous_taxa, GQ288981.1.1352	GQ288981.1.1352	D_0__Bacteria, D_1__Proteobacteria, D_2__Alphaproteobacteria, D_3__Rhizobiales, D_4__Bradyrhizobiaceae, D_5__Bosea, Ambiguous_taxa	118	0	17	1.90323	0	4.12394	0	0	0	0	0	0	0	0	0	0	0	0	0	0	0	0	2	0	0	0	1	0	0	0	0	0	0	0	0	0	0	1	1	0	13	2	2	4	1	0	0
D_6__uncultured bacterium, GQ338714.1.1521	GQ338714.1.1521	D_0__Bacteria, D_1__Firmicutes, D_2__Negativicutes, D_3__Selenomonadales, D_4__Veillonellaceae, D_5__Veillonella, D_6__uncultured bacterium	2	0	2	0.0322581	0	0.254	0	0	0	0	0	0	0	2	0	0	0	0	0	0	0	0	0	0	0	0	0	0	0	0	0	0	0	0	0	0	0	0	0	0	0	0	0	0	0	0	0
Ambiguous_taxa, GQ339904.1.1424	GQ339904.1.1424	D_0__Bacteria, D_1__Actinobacteria, D_2__Actinobacteria, D_3__Propionibacteriales, D_4__Nocardioidaceae, D_5__Nocardioides, Ambiguous_taxa	2430	0	181	39.1935	34.5	37.0767	2	42	45	67	23	29	28	40	66	181	118	40	7	0	0	80	34	48	29	38	45	35	72	44	5	15	70	32	12	0	16	126	65	103	75	83	3	70	84	73	36
D_6__uncultured Alteromonadales bacterium, GQ355045.1.1509	GQ355045.1.1509	D_0__Bacteria, D_1__Proteobacteria, D_2__Gammaproteobacteria, D_3__Alteromonadales, D_4__Shewanellaceae, D_5__Shewanella, D_6__uncultured Alteromonadales bacterium	4	0	2	0.0645161	0	0.356254	0	0	0	0	0	0	0	0	2	2	0	0	0	0	0	0	0	0	0	0	0	0	0	0	0	0	0	0	0	0	0	0	0	0	0	0	0	0	0	0	0
D_6__uncultured bacterium, KF073615.1.1371	KF073615.1.1371	D_0__Bacteria, D_1__Firmicutes, D_2__Bacilli, D_3__Lactobacillales, D_4__Carnobacteriaceae, D_5__Granulicatella, D_6__uncultured bacterium	15	0	6	0.241935	0	1.00304	0	0	0	0	0	0	0	0	0	0	0	0	0	0	0	0	0	0	0	0	0	0	0	0	0	0	0	0	0	0	0	0	3	0	0	0	0	0	0	0	0
Ambiguous_taxa, GQ358914.1.1502	GQ358914.1.1502	D_0__Bacteria, D_1__Proteobacteria, D_2__Gammaproteobacteria, D_3__Enterobacteriales, D_4__Enterobacteriaceae, D_5__Escherichia-Shigella, Ambiguous_taxa	85	0	20	1.37097	0	3.78623	0	0	0	0	0	18	0	0	0	0	0	5	0	0	4	0	0	0	0	0	0	0	0	3	0	0	0	0	0	4	0	0	0	0	0	0	0	0	0	0	0
D_6__uncultured bacterium, GQ379563.1.1252	GQ379563.1.1252	D_0__Bacteria, D_1__Proteobacteria, D_2__Betaproteobacteria, D_3__Burkholderiales, D_4__Comamonadaceae, D_5__Pseudorhodoferax, D_6__uncultured bacterium	12	0	4	0.193548	0	0.806504	0	0	0	0	0	0	0	0	0	0	0	0	0	0	0	0	0	0	0	0	0	0	0	0	0	0	0	0	0	0	0	0	0	0	0	0	0	0	0	0	0
D_6__uncultured bacterium, GQ379569.1.1216	GQ379569.1.1216	D_0__Bacteria, D_1__Proteobacteria, D_2__Betaproteobacteria, D_3__Methylophilales, D_4__Methylophilaceae, D_5__Methylobacillus, D_6__uncultured bacterium	3	0	3	0.0483871	0	0.381	0	3	0	0	0	0	0	0	0	0	0	0	0	0	0	0	0	0	0	0	0	0	0	0	0	0	0	0	0	0	0	0	0	0	0	0	0	0	0	0	0
D_6__uncultured bacterium, GQ379614.1.1202	GQ379614.1.1202	D_0__Bacteria, D_1__Proteobacteria, D_2__Alphaproteobacteria, D_3__Caulobacterales, D_4__Caulobacteraceae, D_5__Caulobacter, D_6__uncultured bacterium	29	0	6	0.467742	0	1.28953	0	0	3	0	0	0	0	0	0	0	0	0	0	0	0	0	0	0	0	0	0	0	0	0	0	0	0	0	0	0	0	0	0	2	0	6	0	0	4	0	0
D_6__uncultured bacterium, GQ388921.1.1499	GQ388921.1.1499	D_0__Bacteria, D_1__Proteobacteria, D_2__Betaproteobacteria, D_3__Burkholderiales, D_4__Comamonadaceae, D_5__uncultured, D_6__uncultured bacterium	147	0	46	2.37097	0	7.16145	0	0	0	0	0	0	0	0	0	0	0	0	0	0	0	0	0	0	0	0	0	0	0	0	0	0	0	0	0	0	0	0	0	0	0	0	0	0	0	0	0
D_6__uncultured bacterium, GQ389051.1.1512	GQ389051.1.1512	D_0__Bacteria, D_1__Proteobacteria, D_2__Deltaproteobacteria, D_3__Desulfovibrionales, D_4__Desulfovibrionaceae, D_5__Desulfovibrio, D_6__uncultured bacterium	7	0	7	0.112903	0	0.889001	0	0	0	0	0	0	0	0	0	0	0	0	0	0	0	0	0	0	0	0	0	0	0	0	0	0	0	0	0	0	0	0	0	0	0	0	0	0	0	7	0
D_6__uncultured bacterium, GQ397009.1.1534	GQ397009.1.1534	D_0__Bacteria, D_1__Proteobacteria, D_2__Alphaproteobacteria, D_3__Rhizobiales, D_4__Phyllobacteriaceae, D_5__Mesorhizobium, D_6__uncultured bacterium	4	0	2	0.0645161	0	0.356254	0	0	0	0	0	0	0	0	0	0	0	0	0	0	0	0	0	0	0	0	0	2	0	0	0	0	0	0	0	0	0	0	0	0	0	0	0	0	0	0	0
D_6__uncultured bacterium, GQ397031.1.1447	GQ397031.1.1447	D_0__Bacteria, D_1__Proteobacteria, D_2__Alphaproteobacteria, D_3__Rhizobiales, D_4__Hyphomicrobiaceae, D_5__uncultured, D_6__uncultured bacterium	2	0	2	0.0322581	0	0.254	0	0	0	0	0	0	0	0	0	0	0	0	0	0	0	0	0	0	0	0	0	0	0	0	0	0	0	0	0	0	0	0	0	0	0	2	0	0	0	0	0
D_6__uncultured bacterium, GQ415376.1.1502	GQ415376.1.1502	D_0__Bacteria, D_1__Proteobacteria, D_2__Gammaproteobacteria, D_3__Pseudomonadales, D_4__Pseudomonadaceae, D_5__Pseudomonas, D_6__uncultured bacterium	43	0	7	0.693548	0	1.44391	2	3	2	1	7	0	1	2	7	0	2	1	0	0	1	1	0	0	0	2	0	1	2	0	0	0	0	0	3	0	0	0	0	0	0	0	0	3	0	0	0
D_6__uncultured bacterium, GQ415379.1.1495	GQ415379.1.1495	D_0__Bacteria, D_1__Proteobacteria, D_2__Gammaproteobacteria, D_3__Pseudomonadales, D_4__Moraxellaceae, D_5__Acinetobacter, D_6__uncultured bacterium	1481	0	335	23.8871	0	52.2177	5	11	4	13	13	23	6	19	4	33	86	33	0	0	0	0	0	0	0	0	0	0	0	4	0	0	0	0	0	28	0	0	0	0	0	0	0	0	0	0	0
Ambiguous_taxa, GQ417674.1.1463	GQ417674.1.1463	D_0__Bacteria, D_1__Proteobacteria, D_2__Gammaproteobacteria, D_3__Enterobacteriales, D_4__Enterobacteriaceae, D_5__Raoultella, Ambiguous_taxa	180250	0	11774	2907.26	3167.5	2588.24	4824	3655	4814	4071	4315	2302	4788	4955	4406	3341	1209	3402	37	631	0	5430	5797	3516	3218	1532	2726	185	445	964	4179	2606	4400	3117	5183	0	3890	5666	6436	4039	5045	5542	11774	8180	3801	5139	4772
D_6__uncultured bacterium, GQ472935.1.1220	GQ472935.1.1220	D_0__Bacteria, D_1__Proteobacteria, D_2__Alphaproteobacteria, D_3__Sphingomonadales, D_4__Sphingomonadaceae, D_5__Sphingobium, D_6__uncultured bacterium	14	0	14	0.225806	0	1.778	0	0	0	0	0	0	0	0	0	0	0	0	0	0	0	0	0	0	0	0	0	0	0	0	0	0	0	0	0	0	0	0	0	0	0	0	0	0	0	0	0
D_6__uncultured bacterium, GQ480049.1.1278	GQ480049.1.1278	D_0__Bacteria, D_1__Proteobacteria, D_2__Deltaproteobacteria, D_3__Bdellovibrionales, D_4__Bdellovibrionaceae, D_5__Bdellovibrio, D_6__uncultured bacterium	641	0	73	10.3387	4	14.5883	0	1	9	5	0	0	1	4	15	0	14	2	0	0	0	11	11	2	1	0	8	2	1	6	2	0	22	12	2	0	1	36	8	15	7	0	3	1	73	4	12
D_6__uncultured bacterium, GQ480119.1.1460	GQ480119.1.1460	D_0__Bacteria, D_1__Planctomycetes, D_2__Planctomycetacia, D_3__Planctomycetales, D_4__Planctomycetaceae, D_5__Pirellula, D_6__uncultured bacterium	2885	0	584	46.5323	6	99.554	15	6	21	10	0	8	0	1	3	16	0	39	0	0	0	4	7	4	1	4	0	0	9	0	0	3	5	2	3	0	1	18	5	16	20	0	0	0	1	53	29
D_6__Lysinibacillus fusiformis, GQ487630.1.1504	GQ487630.1.1504	D_0__Bacteria, D_1__Firmicutes, D_2__Bacilli, D_3__Bacillales, D_4__Planococcaceae, D_5__Lysinibacillus, D_6__Lysinibacillus fusiformis	2	0	2	0.0322581	0	0.254	0	0	0	0	0	0	0	0	0	0	0	0	0	0	0	0	0	0	0	0	0	0	0	0	0	0	0	0	0	0	0	0	0	0	0	0	0	0	0	0	0
D_6__uncultured bacterium, GQ848409.1.1488	GQ848409.1.1488	D_0__Bacteria, D_1__Proteobacteria, D_2__Gammaproteobacteria, D_3__Chromatiales, D_4__Chromatiaceae, D_5__Rheinheimera, D_6__uncultured bacterium	2	0	2	0.0322581	0	0.254	0	0	0	0	0	0	0	0	0	0	0	0	0	0	0	0	0	0	0	0	0	0	0	0	0	0	0	0	0	0	0	0	0	0	0	0	0	0	0	0	0
Ambiguous_taxa, GQ884173.1.1469	GQ884173.1.1469	D_0__Bacteria, D_1__Proteobacteria, D_2__Gammaproteobacteria, D_3__Enterobacteriales, D_4__Enterobacteriaceae, D_5__Escherichia-Shigella, Ambiguous_taxa	7	0	2	0.112903	0	0.409111	0	0	0	1	0	0	2	0	0	0	0	0	0	0	0	0	0	0	0	0	0	0	0	0	1	0	0	0	0	0	0	0	0	0	0	0	0	0	0	0	0
Ambiguous_taxa, HV067849.42.1391	HV067849.42.1391	D_0__Bacteria, D_1__Proteobacteria, D_2__Alphaproteobacteria, D_3__Rickettsiales, D_4__Mitochondria, Ambiguous_taxa, Ambiguous_taxa	2	0	2	0.0322581	0	0.254	0	0	0	2	0	0	0	0	0	0	0	0	0	0	0	0	0	0	0	0	0	0	0	0	0	0	0	0	0	0	0	0	0	0	0	0	0	0	0	0	0
Ambiguous_taxa, GQ995670.1.1476	GQ995670.1.1476	D_0__Bacteria, D_1__Proteobacteria, D_2__Gammaproteobacteria, D_3__Enterobacteriales, D_4__Enterobacteriaceae, D_5__Enterobacter, Ambiguous_taxa	4	0	4	0.0645161	0	0.508001	0	0	0	0	0	0	0	0	0	0	0	0	0	0	0	0	0	0	0	0	0	0	0	0	0	0	0	0	0	0	0	0	0	0	0	0	0	0	0	0	0
D_6__uncultured gamma proteobacterium, GU108571.1.1380	GU108571.1.1380	D_0__Bacteria, D_1__Proteobacteria, D_2__Gammaproteobacteria, D_3__Chromatiales, D_4__Chromatiaceae, D_5__Rheinheimera, D_6__uncultured gamma proteobacterium	2	0	2	0.0322581	0	0.254	0	0	0	0	0	0	0	0	0	0	0	0	0	0	0	0	0	0	0	0	0	0	0	0	0	0	0	0	0	0	0	0	0	0	0	0	0	0	0	0	0
Ambiguous_taxa, KF064845.1.1308	KF064845.1.1308	D_0__Bacteria, D_1__Proteobacteria, D_2__Alphaproteobacteria, D_3__Sphingomonadales, D_4__Sphingomonadaceae, D_5__Novosphingobium, Ambiguous_taxa	9	0	5	0.145161	0	0.72081	0	0	0	0	0	0	0	0	0	5	0	0	0	0	0	0	0	0	0	0	0	0	0	0	0	0	0	0	0	0	0	0	0	0	0	0	0	0	0	0	0
D_6__uncultured cyanobacterium, GU120573.1.1398	GU120573.1.1398	D_0__Bacteria, D_1__Saccharibacteria, D_2__uncultured cyanobacterium, D_3__uncultured cyanobacterium, D_4__uncultured cyanobacterium, D_5__uncultured cyanobacterium, D_6__uncultured cyanobacterium	13	0	5	0.209677	0	0.960483	0	0	0	0	0	0	0	0	0	0	0	0	0	0	0	0	0	0	0	0	0	0	0	5	0	0	0	0	0	0	0	0	0	0	0	3	0	0	0	5	0
D_6__Bacillus sp. S121(1)-1, GU136553.1.1521	GU136553.1.1521	D_0__Bacteria, D_1__Firmicutes, D_2__Bacilli, D_3__Lactobacillales, D_4__Carnobacteriaceae, D_5__Trichococcus, D_6__Bacillus sp. S121(1)-1	12	0	8	0.193548	0	1.12845	0	0	0	0	0	0	0	0	0	0	0	0	0	0	0	0	0	0	0	0	0	0	0	0	0	0	0	0	0	0	0	0	0	0	0	0	0	0	0	0	0
D_6__uncultured Pseudomonas sp., GU179616.1.1393	GU179616.1.1393	D_0__Bacteria, D_1__Proteobacteria, D_2__Gammaproteobacteria, D_3__Pseudomonadales, D_4__Pseudomonadaceae, D_5__Pseudomonas, D_6__uncultured Pseudomonas sp.	28	0	14	0.451613	0	2.0137	7	0	0	2	0	0	0	0	0	0	0	0	0	0	0	0	0	0	0	0	0	0	0	0	0	0	0	0	0	1	0	0	0	0	0	0	0	0	0	0	0
D_6__uncultured bacterium, KF064814.1.1344	KF064814.1.1344	D_0__Bacteria, D_1__Bacteroidetes, D_2__Flavobacteriia, D_3__Flavobacteriales, D_4__Flavobacteriaceae, D_5__Flavobacterium, D_6__uncultured bacterium	17	0	14	0.274194	0	1.81225	0	0	0	0	0	0	0	0	0	0	0	0	0	0	0	0	0	0	0	0	0	0	0	0	0	0	0	0	0	0	0	0	0	0	0	0	0	0	0	0	0
D_6__Stenotrophomonas sp. JSG1, GU202014.1.1407	GU202014.1.1407	D_0__Bacteria, D_1__Proteobacteria, D_2__Gammaproteobacteria, D_3__Xanthomonadales, D_4__Xanthomonadaceae, D_5__Stenotrophomonas, D_6__Stenotrophomonas sp. JSG1	44	0	9	0.709677	0	1.7777	0	0	0	0	0	0	6	0	0	0	0	0	0	0	0	0	3	0	4	4	0	0	1	0	0	0	0	0	0	0	0	0	0	0	0	9	0	0	2	2	2
Ambiguous_taxa, GU204973.1.1500	GU204973.1.1500	D_0__Bacteria, D_1__Proteobacteria, D_2__Gammaproteobacteria, D_3__Enterobacteriales, D_4__Enterobacteriaceae, D_5__Rahnella, Ambiguous_taxa	4	0	4	0.0645161	0	0.508001	0	0	0	0	0	0	0	0	0	0	0	0	0	0	0	0	0	0	0	0	0	0	0	0	0	0	0	0	0	0	0	0	0	0	0	0	4	0	0	0	0
Ambiguous_taxa, GU208284.1.1442	GU208284.1.1442	D_0__Bacteria, D_1__Proteobacteria, D_2__Betaproteobacteria, D_3__Burkholderiales, D_4__Comamonadaceae, D_5__Aquabacterium, Ambiguous_taxa	14162	0	2255	228.419	20.5	410.298	106	291	284	385	289	365	8	143	59	681	414	313	7	3	25	12	5	4	0	9	23	17	18	9	12	1	25	15	32	683	0	15	0	0	5	0	0	7	0	0	0
D_6__uncultured bacterium, GU225957.1.1451	GU225957.1.1451	D_0__Bacteria, D_1__Proteobacteria, D_2__Alphaproteobacteria, D_3__Sphingomonadales, D_4__Sphingomonadaceae, D_5__Sphingomonas, D_6__uncultured bacterium	2	0	2	0.0322581	0	0.254	0	0	0	0	0	0	0	0	0	0	0	0	0	0	0	0	0	0	0	0	0	0	0	0	0	0	0	0	0	0	0	0	0	0	0	0	0	0	0	0	2
D_6__uncultured bacterium, JF142842.1.1376	JF142842.1.1376	D_0__Bacteria, D_1__Firmicutes, D_2__Bacilli, D_3__Bacillales, D_4__Family XI, D_5__Gemella, D_6__uncultured bacterium	8	0	5	0.129032	0	0.735156	0	0	0	0	0	0	0	0	0	0	0	0	0	0	0	5	0	0	0	0	0	0	0	0	0	0	0	0	0	0	0	0	0	0	0	0	0	0	0	0	0
Ambiguous_taxa, KM016251.1.1452	KM016251.1.1452	D_0__Bacteria, D_1__Proteobacteria, D_2__Betaproteobacteria, D_3__Burkholderiales, D_4__Alcaligenaceae, D_5__uncultured, Ambiguous_taxa	2	0	2	0.0322581	0	0.254	0	0	0	0	0	0	0	0	0	2	0	0	0	0	0	0	0	0	0	0	0	0	0	0	0	0	0	0	0	0	0	0	0	0	0	0	0	0	0	0	0
Ambiguous_taxa, JF168872.1.1327	JF168872.1.1327	D_0__Bacteria, D_1__FBP, Ambiguous_taxa, Ambiguous_taxa, Ambiguous_taxa, Ambiguous_taxa, Ambiguous_taxa	5	0	3	0.0806452	0	0.454428	0	0	0	0	0	0	0	0	0	0	0	0	0	0	0	0	0	0	0	0	0	0	0	0	0	0	0	0	2	0	0	0	0	0	0	0	0	0	0	0	0
D_6__uncultured bacterium, GU272313.1.1510	GU272313.1.1510	D_0__Bacteria, D_1__Proteobacteria, D_2__Gammaproteobacteria, D_3__Xanthomonadales, D_4__Xanthomonadaceae, D_5__Stenotrophomonas, D_6__uncultured bacterium	7	0	4	0.112903	0	0.575592	0	0	0	2	0	0	1	0	0	0	0	0	0	0	0	0	0	0	0	0	0	0	0	0	0	0	0	0	0	0	0	0	0	0	0	0	0	0	0	0	0
D_6__uncultured Pseudomonas sp., GU293168.1.1497	GU293168.1.1497	D_0__Bacteria, D_1__Proteobacteria, D_2__Gammaproteobacteria, D_3__Pseudomonadales, D_4__Pseudomonadaceae, D_5__Pseudomonas, D_6__uncultured Pseudomonas sp.	74479	0	26408	1201.27	159.5	3699.64	79	216	202	376	161	323	107	101	69	440	163	496	10	0	8052	161	108	43	227	76	49	68	97	117	59	34	59	55	147	26408	24	54	254	86	229	532	11	102	32	140	43
D_6__uncultured bacterium, GU293185.1.1498	GU293185.1.1498	D_0__Bacteria, D_1__Proteobacteria, D_2__Gammaproteobacteria, D_3__Chromatiales, D_4__Chromatiaceae, D_5__Rheinheimera, D_6__uncultured bacterium	2	0	2	0.0322581	0	0.254	0	0	0	0	0	0	0	0	0	0	0	2	0	0	0	0	0	0	0	0	0	0	0	0	0	0	0	0	0	0	0	0	0	0	0	0	0	0	0	0	0
Ambiguous_taxa, JF222314.1.1357	JF222314.1.1357	D_0__Bacteria, D_1__Verrucomicrobia, D_2__Verrucomicrobiae, D_3__Verrucomicrobiales, D_4__Verrucomicrobiaceae, D_5__Haloferula, Ambiguous_taxa	10	0	4	0.16129	0	0.657705	0	0	0	0	0	0	0	0	0	0	0	0	0	0	0	0	2	0	0	0	0	0	0	0	0	0	0	0	2	0	0	0	0	0	0	0	0	0	0	0	0
D_6__uncultured bacterium, GU305772.1.1500	GU305772.1.1500	D_0__Bacteria, D_1__Proteobacteria, D_2__Betaproteobacteria, D_3__Burkholderiales, D_4__Comamonadaceae, D_5__Variovorax, D_6__uncultured bacterium	33	0	8	0.532258	0	1.5119	0	0	0	0	0	0	0	0	0	0	0	3	0	0	0	0	0	0	0	0	0	0	0	0	0	0	0	0	0	0	0	0	0	2	2	0	0	0	0	8	3
D_6__Salmonella enterica, GU370902.1.1228	GU370902.1.1228	D_0__Bacteria, D_1__Proteobacteria, D_2__Gammaproteobacteria, D_3__Enterobacteriales, D_4__Enterobacteriaceae, D_5__Salmonella, D_6__Salmonella enterica	8	0	2	0.129032	0	0.495351	0	0	0	0	0	0	2	0	0	0	0	0	0	0	0	0	0	0	0	0	0	0	0	0	0	0	0	0	0	0	0	0	0	0	0	0	0	0	0	0	0
Ambiguous_taxa, GU377107.1.1398	GU377107.1.1398	D_0__Bacteria, D_1__Bacteroidetes, D_2__Sphingobacteriia, D_3__Sphingobacteriales, D_4__Sphingobacteriaceae, D_5__Pedobacter, Ambiguous_taxa	343	0	60	5.53226	1.5	10.6459	11	3	2	7	5	2	1	32	11	38	60	13	2	0	0	3	9	0	0	2	0	3	2	1	0	0	17	0	0	0	0	3	0	0	0	0	0	0	10	7	0
D_6__Pseudomonas aeruginosa, GU384267.1.1319	GU384267.1.1319	D_0__Bacteria, D_1__Proteobacteria, D_2__Gammaproteobacteria, D_3__Pseudomonadales, D_4__Pseudomonadaceae, D_5__Pseudomonas, D_6__Pseudomonas aeruginosa	171	0	45	2.75806	0	6.91562	0	2	2	2	0	0	0	1	1	6	4	4	0	0	17	0	0	0	0	0	0	0	2	0	0	0	0	0	0	0	0	0	0	0	0	0	0	0	0	0	0
Ambiguous_taxa, LM994064.1.1410	LM994064.1.1410	D_0__Bacteria, D_1__Proteobacteria, D_2__Alphaproteobacteria, D_3__Rhizobiales, D_4__Bradyrhizobiaceae, D_5__Bradyrhizobium, Ambiguous_taxa	32	0	9	0.516129	0	1.58623	0	0	0	0	0	0	0	5	0	0	0	0	0	0	0	0	0	0	2	0	0	0	0	0	2	0	0	0	0	0	0	0	0	0	0	0	0	2	0	1	0
Ambiguous_taxa, GU444072.1.1508	GU444072.1.1508	D_0__Bacteria, D_1__Verrucomicrobia, D_2__Verrucomicrobiae, D_3__Verrucomicrobiales, D_4__Verrucomicrobiaceae, Ambiguous_taxa, Ambiguous_taxa	45960	0	3432	741.29	266	845.749	27	161	154	164	64	22	51	185	541	270	262	310	12	0	0	1582	2012	1509	1159	1295	1976	2297	1940	2028	685	1507	3432	949	345	3	266	1708	539	1746	2503	1498	84	875	2672	1237	849
Ambiguous_taxa, JF681297.1.1461	JF681297.1.1461	D_0__Bacteria, D_1__Proteobacteria, D_2__Gammaproteobacteria, D_3__Pseudomonadales, D_4__Moraxellaceae, D_5__Acinetobacter, Ambiguous_taxa	4	0	4	0.0645161	0	0.508001	0	0	0	0	0	0	0	0	0	0	0	0	0	0	0	0	0	0	0	0	0	0	0	0	0	0	0	0	0	0	0	0	0	0	0	4	0	0	0	0	0
D_6__uncultured bacterium, GU454983.1.1494	GU454983.1.1494	D_0__Bacteria, D_1__Proteobacteria, D_2__Betaproteobacteria, D_3__Burkholderiales, D_4__Comamonadaceae, D_5__Comamonas, D_6__uncultured bacterium	92	0	27	1.48387	0	4.43437	0	0	0	0	2	0	0	0	0	0	0	0	0	0	0	0	0	0	0	0	0	0	0	0	0	0	0	0	0	0	0	1	0	1	0	0	0	0	0	0	0
D_6__uncultured bacterium, GU455318.1.1451	GU455318.1.1451	D_0__Bacteria, D_1__Proteobacteria, D_2__Alphaproteobacteria, D_3__Rhizobiales, D_4__Bradyrhizobiaceae, D_5__Bradyrhizobium, D_6__uncultured bacterium	20	0	6	0.322581	0	1.08302	0	2	0	0	0	0	0	0	0	0	6	0	0	0	0	0	0	0	0	0	2	0	0	4	0	0	0	0	0	0	0	0	0	0	0	0	0	0	0	3	0
D_6__Acinetobacter sp. Q2BJ2, GU471202.1.1252	GU471202.1.1252	D_0__Bacteria, D_1__Proteobacteria, D_2__Gammaproteobacteria, D_3__Pseudomonadales, D_4__Moraxellaceae, D_5__Acinetobacter, D_6__Acinetobacter sp. Q2BJ2	998	0	109	16.0968	7	24.2627	6	33	3	40	3	11	24	12	59	104	11	25	1	1	0	4	3	0	14	29	11	0	18	1	1	1	12	2	3	0	3	11	3	13	27	109	0	5	4	8	2
D_6__uncultured alpha proteobacterium, GU563764.1.1499	GU563764.1.1499	D_0__Bacteria, D_1__Proteobacteria, D_2__Gammaproteobacteria, D_3__Xanthomonadales, D_4__Xanthomonadaceae, D_5__Stenotrophomonas, D_6__uncultured alpha proteobacterium	13	0	4	0.209677	0	0.792115	2	1	0	0	0	0	0	0	0	0	0	0	0	0	0	0	0	0	0	0	0	0	0	0	0	0	0	0	0	0	0	0	0	0	0	4	0	0	0	0	0
Ambiguous_taxa, JF915327.1.1375	JF915327.1.1375	D_0__Bacteria, D_1__Proteobacteria, D_2__Betaproteobacteria, D_3__Burkholderiales, D_4__Comamonadaceae, D_5__Comamonas, Ambiguous_taxa	50	0	16	0.806452	0	2.47505	0	0	0	2	0	1	0	0	0	0	2	0	0	0	0	0	0	0	0	0	0	0	0	0	0	0	0	0	0	0	0	0	0	0	0	0	0	0	0	0	0
D_6__uncultured bacterium, GU574353.1.1321	GU574353.1.1321	D_0__Bacteria, D_1__Proteobacteria, D_2__Betaproteobacteria, D_3__Burkholderiales, D_4__Burkholderiaceae, D_5__Ralstonia, D_6__uncultured bacterium	354	0	172	5.70968	0	27.3156	0	0	0	0	0	0	0	0	0	0	0	0	0	0	0	0	0	0	0	4	0	0	0	0	0	0	0	2	0	0	0	0	2	0	0	2	0	0	0	0	0
D_6__bacterium enrichment culture clone heteroA15_4W, GU731266.1.1363	GU731266.1.1363	D_0__Bacteria, D_1__Proteobacteria, D_2__Alphaproteobacteria, D_3__Rhizobiales, D_4__Hyphomicrobiaceae, D_5__Devosia, D_6__bacterium enrichment culture clone heteroA15_4W	18	0	7	0.290323	0	1.17887	0	0	0	0	0	0	0	0	0	0	0	0	0	0	0	0	0	0	0	0	0	0	0	0	0	0	0	0	0	0	0	0	0	0	0	0	0	0	0	0	0
D_6__bacterium enrichment culture clone heteroB90_4W, GU731299.1.1390	GU731299.1.1390	D_0__Bacteria, D_1__Proteobacteria, D_2__Betaproteobacteria, D_3__Burkholderiales, D_4__Comamonadaceae, D_5__Delftia, D_6__bacterium enrichment culture clone heteroB90_4W	11	0	5	0.177419	0	0.840066	0	0	0	0	0	0	0	0	0	4	0	0	0	0	0	0	0	0	0	0	0	0	0	0	0	0	0	0	0	0	0	0	0	0	0	0	0	5	0	0	0
Ambiguous_taxa, GU815104.1.1471	GU815104.1.1471	D_0__Bacteria, D_1__Proteobacteria, D_2__Gammaproteobacteria, D_3__Enterobacteriales, D_4__Enterobacteriaceae, Ambiguous_taxa, Ambiguous_taxa	137216	0	7202	2213.16	2389	1895.25	3769	3018	3635	3115	3396	1917	3829	3793	3193	2700	1013	2793	35	516	1	4265	4191	2759	2618	1150	1928	186	414	728	3265	1981	3255	2288	3760	0	2490	4130	4950	2980	4053	4556	7202	6403	2847	3884	3442
Ambiguous_taxa, JN033775.1.1439	JN033775.1.1439	D_0__Bacteria, D_1__Actinobacteria, D_2__Acidimicrobiia, D_3__Acidimicrobiales, D_4__Iamiaceae, D_5__Iamia, Ambiguous_taxa	2	0	2	0.0322581	0	0.254	0	0	0	0	0	0	0	0	0	0	0	0	0	0	0	0	0	0	0	0	0	0	0	0	0	0	0	0	0	0	0	0	0	0	0	0	0	0	0	0	0
D_6__Pantoea stewartii subsp. stewartii, GU942724.1.1475	GU942724.1.1475	D_0__Bacteria, D_1__Proteobacteria, D_2__Gammaproteobacteria, D_3__Enterobacteriales, D_4__Enterobacteriaceae, D_5__Pantoea, D_6__Pantoea stewartii subsp. stewartii	2	0	2	0.0322581	0	0.254	0	0	2	0	0	0	0	0	0	0	0	0	0	0	0	0	0	0	0	0	0	0	0	0	0	0	0	0	0	0	0	0	0	0	0	0	0	0	0	0	0
D_6__uncultured bacterium, HE575970.1.1503	HE575970.1.1503	D_0__Bacteria, D_1__Firmicutes, D_2__Bacilli, D_3__Lactobacillales, D_4__Aerococcaceae, D_5__Facklamia, D_6__uncultured bacterium	27	0	21	0.435484	0	2.68341	0	0	0	2	0	0	0	1	0	0	0	0	0	0	0	0	0	0	0	0	1	0	0	0	0	0	0	0	0	0	0	0	0	0	0	0	0	0	0	0	0
D_6__uncultured bacterium, HE575992.1.1493	HE575992.1.1493	D_0__Bacteria, D_1__Firmicutes, D_2__Bacilli, D_3__Lactobacillales, D_4__Carnobacteriaceae, Ambiguous_taxa, D_6__uncultured bacterium	29	0	7	0.467742	0	1.3516	0	0	1	0	1	7	0	2	0	1	6	0	0	0	0	0	0	0	0	0	0	0	0	0	0	0	0	0	0	0	0	0	0	0	0	0	0	0	0	0	0
Ambiguous_taxa, HE576003.1.1486	HE576003.1.1486	D_0__Bacteria, D_1__Bacteroidetes, D_2__Flavobacteriia, D_3__Flavobacteriales, D_4__Flavobacteriaceae, D_5__Empedobacter, Ambiguous_taxa	4	0	4	0.0645161	0	0.508001	0	0	0	0	0	0	0	0	0	0	0	0	0	0	0	0	0	0	0	0	0	0	0	0	0	0	0	0	0	0	0	0	0	0	0	0	0	0	0	0	0
D_6__uncultured bacterium, HE576018.1.1447	HE576018.1.1447	D_0__Bacteria, D_1__Proteobacteria, D_2__Gammaproteobacteria, D_3__Pseudomonadales, D_4__Pseudomonadaceae, D_5__Pseudomonas, D_6__uncultured bacterium	134	0	20	2.16129	0	4.28567	2	0	1	0	0	2	2	0	1	3	5	3	0	0	0	3	0	0	0	3	1	0	4	0	0	0	0	0	0	0	0	0	0	0	2	4	0	3	0	0	0
D_6__uncultured bacterium, HE576032.1.1262	HE576032.1.1262	D_0__Bacteria, D_1__Proteobacteria, D_2__Gammaproteobacteria, D_3__Pseudomonadales, D_4__Pseudomonadaceae, D_5__Pseudomonas, D_6__uncultured bacterium	65	0	10	1.04839	0	1.95379	0	0	3	2	1	4	4	1	0	3	1	0	0	0	2	1	0	0	0	1	1	5	0	0	0	0	0	0	10	7	0	0	0	0	0	0	0	0	0	0	0
D_6__uncultured bacterium, HE576038.1.1402	HE576038.1.1402	D_0__Bacteria, D_1__Bacteroidetes, D_2__Flavobacteriia, D_3__Flavobacteriales, D_4__Flavobacteriaceae, D_5__Empedobacter, D_6__uncultured bacterium	14	0	8	0.225806	0	1.25997	0	0	0	0	0	0	0	0	0	0	6	0	0	0	0	0	0	0	0	0	0	0	0	0	0	0	0	0	0	0	0	0	0	0	0	0	0	0	0	0	0
D_6__uncultured bacterium, HE576042.1.1498	HE576042.1.1498	D_0__Bacteria, D_1__Proteobacteria, D_2__Gammaproteobacteria, D_3__Pseudomonadales, D_4__Pseudomonadaceae, D_5__Pseudomonas, D_6__uncultured bacterium	38232	1	9556	616.645	127	1524.58	82	200	121	544	117	176	86	93	70	299	161	275	12	1	4111	113	58	58	117	84	55	86	82	97	53	28	105	27	429	9556	10	83	162	70	173	398	7	172	22	141	71
D_6__uncultured bacterium, HE576392.1.1450	HE576392.1.1450	D_0__Bacteria, D_1__Bacteroidetes, D_2__Sphingobacteriia, D_3__Sphingobacteriales, D_4__Chitinophagaceae, D_5__Terrimonas, D_6__uncultured bacterium	13	0	6	0.209677	0	0.977402	0	0	0	0	0	0	0	0	0	0	0	0	0	0	0	0	0	0	0	0	0	0	0	0	0	0	0	0	0	0	0	0	0	0	0	0	0	0	0	0	0
D_6__uncultured bacterium, HE583162.1.1377	HE583162.1.1377	D_0__Bacteria, D_1__Proteobacteria, D_2__Betaproteobacteria, D_3__Burkholderiales, D_4__Comamonadaceae, D_5__Delftia, D_6__uncultured bacterium	137	0	61	2.20968	0	8.39035	0	0	0	0	0	0	0	0	0	0	0	3	0	0	0	0	0	0	0	2	0	0	0	0	0	0	0	0	2	0	0	0	0	0	0	0	0	0	0	1	0
D_6__Streptomyces sp. Q1, HE584614.1.1460	HE584614.1.1460	D_0__Bacteria, D_1__Proteobacteria, D_2__Gammaproteobacteria, D_3__Enterobacteriales, D_4__Enterobacteriaceae, D_5__Escherichia-Shigella, D_6__Streptomyces sp. Q1	17	0	12	0.274194	0	1.5803	0	0	0	0	0	0	0	0	0	0	0	0	0	0	0	0	0	2	0	0	0	0	0	0	0	12	0	0	0	0	0	0	0	0	0	0	3	0	0	0	0
D_6__uncultured bacterium, HE589817.1.1428	HE589817.1.1428	D_0__Bacteria, D_1__Bacteroidetes, D_2__Cytophagia, D_3__Cytophagales, D_4__Cytophagaceae, D_5__Dyadobacter, D_6__uncultured bacterium	20	0	4	0.322581	0	0.971296	0	0	0	0	0	0	0	0	0	0	0	0	0	0	0	0	0	0	0	0	0	0	0	0	0	0	0	0	0	0	0	0	0	0	0	0	0	0	0	0	0
D_6__uncultured bacterium, HE589822.1.1405	HE589822.1.1405	D_0__Bacteria, D_1__Proteobacteria, D_2__Alphaproteobacteria, D_3__Rhizobiales, D_4__Rhizobiaceae, D_5__Rhizobium, D_6__uncultured bacterium	4	0	4	0.0645161	0	0.508001	0	0	0	0	0	0	0	0	0	0	0	0	0	0	0	0	0	0	0	0	0	0	0	0	0	0	0	0	0	0	0	0	0	0	0	0	0	0	0	0	0
Ambiguous_taxa, HE589827.1.1405	HE589827.1.1405	D_0__Bacteria, D_1__Proteobacteria, D_2__Alphaproteobacteria, D_3__Rhizobiales, D_4__Methylobacteriaceae, D_5__Methylobacterium, Ambiguous_taxa	12008	0	3975	193.677	4.5	702.844	0	0	2	9	2	34	0	10	0	1	0	0	0	0	8	12	0	2	0	9	0	1	1	4	0	2	2	1	0	3041	0	135	9	2514	76	133	4	29	5	5	19
D_6__uncultured bacterium, HE653819.1.1489	HE653819.1.1489	D_0__Bacteria, D_1__Acidobacteria, D_2__Blastocatellia, D_3__Blastocatellales, D_4__Blastocatellaceae (Subgroup 4), D_5__uncultured, D_6__uncultured bacterium	2	0	2	0.0322581	0	0.254	0	0	0	0	0	0	0	0	0	0	0	0	0	0	0	0	0	0	0	0	0	0	0	0	0	0	0	0	0	0	0	0	0	0	0	0	0	0	0	0	0
D_6__uncultured bacterium, HE681227.1.1529	HE681227.1.1529	D_0__Bacteria, D_1__Actinobacteria, D_2__Actinobacteria, D_3__Micrococcales, D_4__Microbacteriaceae, D_5__Leucobacter, D_6__uncultured bacterium	2882	0	2443	46.4839	1	309.642	0	1	0	3	0	0	0	2	0	9	0	2	0	0	0	0	0	0	16	2	3	0	0	0	3	2443	2	0	0	0	0	1	6	0	0	2	0	0	9	0	19
D_6__uncultured bacterium, HE681258.1.1546	HE681258.1.1546	D_0__Bacteria, D_1__Firmicutes, D_2__Bacilli, D_3__Lactobacillales, D_4__Streptococcaceae, D_5__Streptococcus, D_6__uncultured bacterium	7	0	5	0.112903	0	0.68004	0	0	0	0	0	0	0	0	0	0	0	0	0	0	0	0	0	0	0	0	0	0	0	0	0	0	0	0	0	0	0	2	0	0	0	5	0	0	0	0	0
D_6__uncultured Methyloversatilis sp., HE798200.1.1359	HE798200.1.1359	D_0__Bacteria, D_1__Proteobacteria, D_2__Betaproteobacteria, D_3__Rhodocyclales, D_4__Rhodocyclaceae, D_5__Methyloversatilis, D_6__uncultured Methyloversatilis sp.	2	0	2	0.0322581	0	0.254	0	0	0	2	0	0	0	0	0	0	0	0	0	0	0	0	0	0	0	0	0	0	0	0	0	0	0	0	0	0	0	0	0	0	0	0	0	0	0	0	0
D_6__uncultured bacterium, HE804135.1.1402	HE804135.1.1402	D_0__Bacteria, D_1__Proteobacteria, D_2__Gammaproteobacteria, D_3__Enterobacteriales, D_4__Enterobacteriaceae, D_5__Serratia, D_6__uncultured bacterium	45	0	13	0.725806	0	2.02581	0	0	0	0	0	0	7	0	0	0	0	5	0	0	0	1	1	0	0	0	0	1	2	13	2	0	3	0	0	0	1	0	0	0	0	0	0	0	0	0	2
D_6__Rhizobium radiobacter, HE995808.1.1280	HE995808.1.1280	D_0__Bacteria, D_1__Proteobacteria, D_2__Alphaproteobacteria, D_3__Rhizobiales, D_4__Rhizobiaceae, D_5__Rhizobium, D_6__Rhizobium radiobacter	2	0	2	0.0322581	0	0.254	0	0	0	0	0	0	2	0	0	0	0	0	0	0	0	0	0	0	0	0	0	0	0	0	0	0	0	0	0	0	0	0	0	0	0	0	0	0	0	0	0
D_6__Pseudomonas azotoformans, HF572854.1.1292	HF572854.1.1292	D_0__Bacteria, D_1__Proteobacteria, D_2__Gammaproteobacteria, D_3__Pseudomonadales, D_4__Pseudomonadaceae, D_5__Pseudomonas, D_6__Pseudomonas azotoformans	176863	0	16335	2852.63	250.5	3950.16	5549	7826	11019	7128	8797	6060	16335	4702	5056	7879	8636	3477	766	279	4	5806	1395	6035	7023	9987	5236	9905	11140	8815	4853	1716	22	4337	4430	2	12	34	20	27	76	222	2	31	8	29	16
D_6__Brevibacterium epidermidis, HF968437.1.1310	HF968437.1.1310	D_0__Bacteria, D_1__Actinobacteria, D_2__Actinobacteria, D_3__Micrococcales, D_4__Brevibacteriaceae, D_5__Brevibacterium, D_6__Brevibacterium epidermidis	6	0	6	0.0967742	0	0.762001	0	0	0	0	6	0	0	0	0	0	0	0	0	0	0	0	0	0	0	0	0	0	0	0	0	0	0	0	0	0	0	0	0	0	0	0	0	0	0	0	0
D_6__uncultured bacterium, HG380565.1.1376	HG380565.1.1376	D_0__Bacteria, D_1__Proteobacteria, D_2__Gammaproteobacteria, D_3__Xanthomonadales, D_4__Xanthomonadaceae, D_5__Stenotrophomonas, D_6__uncultured bacterium	4	0	2	0.0645161	0	0.306806	0	0	0	0	0	0	0	0	0	0	0	0	0	0	0	0	0	0	0	0	0	0	0	0	0	0	0	0	0	0	0	0	0	0	0	0	0	0	0	0	0
D_6__Pseudomonas stutzeri, HG780372.1.1269	HG780372.1.1269	D_0__Bacteria, D_1__Proteobacteria, D_2__Gammaproteobacteria, D_3__Pseudomonadales, D_4__Pseudomonadaceae, D_5__Pseudomonas, D_6__Pseudomonas stutzeri	266	0	49	4.29032	0	9.83034	0	0	0	9	3	2	2	1	0	9	8	6	0	0	0	0	0	0	0	0	1	0	0	1	0	0	0	0	1	0	0	0	0	0	0	0	0	0	0	0	0
D_6__uncultured Pseudomonas sp., HG917259.1.1477	HG917259.1.1477	D_0__Bacteria, D_1__Proteobacteria, D_2__Gammaproteobacteria, D_3__Pseudomonadales, D_4__Pseudomonadaceae, D_5__Pseudomonas, D_6__uncultured Pseudomonas sp.	6	0	2	0.0967742	0	0.432669	0	0	2	0	0	0	0	0	0	0	0	0	0	0	0	0	0	0	0	0	0	0	0	0	0	0	0	0	2	0	0	0	0	0	0	0	0	0	0	0	0
Ambiguous_taxa, HK556317.4.1387	HK556317.4.1387	D_0__Bacteria, D_1__Proteobacteria, D_2__Gammaproteobacteria, D_3__Enterobacteriales, D_4__Enterobacteriaceae, D_5__Kluyvera, Ambiguous_taxa	12	0	2	0.193548	0	0.538325	0	0	0	0	0	0	0	2	0	0	0	1	0	0	0	2	0	0	0	1	0	0	0	0	0	0	0	2	1	0	0	0	0	0	0	0	1	0	0	0	0
Ambiguous_taxa, HK556318.2.1395	HK556318.2.1395	D_0__Bacteria, D_1__Proteobacteria, D_2__Gammaproteobacteria, D_3__Enterobacteriales, D_4__Enterobacteriaceae, Ambiguous_taxa, Ambiguous_taxa	31	0	8	0.5	0	1.51225	0	0	0	0	0	0	5	2	0	0	0	0	0	0	0	0	0	0	0	0	0	0	0	0	0	0	0	0	0	0	0	0	0	0	0	0	6	0	3	0	0
D_6__Pseudomonas sp. RD2, HM038235.1.1283	HM038235.1.1283	D_0__Bacteria, D_1__Proteobacteria, D_2__Gammaproteobacteria, D_3__Pseudomonadales, D_4__Pseudomonadaceae, D_5__Pseudomonas, D_6__Pseudomonas sp. RD2	18	0	5	0.290323	0	0.894191	2	0	0	0	2	2	2	0	3	0	0	0	0	0	0	0	0	0	0	0	0	5	0	0	0	0	0	0	2	0	0	0	0	0	0	0	0	0	0	0	0
Ambiguous_taxa, HM045839.1.1502	HM045839.1.1502	D_0__Bacteria, D_1__Actinobacteria, D_2__Actinobacteria, D_3__Micrococcales, D_4__Micrococcaceae, D_5__Kocuria, Ambiguous_taxa	2	0	2	0.0322581	0	0.254	0	0	0	0	0	0	0	0	0	2	0	0	0	0	0	0	0	0	0	0	0	0	0	0	0	0	0	0	0	0	0	0	0	0	0	0	0	0	0	0	0
Ambiguous_taxa, HM069061.1.1436	HM069061.1.1436	D_0__Bacteria, D_1__Proteobacteria, D_2__Alphaproteobacteria, D_3__Rhizobiales, D_4__Rhizobiaceae, D_5__Rhizobium, Ambiguous_taxa	212	0	18	3.41935	1	4.40025	4	3	0	0	0	0	1	0	0	13	2	0	0	0	0	7	1	0	2	0	1	6	2	0	0	1	4	0	0	0	3	4	3	2	8	6	0	11	6	1	0
D_6__uncultured bacterium, HM124170.1.1515	HM124170.1.1515	D_0__Bacteria, D_1__Firmicutes, D_2__Bacilli, D_3__Lactobacillales, D_4__Carnobacteriaceae, D_5__Atopostipes, D_6__uncultured bacterium	14	0	3	0.225806	0	0.663309	0	0	0	0	0	2	0	2	0	2	2	0	0	0	0	0	0	0	0	0	0	0	0	0	0	0	0	0	0	0	0	0	0	0	0	0	0	0	0	0	0
Ambiguous_taxa, HM127074.1.1461	HM127074.1.1461	D_0__Bacteria, D_1__Proteobacteria, D_2__Gammaproteobacteria, D_3__Chromatiales, D_4__Ectothiorhodospiraceae, D_5__uncultured, Ambiguous_taxa	2	0	2	0.0322581	0	0.254	0	0	0	0	0	0	0	0	0	0	0	0	0	0	0	0	0	0	0	0	0	0	0	0	0	0	0	0	0	0	0	0	0	0	0	0	0	0	0	0	0
D_6__uncultured bacterium, HM127167.1.1409	HM127167.1.1409	D_0__Bacteria, D_1__Proteobacteria, D_2__Alphaproteobacteria, D_3__Sphingomonadales, D_4__Sphingomonadaceae, D_5__Sphingobium, D_6__uncultured bacterium	2	0	2	0.0322581	0	0.254	0	0	0	0	0	0	0	0	0	0	0	0	0	0	0	0	0	0	0	0	0	0	0	0	0	0	0	0	0	0	0	0	0	0	0	0	0	0	0	0	0
Ambiguous_taxa, HM128586.1.1444	HM128586.1.1444	D_0__Bacteria, D_1__Bacteroidetes, D_2__Sphingobacteriia, D_3__Sphingobacteriales, D_4__Sphingobacteriaceae, D_5__Pedobacter, Ambiguous_taxa	41	0	14	0.66129	0	2.20241	0	0	0	0	0	0	0	0	0	0	0	0	0	0	0	0	0	0	0	0	0	0	0	0	0	0	0	0	0	0	0	0	0	1	0	8	0	0	0	0	0
D_6__Microbacterium assamensis, HM146190.1.1477	HM146190.1.1477	D_0__Bacteria, D_1__Actinobacteria, D_2__Actinobacteria, D_3__Micrococcales, D_4__Microbacteriaceae, D_5__Microbacterium, D_6__Microbacterium assamensis	2	0	2	0.0322581	0	0.254	0	0	0	0	0	0	0	0	0	0	0	0	0	0	0	0	0	0	0	0	0	0	0	0	0	0	0	0	0	0	0	0	0	0	0	0	0	0	0	0	0
Ambiguous_taxa, HM159971.1.1501	HM159971.1.1501	D_0__Bacteria, D_1__Proteobacteria, D_2__Betaproteobacteria, D_3__Burkholderiales, D_4__Comamonadaceae, D_5__Comamonas, Ambiguous_taxa	49	0	11	0.790323	0	1.95135	0	0	0	4	2	0	0	0	0	0	0	0	0	0	0	0	0	0	0	0	0	0	0	0	0	0	0	0	0	0	2	2	0	0	2	0	4	7	0	2	0
D_6__uncultured bacterium, KF061346.1.1350	KF061346.1.1350	D_0__Bacteria, D_1__Proteobacteria, D_2__Betaproteobacteria, D_3__Burkholderiales, D_4__Comamonadaceae, D_5__Acidovorax, D_6__uncultured bacterium	1485	0	244	23.9516	2	49.6094	9	23	22	89	25	41	4	13	4	64	41	17	3	1	0	1	0	2	0	0	2	1	0	4	0	2	5	1	2	109	0	0	0	1	0	0	0	0	0	0	0
D_6__uncultured bacterium, HM262835.1.1376	HM262835.1.1376	D_0__Bacteria, D_1__Verrucomicrobia, D_2__Verrucomicrobiae, D_3__Verrucomicrobiales, D_4__Verrucomicrobiaceae, D_5__uncultured, D_6__uncultured bacterium	1416	0	223	22.8387	4	43.2546	0	0	10	23	1	3	1	0	4	23	44	12	0	0	0	0	0	6	0	4	1	0	0	2	0	0	0	0	0	0	4	10	13	10	8	0	0	23	17	79	15
D_6__uncultured bacterium, HM263378.1.1326	HM263378.1.1326	D_0__Bacteria, D_1__Cyanobacteria, D_2__ML635J-21, D_3__uncultured bacterium, D_4__uncultured bacterium, D_5__uncultured bacterium, D_6__uncultured bacterium	67	0	18	1.08065	0	2.96039	0	0	3	0	0	0	0	0	0	0	3	1	0	0	0	0	0	0	0	0	0	0	0	0	0	0	2	0	0	0	0	2	0	0	0	0	0	4	0	0	0
Ambiguous_taxa, HM268990.1.1323	HM268990.1.1323	D_0__Bacteria, D_1__Firmicutes, D_2__Clostridia, D_3__Halanaerobiales, D_4__ODP1230B8.23, Ambiguous_taxa, Ambiguous_taxa	32	0	7	0.516129	0	1.36396	0	0	0	0	0	0	1	1	3	0	4	0	0	0	0	0	0	0	0	0	0	0	0	0	0	0	0	0	0	0	0	3	0	0	0	0	1	7	0	3	0
D_6__uncultured bacterium, HM270408.1.1326	HM270408.1.1326	D_0__Bacteria, D_1__Proteobacteria, D_2__Deltaproteobacteria, D_3__Bdellovibrionales, D_4__Bdellovibrionaceae, D_5__Bdellovibrio, D_6__uncultured bacterium	893	0	154	14.4032	5	26.1888	0	0	0	4	1	7	0	6	10	5	8	15	0	0	0	0	0	0	0	1	0	5	5	0	1	1	1	6	0	0	1	15	6	10	24	0	2	7	18	19	2
D_6__uncultured bacterium, HM270655.1.1327	HM270655.1.1327	D_0__Bacteria, D_1__Cyanobacteria, D_2__ML635J-21, D_3__uncultured bacterium, D_4__uncultured bacterium, D_5__uncultured bacterium, D_6__uncultured bacterium	151	0	35	2.43548	0	6.13942	0	2	0	0	0	0	0	0	1	2	0	6	0	0	0	0	2	0	0	0	0	0	0	0	0	0	0	0	0	0	0	4	0	7	0	0	1	1	3	3	0
Ambiguous_taxa, JQ327955.1.1537	JQ327955.1.1537	D_0__Bacteria, D_1__Verrucomicrobia, D_2__Verrucomicrobiae, D_3__Verrucomicrobiales, D_4__Verrucomicrobiaceae, D_5__Prosthecobacter, Ambiguous_taxa	4	0	2	0.0645161	0	0.306806	0	0	0	0	0	0	0	0	0	0	0	0	0	0	0	0	0	0	0	0	0	0	0	0	0	0	0	0	0	0	0	1	0	0	0	0	0	0	1	0	0
D_6__uncultured bacterium, HM273602.1.1358	HM273602.1.1358	D_0__Bacteria, D_1__Actinobacteria, D_2__Actinobacteria, D_3__Kineosporiales, D_4__Kineosporiaceae, D_5__Quadrisphaera, D_6__uncultured bacterium	2	0	2	0.0322581	0	0.254	0	0	0	0	0	0	0	0	0	0	0	0	0	0	0	0	0	0	0	0	0	0	2	0	0	0	0	0	0	0	0	0	0	0	0	0	0	0	0	0	0
Ambiguous_taxa, HM274183.1.1350	HM274183.1.1350	D_0__Bacteria, D_1__Bacteroidetes, D_2__Sphingobacteriia, D_3__Sphingobacteriales, D_4__Sphingobacteriaceae, D_5__Pedobacter, Ambiguous_taxa	1009	0	79	16.2742	8	19.1988	3	4	0	2	2	3	6	0	8	8	7	0	0	0	0	46	54	4	1	48	72	13	33	47	4	20	39	17	1	0	0	25	5	35	45	10	2	16	35	34	8
D_6__uncultured bacterium, HM274274.1.1354	HM274274.1.1354	D_0__Bacteria, D_1__Bacteroidetes, D_2__Sphingobacteriia, D_3__Sphingobacteriales, D_4__Chitinophagaceae, D_5__uncultured, D_6__uncultured bacterium	7	0	4	0.112903	0	0.575592	0	0	0	1	0	0	0	0	0	4	0	0	0	0	0	0	0	0	0	0	0	0	0	0	0	0	0	0	0	0	0	0	0	0	0	0	0	0	0	0	0
Ambiguous_taxa, HM277381.1.1361	HM277381.1.1361	D_0__Bacteria, D_1__Actinobacteria, D_2__Actinobacteria, D_3__Propionibacteriales, D_4__Nocardioidaceae, D_5__Nocardioides, Ambiguous_taxa	2	0	2	0.0322581	0	0.254	0	0	0	0	0	0	0	0	0	0	0	0	0	0	0	0	0	0	2	0	0	0	0	0	0	0	0	0	0	0	0	0	0	0	0	0	0	0	0	0	0
Ambiguous_taxa, HM277905.1.1279	HM277905.1.1279	D_0__Bacteria, D_1__Firmicutes, D_2__Clostridia, D_3__Clostridiales, D_4__Peptostreptococcaceae, D_5__uncultured, Ambiguous_taxa	4	0	4	0.0645161	0	0.508001	0	0	0	0	0	0	0	0	0	0	0	0	0	0	0	0	0	0	0	0	0	0	0	0	0	0	0	0	0	0	0	0	0	0	0	0	0	0	0	0	0
Ambiguous_taxa, HM278113.1.1357	HM278113.1.1357	D_0__Bacteria, D_1__Proteobacteria, D_2__Betaproteobacteria, D_3__Neisseriales, D_4__Neisseriaceae, D_5__Aquaspirillum, Ambiguous_taxa	6	0	6	0.0967742	0	0.762001	0	0	0	0	0	0	0	0	0	0	0	0	0	0	0	0	0	0	0	0	0	0	0	0	0	0	0	0	0	0	0	0	0	0	0	0	0	0	0	0	0
D_6__uncultured bacterium, HM308562.1.1335	HM308562.1.1335	D_0__Bacteria, D_1__Planctomycetes, D_2__Phycisphaerae, D_3__Tepidisphaerales, D_4__Tepidisphaeraceae, D_5__Tepidisphaera, D_6__uncultured bacterium	61	0	18	0.983871	0	3.05948	0	11	0	0	0	4	0	0	1	5	0	0	0	0	0	0	0	0	0	1	0	0	0	0	0	0	0	0	0	0	0	0	0	0	0	18	1	0	9	0	6
D_6__uncultured bacterium, HM308591.1.1346	HM308591.1.1346	D_0__Bacteria, D_1__Bacteroidetes, D_2__Flavobacteriia, D_3__Flavobacteriales, D_4__Flavobacteriaceae, D_5__Flavobacterium, D_6__uncultured bacterium	7	0	5	0.112903	0	0.68004	0	0	0	0	0	0	0	0	0	0	0	0	0	0	0	0	0	0	0	0	0	0	0	0	0	0	0	0	0	0	0	0	0	0	0	0	0	2	0	5	0
Ambiguous_taxa, HM329548.1.1308	HM329548.1.1308	D_0__Bacteria, D_1__Proteobacteria, D_2__Alphaproteobacteria, D_3__Rhizobiales, D_4__Rhizobiaceae, D_5__Rhizobium, Ambiguous_taxa	22	0	5	0.354839	0	1.05732	0	0	0	0	0	0	0	0	0	0	0	0	0	0	0	0	0	0	0	1	0	0	0	0	0	0	2	0	0	0	0	0	0	1	0	0	0	1	0	0	0
Ambiguous_taxa, HM368664.1.1488	HM368664.1.1488	D_0__Bacteria, D_1__Bacteroidetes, D_2__Flavobacteriia, D_3__Flavobacteriales, D_4__Flavobacteriaceae, D_5__Chryseobacterium, Ambiguous_taxa	10	0	9	0.16129	0	1.14796	0	0	0	0	0	0	0	0	0	0	0	0	0	0	0	0	0	0	0	0	0	0	0	0	0	0	0	0	0	0	9	0	0	0	0	0	0	0	0	0	1
D_6__uncultured Enterobacteriaceae bacterium, HM438281.1.1447	HM438281.1.1447	D_0__Bacteria, D_1__Proteobacteria, D_2__Gammaproteobacteria, D_3__Enterobacteriales, D_4__Enterobacteriaceae, D_5__Enterobacter, D_6__uncultured Enterobacteriaceae bacterium	2	0	2	0.0322581	0	0.254	0	0	0	0	0	0	0	0	0	0	0	0	0	0	0	0	0	0	0	0	0	0	0	0	0	0	0	0	0	0	0	0	0	0	0	0	0	0	0	0	0
D_6__uncultured Novosphingobium sp., HM438563.1.1440	HM438563.1.1440	D_0__Bacteria, D_1__Proteobacteria, D_2__Alphaproteobacteria, D_3__Sphingomonadales, D_4__Sphingomonadaceae, D_5__Sphingomonas, D_6__uncultured Novosphingobium sp.	458	0	108	7.3871	0	19.6355	0	0	0	0	0	0	0	0	0	0	0	0	1	0	0	0	0	0	0	0	0	0	0	0	0	0	1	0	0	0	0	0	0	2	3	1	0	0	0	1	0
Ambiguous_taxa, HM448993.1.1452	HM448993.1.1452	D_0__Bacteria, D_1__Proteobacteria, D_2__Gammaproteobacteria, D_3__Enterobacteriales, D_4__Enterobacteriaceae, D_5__Serratia, Ambiguous_taxa	4	0	2	0.0645161	0	0.356254	0	0	2	0	0	0	0	0	0	0	0	0	0	0	0	0	0	0	0	0	0	0	0	0	0	0	0	0	0	0	0	0	0	0	0	0	0	0	0	0	0
D_6__uncultured bacterium, HM459675.1.1465	HM459675.1.1465	D_0__Bacteria, D_1__Verrucomicrobia, D_2__Verrucomicrobiae, D_3__Verrucomicrobiales, D_4__Verrucomicrobiaceae, D_5__Prosthecobacter, D_6__uncultured bacterium	2771	0	385	44.6935	2	91.579	0	0	1	1	0	0	0	1	4	5	2	0	0	0	0	3	12	1	5	9	9	7	10	3	17	20	6	2	0	0	24	366	81	278	247	164	5	149	129	172	122
Ambiguous_taxa, HM461143.1.1466	HM461143.1.1466	D_0__Bacteria, D_1__Proteobacteria, D_2__Gammaproteobacteria, D_3__Enterobacteriales, D_4__Enterobacteriaceae, D_5__Enterobacter, Ambiguous_taxa	21	0	12	0.33871	0	1.66884	0	0	0	0	0	0	0	0	0	0	0	0	0	0	0	0	0	0	0	0	0	0	0	0	0	0	0	0	0	0	0	0	0	0	0	0	0	0	0	0	0
Ambiguous_taxa, HM461166.1.1472	HM461166.1.1472	D_0__Bacteria, D_1__Proteobacteria, D_2__Gammaproteobacteria, D_3__Enterobacteriales, D_4__Enterobacteriaceae, Ambiguous_taxa, Ambiguous_taxa	1312	0	227	21.1613	12	35.4045	29	10	18	15	25	10	63	30	42	12	5	8	0	3	0	35	25	21	10	12	21	0	0	3	22	25	22	21	71	0	64	21	29	26	18	11	227	32	44	25	23
Ambiguous_taxa, HM461233.1.1465	HM461233.1.1465	D_0__Bacteria, D_1__Proteobacteria, D_2__Gammaproteobacteria, D_3__Enterobacteriales, D_4__Enterobacteriaceae, D_5__Raoultella, Ambiguous_taxa	2114	0	117	34.0968	32	29.7386	72	61	49	63	46	24	74	58	54	22	21	52	1	8	0	58	64	34	40	21	21	2	4	21	44	31	51	33	46	0	38	58	68	53	59	58	117	99	31	72	52
D_6__uncultured bacterium, HM556522.1.1324	HM556522.1.1324	D_0__Bacteria, D_1__Proteobacteria, D_2__Alphaproteobacteria, D_3__Rhodospirillales, D_4__Acetobacteraceae, D_5__Asaia, D_6__uncultured bacterium	32573	0	7227	525.371	113	1130.87	462	21	192	3411	390	109	406	464	1898	3659	1166	1040	365	6	0	73	63	13	436	22	33	68	18	17	117	12	9	3	248	0	144	150	391	141	22	531	943	100	1786	496	511
D_6__uncultured bacterium, HM556903.1.1380	HM556903.1.1380	D_0__Bacteria, D_1__Proteobacteria, D_2__Alphaproteobacteria, D_3__Rhodospirillales, D_4__Acetobacteraceae, D_5__Asaia, D_6__uncultured bacterium	7991	0	598	128.887	109.5	137.292	286	191	76	157	209	157	80	302	175	109	11	121	2	5	0	179	372	186	304	60	196	19	16	35	368	136	158	195	598	0	311	134	539	165	17	357	85	110	159	245	132
D_6__uncultured bacterium, HM557103.1.1318	HM557103.1.1318	D_0__Bacteria, D_1__Proteobacteria, D_2__Alphaproteobacteria, D_3__Rhodospirillales, D_4__Acetobacteraceae, D_5__Asaia, D_6__uncultured bacterium	8	0	4	0.129032	0	0.557626	0	0	0	0	0	0	0	0	0	0	0	0	0	0	0	0	0	0	0	0	0	1	0	0	0	4	0	0	1	0	0	0	0	0	0	0	0	0	0	0	0
D_6__uncultured bacterium, HM557179.1.1382	HM557179.1.1382	D_0__Bacteria, D_1__Proteobacteria, D_2__Gammaproteobacteria, D_3__Enterobacteriales, D_4__Enterobacteriaceae, D_5__Pantoea, D_6__uncultured bacterium	1839	0	1748	29.6613	0	221.844	0	0	3	0	0	0	0	0	0	0	0	0	0	0	0	0	0	0	0	0	0	0	0	0	0	0	0	0	0	0	0	0	0	0	0	0	0	0	0	0	0
D_6__uncultured bacterium, HM779333.1.1333	HM779333.1.1333	D_0__Bacteria, D_1__Proteobacteria, D_2__Gammaproteobacteria, D_3__Pseudomonadales, D_4__Pseudomonadaceae, D_5__Pseudomonas, D_6__uncultured bacterium	2	0	2	0.0322581	0	0.254	0	0	0	0	0	0	0	0	0	0	0	0	0	0	0	0	0	0	0	0	0	0	0	0	0	0	0	0	0	0	0	0	0	0	0	0	0	0	0	0	0
Ambiguous_taxa, HM780088.1.1464	HM780088.1.1464	D_0__Bacteria, D_1__Proteobacteria, D_2__Alphaproteobacteria, D_3__Rhodospirillales, D_4__Rhodospirillales Incertae Sedis, D_5__Reyranella, Ambiguous_taxa	30	0	12	0.483871	0	1.9814	0	0	0	0	0	0	0	0	0	0	0	0	0	0	0	0	0	0	0	0	0	0	0	0	0	0	0	0	0	0	0	0	0	0	0	0	0	0	0	0	0
Ambiguous_taxa, HM996809.1.1404	HM996809.1.1404	D_0__Bacteria, D_1__Proteobacteria, D_2__Alphaproteobacteria, D_3__Rhizobiales, D_4__Hyphomicrobiaceae, D_5__Devosia, Ambiguous_taxa	31	0	8	0.5	0	1.37602	0	0	0	0	0	0	0	0	0	0	0	2	0	0	0	0	0	0	0	0	0	0	0	0	0	0	0	0	0	0	0	0	0	2	3	0	0	0	0	0	0
Ambiguous_taxa, HQ003435.1.1489	HQ003435.1.1489	D_0__Bacteria, D_1__Proteobacteria, D_2__Gammaproteobacteria, D_3__Pseudomonadales, D_4__Pseudomonadaceae, D_5__Pseudomonas, Ambiguous_taxa	10	0	4	0.16129	0	0.750815	0	0	0	0	0	0	0	0	0	0	0	0	0	0	0	0	0	0	0	0	0	0	0	2	0	0	0	0	0	0	0	0	0	0	0	0	0	0	0	0	0
D_6__uncultured bacterium, HQ011601.1.1208	HQ011601.1.1208	D_0__Bacteria, D_1__Proteobacteria, D_2__Betaproteobacteria, D_3__Methylophilales, D_4__Methylophilaceae, D_5__Methylophilus, D_6__uncultured bacterium	11	0	5	0.177419	0	0.736055	2	0	0	0	0	0	0	5	0	0	0	0	0	0	0	0	0	0	0	0	0	0	0	0	0	0	0	0	0	0	0	0	0	0	0	0	0	0	0	0	0
D_6__uncultured Bacteroidetes bacterium, HQ111163.1.1491	HQ111163.1.1491	D_0__Bacteria, D_1__Bacteroidetes, D_2__Sphingobacteriia, D_3__Sphingobacteriales, D_4__env.OPS 17, D_5__uncultured Bacteroidetes bacterium, D_6__uncultured Bacteroidetes bacterium	1824	0	130	29.4194	13	35.9063	1	13	18	2	2	7	4	2	33	13	16	17	0	0	0	11	0	6	0	2	8	6	21	12	0	5	6	6	0	0	15	106	23	74	97	30	4	61	100	64	25
D_6__uncultured bacterium, HQ118428.1.1458	HQ118428.1.1458	D_0__Bacteria, D_1__Proteobacteria, D_2__Alphaproteobacteria, D_3__Rhizobiales, D_4__Rhizobiaceae, D_5__Neorhizobium, D_6__uncultured bacterium	13	0	11	0.209677	0	1.4158	0	0	0	0	0	0	0	0	0	0	0	0	0	0	0	0	0	0	0	0	0	0	0	0	0	0	0	0	0	0	0	0	0	0	0	0	0	0	0	0	0
D_6__uncultured bacterium, HQ119519.1.1322	HQ119519.1.1322	D_0__Bacteria, D_1__Bacteroidetes, D_2__Cytophagia, D_3__Cytophagales, D_4__Cytophagaceae, D_5__Larkinella, D_6__uncultured bacterium	13	0	9	0.209677	0	1.20296	0	0	0	0	0	0	0	0	0	0	0	0	0	0	0	0	0	0	0	0	0	0	0	0	0	0	0	0	0	0	0	0	0	0	0	0	0	0	0	9	0
Ambiguous_taxa, HQ119667.1.1383	HQ119667.1.1383	D_0__Bacteria, D_1__Proteobacteria, D_2__Alphaproteobacteria, D_3__Caulobacterales, D_4__Caulobacteraceae, D_5__Phenylobacterium, Ambiguous_taxa	1228	0	243	19.8065	5.5	38.592	3	2	3	3	1	2	7	17	2	14	26	5	2	0	0	3	15	1	0	2	0	6	1	0	1	0	6	2	0	0	0	21	6	12	25	1	1	10	25	8	5
D_6__uncultured bacterium, HQ121028.1.1485	HQ121028.1.1485	D_0__Bacteria, D_1__Proteobacteria, D_2__Gammaproteobacteria, D_3__Cellvibrionales, D_4__Cellvibrionaceae, D_5__Cellvibrio, D_6__uncultured bacterium	2	0	2	0.0322581	0	0.254	0	0	0	0	0	0	0	0	0	0	0	0	0	0	0	0	0	0	0	0	0	0	0	0	0	0	0	0	0	0	0	0	0	0	0	0	0	0	0	0	0
Ambiguous_taxa, HQ143316.1.1477	HQ143316.1.1477	D_0__Bacteria, D_1__Actinobacteria, D_2__Actinobacteria, D_3__Micrococcales, D_4__Microbacteriaceae, D_5__Leucobacter, Ambiguous_taxa	4	0	4	0.0645161	0	0.508001	0	0	0	0	0	0	0	0	0	0	0	0	0	0	0	0	0	0	0	0	0	0	0	0	0	0	0	0	0	0	0	0	0	0	0	0	0	0	0	0	0
D_6__uncultured bacterium, HQ178851.1.1456	HQ178851.1.1456	D_0__Bacteria, D_1__Proteobacteria, D_2__Betaproteobacteria, D_3__Burkholderiales, D_4__Comamonadaceae, D_5__Limnohabitans, D_6__uncultured bacterium	2	0	2	0.0322581	0	0.254	0	0	0	2	0	0	0	0	0	0	0	0	0	0	0	0	0	0	0	0	0	0	0	0	0	0	0	0	0	0	0	0	0	0	0	0	0	0	0	0	0
Ambiguous_taxa, HQ178889.1.1452	HQ178889.1.1452	D_0__Bacteria, D_1__Proteobacteria, D_2__Betaproteobacteria, D_3__Burkholderiales, D_4__Comamonadaceae, D_5__Aquabacterium, Ambiguous_taxa	22	0	4	0.354839	0	0.907108	0	0	2	0	0	2	0	0	0	3	0	0	0	0	0	0	0	0	0	0	0	0	0	0	0	0	0	0	0	2	0	0	0	0	0	0	0	0	0	0	0
Ambiguous_taxa, HQ202839.1.1445	HQ202839.1.1445	D_0__Bacteria, D_1__Proteobacteria, D_2__Gammaproteobacteria, D_3__Pseudomonadales, D_4__Pseudomonadaceae, D_5__Pseudomonas, Ambiguous_taxa	2	0	2	0.0322581	0	0.254	0	0	0	0	0	0	0	0	0	0	0	0	0	0	0	0	0	0	0	0	0	0	0	0	0	0	0	0	0	0	0	0	0	0	0	0	0	0	0	0	0
Ambiguous_taxa, HQ219902.1.1464	HQ219902.1.1464	D_0__Bacteria, D_1__Proteobacteria, D_2__Gammaproteobacteria, D_3__Pseudomonadales, D_4__Pseudomonadaceae, D_5__Pseudomonas, Ambiguous_taxa	256	0	57	4.12903	1.5	8.25909	2	6	3	13	3	4	14	0	3	2	6	12	0	2	14	6	0	3	0	2	2	11	6	1	3	0	0	2	14	57	0	0	1	0	2	2	0	0	1	0	1
Ambiguous_taxa, HQ219919.1.1407	HQ219919.1.1407	D_0__Bacteria, D_1__Proteobacteria, D_2__Alphaproteobacteria, D_3__Rhizobiales, D_4__Methylobacteriaceae, D_5__Methylobacterium, Ambiguous_taxa	20	0	5	0.322581	0	1.12751	3	0	0	0	0	3	0	0	0	0	0	0	0	0	0	0	0	0	0	0	0	0	0	0	0	0	0	0	0	0	0	0	0	0	0	0	0	0	0	0	0
Ambiguous_taxa, HQ224587.1.1420	HQ224587.1.1420	D_0__Bacteria, D_1__Proteobacteria, D_2__Gammaproteobacteria, D_3__Pseudomonadales, D_4__Pseudomonadaceae, D_5__Pseudomonas, Ambiguous_taxa	101	0	72	1.62903	0	9.8017	0	0	0	0	0	0	0	0	0	0	0	0	0	0	0	0	0	0	0	0	0	0	0	0	0	0	0	0	0	29	0	0	0	0	0	0	0	0	0	0	0
D_6__uncultured Hydrocarboniphaga sp., HQ245947.1.1491	HQ245947.1.1491	D_0__Bacteria, D_1__Proteobacteria, D_2__Gammaproteobacteria, D_3__Xanthomonadales, D_4__Nevskiaceae, D_5__Hydrocarboniphaga, D_6__uncultured Hydrocarboniphaga sp.	9	0	4	0.145161	0	0.596349	0	0	0	0	0	0	0	0	0	0	0	0	0	0	0	0	0	0	0	0	0	0	0	0	0	1	0	0	0	0	0	0	0	1	0	0	0	0	0	0	0
Ambiguous_taxa, HQ324431.1.1445	HQ324431.1.1445	D_0__Bacteria, D_1__Proteobacteria, D_2__Gammaproteobacteria, D_3__Enterobacteriales, D_4__Enterobacteriaceae, Ambiguous_taxa, Ambiguous_taxa	9	0	6	0.145161	0	0.786083	0	0	0	0	0	0	6	0	0	0	0	0	0	0	0	0	0	1	0	0	1	0	0	0	0	0	0	0	0	0	0	0	0	0	0	0	0	0	0	0	0
D_6__uncultured bacterium, HQ326340.1.1505	HQ326340.1.1505	D_0__Bacteria, D_1__Proteobacteria, D_2__Gammaproteobacteria, D_3__Xanthomonadales, D_4__Xanthomonadaceae, D_5__Rhodanobacter, D_6__uncultured bacterium	3	0	3	0.0483871	0	0.381	0	0	0	0	0	0	0	0	0	0	0	0	0	0	0	0	0	0	0	0	0	0	0	0	0	0	0	0	0	0	0	0	0	0	0	0	0	0	0	0	0
Ambiguous_taxa, HQ336320.1.1386	HQ336320.1.1386	D_0__Bacteria, D_1__Proteobacteria, D_2__Gammaproteobacteria, D_3__Pseudomonadales, D_4__Pseudomonadaceae, D_5__Pseudomonas, Ambiguous_taxa	296	0	23	4.77419	0	7.01852	2	15	20	15	9	7	22	9	5	15	11	10	1	0	0	10	1	18	18	23	8	22	13	15	8	1	0	5	9	0	0	0	0	0	0	0	0	0	0	0	0
Ambiguous_taxa, JX223095.1.1513	JX223095.1.1513	D_0__Bacteria, D_1__Proteobacteria, D_2__Deltaproteobacteria, D_3__Bdellovibrionales, D_4__Bacteriovoracaceae, D_5__Bacteriovorax, Ambiguous_taxa	8	0	4	0.129032	0	0.586288	0	0	0	0	0	0	0	0	0	0	0	4	0	0	0	0	1	0	0	0	2	0	0	0	0	0	1	0	0	0	0	0	0	0	0	0	0	0	0	0	0
Ambiguous_taxa, HQ398232.1.1468	HQ398232.1.1468	D_0__Bacteria, D_1__Proteobacteria, D_2__Gammaproteobacteria, D_3__Enterobacteriales, D_4__Enterobacteriaceae, D_5__Klebsiella, Ambiguous_taxa	10	0	3	0.16129	0	0.578113	0	0	0	2	0	0	0	0	0	0	0	1	0	0	0	0	0	0	0	0	0	0	0	0	0	0	0	0	2	0	0	0	0	0	0	0	2	0	0	0	0
Ambiguous_taxa, JN882097.1.1498	JN882097.1.1498	D_0__Bacteria, D_1__Proteobacteria, D_2__Gammaproteobacteria, D_3__Pseudomonadales, D_4__Pseudomonadaceae, D_5__Pseudomonas, Ambiguous_taxa	2	0	2	0.0322581	0	0.254	0	0	0	0	0	0	0	0	0	0	0	0	0	0	0	0	0	0	0	0	0	0	0	0	0	0	0	0	0	0	0	0	0	0	0	0	0	0	0	2	0
D_6__Roseomonas riguiloci, HQ436503.1.1429	HQ436503.1.1429	D_0__Bacteria, D_1__Proteobacteria, D_2__Alphaproteobacteria, D_3__Rhodospirillales, D_4__Acetobacteraceae, D_5__Roseomonas, D_6__Roseomonas riguiloci	10	0	6	0.16129	0	0.853028	0	0	0	0	0	0	0	0	0	0	0	0	0	0	0	0	0	0	0	0	0	0	0	0	0	0	0	0	0	0	0	0	0	3	0	0	0	0	0	0	0
Ambiguous_taxa, HQ454988.1.1436	HQ454988.1.1436	D_0__Bacteria, D_1__Proteobacteria, D_2__Gammaproteobacteria, D_3__Pseudomonadales, D_4__Pseudomonadaceae, D_5__Pseudomonas, Ambiguous_taxa	7	0	3	0.112903	0	0.515492	0	0	0	3	0	0	0	0	0	0	0	0	0	0	0	0	0	0	0	0	0	0	0	0	0	0	0	0	2	0	0	0	0	0	0	0	0	0	0	0	0
D_6__Klebsiella sp. SOR89, HQ591433.1.1202	HQ591433.1.1202	D_0__Bacteria, D_1__Proteobacteria, D_2__Gammaproteobacteria, D_3__Enterobacteriales, D_4__Enterobacteriaceae, D_5__Klebsiella, D_6__Klebsiella sp. SOR89	6	0	2	0.0967742	0	0.432669	0	0	0	0	0	0	0	0	0	0	0	0	0	0	0	0	0	0	0	0	0	0	0	0	0	0	0	0	0	0	0	0	0	0	0	0	0	0	0	0	0
D_6__uncultured bacterium, HQ592581.1.1439	HQ592581.1.1439	D_0__Bacteria, D_1__Proteobacteria, D_2__Alphaproteobacteria, D_3__Caulobacterales, D_4__Caulobacteraceae, D_5__Phenylobacterium, D_6__uncultured bacterium	5	0	3	0.0806452	0	0.454428	0	0	0	0	0	0	0	0	0	0	0	0	0	0	0	0	0	0	0	0	0	0	0	0	0	0	0	0	0	0	0	0	0	0	0	0	0	3	0	2	0
D_6__uncultured bacterium, HQ592609.1.1492	HQ592609.1.1492	D_0__Bacteria, D_1__Proteobacteria, D_2__Betaproteobacteria, D_3__Burkholderiales, D_4__Comamonadaceae, D_5__Delftia, D_6__uncultured bacterium	133	0	37	2.14516	0	5.49768	0	0	1	3	7	3	0	0	0	8	0	7	0	0	0	0	0	0	0	0	1	2	0	0	0	0	0	0	0	0	0	0	0	0	0	0	0	0	0	0	0
Ambiguous_taxa, HQ596309.1.1462	HQ596309.1.1462	D_0__Bacteria, D_1__Proteobacteria, D_2__Gammaproteobacteria, D_3__Enterobacteriales, D_4__Enterobacteriaceae, D_5__Citrobacter, Ambiguous_taxa	421952	0	25131	6805.68	7424	5956.5	11463	8632	10800	10234	9880	6051	14269	11042	10039	8106	3156	8404	135	1994	0	12430	12348	8093	8365	3646	6323	612	1160	2661	9773	5872	9766	6997	13949	5	7851	11645	14878	9008	11301	14647	22908	18115	8424	11166	10336
Ambiguous_taxa, JX505351.1.1410	JX505351.1.1410	D_0__Bacteria, D_1__Proteobacteria, D_2__Alphaproteobacteria, D_3__Rhizobiales, D_4__Beijerinckiaceae, D_5__Methylorosula, Ambiguous_taxa	2	0	2	0.0322581	0	0.254	0	0	0	0	0	0	0	0	0	0	0	2	0	0	0	0	0	0	0	0	0	0	0	0	0	0	0	0	0	0	0	0	0	0	0	0	0	0	0	0	0
D_6__Sphingomonas sp. F4, HQ647249.1.1401	HQ647249.1.1401	D_0__Bacteria, D_1__Proteobacteria, D_2__Alphaproteobacteria, D_3__Sphingomonadales, D_4__Sphingomonadaceae, D_5__Sphingomonas, D_6__Sphingomonas sp. F4	5	0	5	0.0806452	0	0.635001	0	0	0	0	0	0	0	0	0	0	0	0	0	0	0	0	0	0	0	0	0	0	0	0	0	0	0	0	0	0	0	0	0	0	0	0	0	0	0	0	0
D_6__uncultured Opitutus sp., HQ674923.1.1530	HQ674923.1.1530	D_0__Bacteria, D_1__Verrucomicrobia, D_2__Opitutae, D_3__Opitutales, D_4__Opitutaceae, D_5__Opitutus, D_6__uncultured Opitutus sp.	2	0	2	0.0322581	0	0.254	0	0	0	0	0	0	0	0	0	0	0	0	0	0	0	0	0	0	0	0	0	0	0	0	0	0	0	0	0	0	0	0	0	0	0	0	0	0	0	0	0
D_6__uncultured bacterium, HQ681979.1.1498	HQ681979.1.1498	D_0__Bacteria, D_1__Proteobacteria, D_2__Betaproteobacteria, D_3__Rhodocyclales, D_4__Rhodocyclaceae, D_5__Thauera, D_6__uncultured bacterium	4	0	2	0.0645161	0	0.306806	0	0	0	0	1	0	0	0	0	0	0	0	0	0	0	0	0	0	0	0	0	0	0	0	0	0	0	0	1	0	0	0	0	0	0	0	0	0	0	0	0
D_6__uncultured Chryseobacterium sp., HQ686141.1.1218	HQ686141.1.1218	D_0__Bacteria, D_1__Bacteroidetes, D_2__Flavobacteriia, D_3__Flavobacteriales, D_4__Flavobacteriaceae, D_5__Chryseobacterium, D_6__uncultured Chryseobacterium sp.	10658	0	7621	171.903	0	991.572	0	2	0	7	0	0	0	0	0	0	0	6	0	0	0	0	0	0	0	33	0	1	0	2	2	20	0	6	0	0	7621	11	6	0	1	0	0	4	2	1	1137
Ambiguous_taxa, KC213962.1.1436	KC213962.1.1436	D_0__Bacteria, D_1__Proteobacteria, D_2__Gammaproteobacteria, D_3__Pseudomonadales, D_4__Pseudomonadaceae, D_5__Pseudomonas, Ambiguous_taxa	6	0	3	0.0967742	0	0.46903	0	0	0	0	1	0	0	0	0	0	3	0	0	0	0	0	0	0	0	0	0	0	0	0	0	2	0	0	0	0	0	0	0	0	0	0	0	0	0	0	0
Ambiguous_taxa, KC252876.1.1359	KC252876.1.1359	D_0__Bacteria, D_1__Bacteroidetes, D_2__Sphingobacteriia, D_3__Sphingobacteriales, D_4__Sphingobacteriaceae, D_5__Pedobacter, Ambiguous_taxa	13	0	5	0.209677	0	0.870973	0	0	0	0	0	0	0	0	0	0	0	0	0	0	0	0	0	0	0	0	0	0	0	0	0	0	0	0	0	0	0	0	0	0	0	0	0	0	0	0	0
D_6__uncultured bacterium, HQ728216.1.1500	HQ728216.1.1500	D_0__Bacteria, D_1__Proteobacteria, D_2__Betaproteobacteria, D_3__Burkholderiales, D_4__Comamonadaceae, D_5__uncultured, D_6__uncultured bacterium	65	0	14	1.04839	0	2.73668	0	0	0	6	0	3	0	0	0	3	0	0	0	0	0	0	0	0	0	0	0	0	0	0	0	0	0	0	0	0	0	0	0	0	0	0	0	0	0	0	0
D_6__uncultured organism, HQ754307.1.1415	HQ754307.1.1415	D_0__Bacteria, D_1__Actinobacteria, D_2__Actinobacteria, D_3__Propionibacteriales, D_4__Propionibacteriaceae, D_5__Propionibacterium, D_6__uncultured organism	181	0	28	2.91935	1	4.8765	6	1	5	4	3	2	0	0	6	4	0	1	0	0	28	6	4	1	2	1	1	1	6	2	1	0	0	0	0	21	2	1	3	0	2	10	0	1	1	0	0
Ambiguous_taxa, KC790990.1.1399	KC790990.1.1399	D_0__Bacteria, D_1__Proteobacteria, D_2__Betaproteobacteria, D_3__Burkholderiales, D_4__Comamonadaceae, D_5__Schlegelella, Ambiguous_taxa	2	0	2	0.0322581	0	0.254	0	0	0	0	0	0	0	0	0	0	0	0	0	0	0	2	0	0	0	0	0	0	0	0	0	0	0	0	0	0	0	0	0	0	0	0	0	0	0	0	0
Ambiguous_taxa, HQ797421.1.1448	HQ797421.1.1448	D_0__Bacteria, D_1__Proteobacteria, D_2__Gammaproteobacteria, D_3__Pseudomonadales, D_4__Moraxellaceae, Ambiguous_taxa, Ambiguous_taxa	9	0	7	0.145161	0	0.920562	2	0	0	0	0	0	0	0	0	0	0	0	0	0	0	0	0	0	0	0	0	0	0	0	0	0	0	0	0	0	0	0	0	0	0	0	0	0	0	0	0
D_6__uncultured organism, HQ802692.1.1424	HQ802692.1.1424	D_0__Bacteria, D_1__Firmicutes, D_2__Clostridia, D_3__Clostridiales, D_4__Lachnospiraceae, D_5__Blautia, D_6__uncultured organism	4	0	4	0.0645161	0	0.508001	0	0	0	0	0	0	0	0	0	0	0	0	0	0	0	0	0	0	0	0	0	0	0	0	0	0	0	0	0	0	0	0	0	0	0	0	0	0	0	0	0
D_6__uncultured organism, HQ804831.1.1450	HQ804831.1.1450	D_0__Bacteria, D_1__Actinobacteria, D_2__Actinobacteria, D_3__Micrococcales, D_4__Micrococcaceae, D_5__Rothia, D_6__uncultured organism	2	0	2	0.0322581	0	0.254	0	0	0	0	0	0	0	0	0	0	0	0	0	0	0	0	0	0	0	0	0	0	0	0	0	0	0	0	0	0	0	0	0	0	0	0	0	0	0	2	0
D_6__uncultured bacterium, KF063208.1.1345	KF063208.1.1345	D_0__Bacteria, D_1__Bacteroidetes, D_2__Flavobacteriia, D_3__Flavobacteriales, D_4__Flavobacteriaceae, D_5__Cloacibacterium, D_6__uncultured bacterium	8470	0	1343	136.613	10	245.059	54	95	137	192	132	224	6	67	28	453	210	136	3	0	147	3	11	2	3	2	15	14	1	4	0	1	10	6	10	592	2	1	2	0	8	4	0	3	8	0	0
D_6__uncultured organism, HQ811832.1.1472	HQ811832.1.1472	D_0__Bacteria, D_1__Firmicutes, D_2__Bacilli, D_3__Lactobacillales, D_4__Streptococcaceae, D_5__Streptococcus, D_6__uncultured organism	261	0	87	4.20968	0	12.8741	0	2	0	3	2	0	0	8	0	0	2	0	0	0	30	9	1	0	4	0	0	0	7	0	3	1	0	0	0	87	0	1	0	7	0	0	1	0	0	1	1
Ambiguous_taxa, HQ856402.1.1450	HQ856402.1.1450	D_0__Bacteria, D_1__Proteobacteria, D_2__Alphaproteobacteria, D_3__Sphingomonadales, D_4__Sphingomonadaceae, D_5__Blastomonas, Ambiguous_taxa	2	0	2	0.0322581	0	0.254	0	0	0	0	0	0	0	0	0	0	0	0	0	0	0	0	0	0	0	0	0	0	0	0	0	0	0	0	0	0	0	0	0	0	2	0	0	0	0	0	0
D_6__uncultured bacterium, HQ860483.1.1449	HQ860483.1.1449	D_0__Bacteria, D_1__Proteobacteria, D_2__Gammaproteobacteria, D_3__Pseudomonadales, D_4__Moraxellaceae, D_5__Acinetobacter, D_6__uncultured bacterium	68	0	58	1.09677	0	7.3612	2	0	0	0	0	0	0	2	0	0	1	0	0	0	0	0	0	0	0	0	0	0	0	0	0	0	0	0	0	0	0	0	0	0	0	0	0	0	0	0	0
D_6__uncultured bacterium, HQ860502.1.1449	HQ860502.1.1449	D_0__Bacteria, D_1__Proteobacteria, D_2__Gammaproteobacteria, D_3__Chromatiales, D_4__Chromatiaceae, D_5__Rheinheimera, D_6__uncultured bacterium	699	0	149	11.2742	0	26.8268	1	1	0	21	2	6	3	5	6	22	17	31	1	2	0	0	0	0	0	0	0	0	0	0	0	0	0	0	0	0	0	0	0	0	0	0	0	0	0	0	0
D_6__uncultured bacterium, HQ860518.1.1449	HQ860518.1.1449	D_0__Bacteria, D_1__Proteobacteria, D_2__Alphaproteobacteria, D_3__Rhizobiales, D_4__FukuN57, D_5__uncultured bacterium, D_6__uncultured bacterium	4	0	4	0.0645161	0	0.508001	0	0	0	0	0	0	0	0	0	0	0	0	0	0	0	0	0	0	0	0	0	0	0	0	0	0	0	0	0	0	0	0	0	0	0	0	0	0	0	0	0
D_6__uncultured bacterium, HQ860754.1.1200	HQ860754.1.1200	D_0__Bacteria, D_1__Proteobacteria, D_2__Gammaproteobacteria, D_3__Pseudomonadales, D_4__Moraxellaceae, D_5__Acinetobacter, D_6__uncultured bacterium	5	0	3	0.0806452	0	0.454428	0	0	0	0	0	2	0	0	0	0	0	0	0	0	0	0	0	0	0	0	0	0	0	0	3	0	0	0	0	0	0	0	0	0	0	0	0	0	0	0	0
D_6__uncultured bacterium, HQ860774.1.1200	HQ860774.1.1200	D_0__Bacteria, D_1__Proteobacteria, D_2__Alphaproteobacteria, D_3__Rhizobiales, D_4__MNG7, D_5__uncultured bacterium, D_6__uncultured bacterium	10	0	10	0.16129	0	1.27	0	0	0	0	0	0	0	0	0	0	0	0	0	0	0	0	0	0	0	0	0	0	0	0	0	0	0	0	0	0	0	0	0	0	0	0	0	0	0	0	0
Ambiguous_taxa, KC961282.1.1496	KC961282.1.1496	D_0__Bacteria, D_1__Proteobacteria, D_2__Betaproteobacteria, D_3__Burkholderiales, D_4__Comamonadaceae, D_5__Hydrogenophaga, Ambiguous_taxa	14	0	3	0.225806	0	0.711022	0	0	0	0	0	0	0	0	0	0	0	0	0	0	0	0	0	0	0	0	0	0	0	0	0	0	0	0	0	0	0	0	2	0	0	0	0	0	0	0	0
D_6__uncultured microorganism, KC994716.1.1473	KC994716.1.1473	D_0__Bacteria, D_1__Armatimonadetes, D_2__Fimbriimonadia, D_3__Fimbriimonadales, D_4__Fimbriimonadaceae, D_5__uncultured microorganism, D_6__uncultured microorganism	10	0	6	0.16129	0	0.908855	0	0	0	0	0	0	0	0	0	0	0	0	0	0	0	0	0	0	0	0	0	0	0	0	0	0	0	0	0	0	0	0	0	0	0	0	0	0	0	0	0
D_6__uncultured bacterium, JF021390.1.1355	JF021390.1.1355	D_0__Bacteria, D_1__Proteobacteria, D_2__Betaproteobacteria, D_3__Burkholderiales, D_4__Comamonadaceae, Ambiguous_taxa, D_6__uncultured bacterium	340	0	85	5.48387	0	13.0179	2	10	3	4	15	4	0	0	0	18	4	3	0	0	0	0	3	0	0	0	0	3	0	0	0	0	0	0	0	30	0	0	0	0	0	0	0	0	0	0	0
D_6__uncultured bacterium, JF042413.1.1253	JF042413.1.1253	D_0__Bacteria, D_1__Proteobacteria, D_2__Betaproteobacteria, D_3__Burkholderiales, D_4__Comamonadaceae, D_5__Acidovorax, D_6__uncultured bacterium	23	0	5	0.370968	0	0.92743	0	1	0	1	1	0	0	0	0	2	0	0	0	0	0	0	0	0	0	0	0	0	0	0	0	0	0	0	0	1	0	0	0	0	0	0	0	0	0	0	0
D_6__uncultured bacterium, JF042453.1.1359	JF042453.1.1359	D_0__Bacteria, D_1__Proteobacteria, D_2__Gammaproteobacteria, D_3__Pseudomonadales, D_4__Moraxellaceae, D_5__Acinetobacter, D_6__uncultured bacterium	4	0	2	0.0645161	0	0.356254	0	0	0	0	0	0	0	0	0	0	0	0	0	0	0	0	0	0	0	0	0	0	0	0	0	0	0	0	0	0	0	0	0	0	0	0	0	0	0	0	0
D_6__uncultured bacterium, JF042854.1.1367	JF042854.1.1367	D_0__Bacteria, D_1__Proteobacteria, D_2__Betaproteobacteria, D_3__Rhodocyclales, D_4__Rhodocyclaceae, D_5__uncultured, D_6__uncultured bacterium	3	0	3	0.0483871	0	0.381	0	0	0	0	3	0	0	0	0	0	0	0	0	0	0	0	0	0	0	0	0	0	0	0	0	0	0	0	0	0	0	0	0	0	0	0	0	0	0	0	0
D_6__uncultured bacterium, JF087988.1.1339	JF087988.1.1339	D_0__Bacteria, D_1__Actinobacteria, D_2__Actinobacteria, D_3__Corynebacteriales, D_4__Corynebacteriaceae, D_5__Corynebacterium 1, D_6__uncultured bacterium	2	0	2	0.0322581	0	0.254	0	0	0	0	0	0	0	0	0	0	0	0	0	0	0	0	0	0	0	0	0	0	0	0	0	0	0	0	0	0	0	0	0	0	0	2	0	0	0	0	0
D_6__uncultured bacterium, JF091577.1.1328	JF091577.1.1328	D_0__Bacteria, D_1__Actinobacteria, D_2__Actinobacteria, D_3__Micrococcales, D_4__Micrococcaceae, D_5__Rothia, D_6__uncultured bacterium	2	0	2	0.0322581	0	0.254	0	0	0	0	0	0	0	0	0	0	0	0	0	0	0	0	0	0	0	0	0	0	0	0	0	0	0	0	0	0	0	0	0	0	0	0	0	0	0	0	0
D_6__uncultured bacterium, JF116684.1.1303	JF116684.1.1303	D_0__Bacteria, D_1__Proteobacteria, D_2__Alphaproteobacteria, D_3__Caulobacterales, D_4__Caulobacteraceae, D_5__Caulobacter, D_6__uncultured bacterium	11	0	6	0.177419	0	0.840066	0	0	0	0	0	0	0	0	0	0	0	0	0	0	0	0	0	0	0	0	0	0	0	0	0	0	2	0	0	0	0	0	0	0	0	0	0	0	0	0	0
D_6__uncultured bacterium, JF125962.1.1359	JF125962.1.1359	D_0__Bacteria, D_1__Bacteroidetes, D_2__Bacteroidia, D_3__Bacteroidales, D_4__Porphyromonadaceae, D_5__Porphyromonas, D_6__uncultured bacterium	6	0	4	0.0967742	0	0.564225	0	0	0	0	0	0	0	0	0	0	0	0	0	0	0	0	0	0	0	0	0	0	0	0	0	0	0	0	0	0	0	0	0	0	2	0	0	0	0	0	0
Ambiguous_taxa, KF439824.1.1402	KF439824.1.1402	D_0__Bacteria, D_1__Proteobacteria, D_2__Alphaproteobacteria, D_3__Rhizobiales, D_4__Rhizobiaceae, D_5__Ensifer, Ambiguous_taxa	5	0	3	0.0806452	0	0.454428	0	0	0	0	0	0	0	0	0	0	0	0	0	0	0	0	0	0	0	0	0	0	0	0	0	0	0	0	0	0	0	0	0	0	0	0	0	0	0	0	0
D_6__uncultured bacterium, JF149183.1.1342	JF149183.1.1342	D_0__Bacteria, D_1__Actinobacteria, D_2__Actinobacteria, D_3__Corynebacteriales, D_4__Corynebacteriaceae, D_5__Corynebacterium 1, D_6__uncultured bacterium	10	0	6	0.16129	0	0.908855	0	0	0	0	0	0	0	0	0	0	0	0	0	0	0	0	0	0	0	0	0	0	0	0	0	0	0	0	0	0	0	0	0	0	0	0	0	4	0	0	0
D_6__uncultured bacterium, JF168305.1.1347	JF168305.1.1347	D_0__Bacteria, D_1__Verrucomicrobia, D_2__Spartobacteria, D_3__Chthoniobacterales, D_4__Chthoniobacterales Incertae Sedis, D_5__Terrimicrobium, D_6__uncultured bacterium	2	0	2	0.0322581	0	0.254	0	0	0	0	0	0	0	0	0	0	0	0	0	0	0	0	0	0	0	0	0	0	0	0	0	0	0	0	0	0	0	0	0	0	0	0	0	0	0	0	0
Ambiguous_taxa, JF175358.1.1339	JF175358.1.1339	D_0__Bacteria, D_1__Bacteroidetes, D_2__Cytophagia, D_3__Cytophagales, D_4__Cytophagaceae, D_5__Dyadobacter, Ambiguous_taxa	13	0	4	0.209677	0	0.727382	0	0	0	2	0	0	0	0	0	0	0	0	0	0	0	0	0	0	0	0	0	0	0	0	0	0	0	0	0	0	0	0	0	0	0	0	0	0	0	0	0
D_6__uncultured bacterium, JF175410.1.1346	JF175410.1.1346	D_0__Bacteria, D_1__Bacteroidetes, D_2__Flavobacteriia, D_3__Flavobacteriales, D_4__Flavobacteriaceae, D_5__Flavobacterium, D_6__uncultured bacterium	394	0	64	6.35484	0	13.105	0	0	0	0	0	0	0	0	0	0	0	0	0	0	0	15	0	3	0	0	2	0	0	0	1	4	5	1	0	0	0	0	0	2	6	5	0	0	0	4	2
D_6__uncultured bacterium, JF176699.1.1342	JF176699.1.1342	D_0__Bacteria, D_1__Actinobacteria, D_2__Actinobacteria, D_3__Micrococcales, D_4__Microbacteriaceae, D_5__Amnibacterium, D_6__uncultured bacterium	3	0	2	0.0483871	0	0.282113	0	0	0	0	0	0	0	0	0	0	0	0	0	0	0	0	0	0	0	0	0	0	0	0	0	0	0	0	0	0	0	0	0	0	0	0	0	0	0	0	0
D_6__uncultured bacterium, JF179224.1.1335	JF179224.1.1335	D_0__Bacteria, D_1__Actinobacteria, D_2__Actinobacteria, D_3__Corynebacteriales, D_4__Corynebacteriaceae, D_5__Corynebacterium 1, D_6__uncultured bacterium	6	0	4	0.0967742	0	0.564225	0	0	0	0	0	0	0	0	0	0	0	0	0	0	0	0	0	0	0	0	0	0	0	0	0	0	0	0	0	0	0	0	0	0	0	0	0	0	0	0	0
D_6__uncultured bacterium, JF185927.1.1322	JF185927.1.1322	D_0__Bacteria, D_1__Firmicutes, D_2__Clostridia, D_3__Clostridiales, D_4__Clostridiaceae 1, D_5__Clostridium sensu stricto 8, D_6__uncultured bacterium	10	0	8	0.16129	0	1.04322	0	0	0	0	0	0	0	2	0	0	0	0	0	0	0	0	0	0	0	0	0	0	0	0	0	0	0	0	0	0	0	0	0	0	0	0	0	0	0	0	0
D_6__uncultured bacterium, JF206016.1.1370	JF206016.1.1370	D_0__Bacteria, D_1__Firmicutes, D_2__Bacilli, D_3__Lactobacillales, D_4__Carnobacteriaceae, D_5__Alloiococcus, D_6__uncultured bacterium	4	0	4	0.0645161	0	0.508001	0	0	0	0	0	0	0	0	0	0	0	0	0	0	0	0	0	0	0	0	0	0	0	4	0	0	0	0	0	0	0	0	0	0	0	0	0	0	0	0	0
Ambiguous_taxa, LNRU01000007.305667.307163	LNRU01000007.305667.307163	D_0__Bacteria, D_1__Proteobacteria, D_2__Alphaproteobacteria, D_3__Sphingomonadales, D_4__Sphingomonadaceae, D_5__Sphingopyxis, Ambiguous_taxa	46	0	9	0.741935	0	2.04005	0	0	1	9	2	0	1	0	0	0	0	0	0	0	0	0	0	0	0	0	0	0	0	0	0	0	0	0	0	0	0	0	0	0	0	0	0	0	0	0	0
Ambiguous_taxa, JF216977.1.1346	JF216977.1.1346	D_0__Bacteria, D_1__Proteobacteria, D_2__Gammaproteobacteria, D_3__Pseudomonadales, D_4__Moraxellaceae, D_5__Perlucidibaca, Ambiguous_taxa	13133	0	2729	211.823	40.5	499.274	112	12	0	13	8	5	153	8	15	40	43	47	2	0	0	60	85	16	28	82	43	142	37	23	7	4	232	22	29	0	6	80	21	23	95	67	23	29	154	33	62
D_6__uncultured bacterium, JF218529.1.1361	JF218529.1.1361	D_0__Bacteria, D_1__Proteobacteria, D_2__Gammaproteobacteria, D_3__Pseudomonadales, D_4__Moraxellaceae, D_5__Acinetobacter, D_6__uncultured bacterium	2	0	2	0.0322581	0	0.254	0	0	0	0	0	0	0	0	0	0	0	0	0	0	0	0	0	0	0	0	0	0	0	0	0	0	0	0	0	0	0	0	0	0	0	0	0	0	0	0	0
D_6__uncultured bacterium, JF220799.1.1308	JF220799.1.1308	D_0__Bacteria, D_1__Proteobacteria, D_2__Alphaproteobacteria, D_3__Sphingomonadales, D_4__Erythrobacteraceae, Ambiguous_taxa, D_6__uncultured bacterium	21	0	21	0.33871	0	2.667	0	0	0	0	0	0	0	0	0	0	0	0	0	0	0	0	0	0	0	0	0	0	0	0	0	0	0	0	0	0	0	0	0	0	0	0	0	0	0	0	0
D_6__uncultured bacterium, JF221690.1.1374	JF221690.1.1374	D_0__Bacteria, D_1__Firmicutes, D_2__Bacilli, D_3__Lactobacillales, D_4__Streptococcaceae, D_5__Streptococcus, D_6__uncultured bacterium	4	0	4	0.0645161	0	0.508001	0	0	0	0	0	0	0	0	0	0	0	0	0	0	0	0	0	0	0	0	0	0	0	0	0	0	0	0	0	0	0	0	0	0	0	0	0	0	0	0	0
D_6__uncultured bacterium, JF231450.1.1376	JF231450.1.1376	D_0__Bacteria, D_1__Firmicutes, D_2__Bacilli, D_3__Lactobacillales, D_4__Aerococcaceae, D_5__Abiotrophia, D_6__uncultured bacterium	11	0	11	0.177419	0	1.397	0	0	0	0	0	0	0	0	0	0	0	0	0	0	0	0	0	0	0	0	0	0	0	0	0	0	0	0	0	0	0	0	0	0	0	0	0	0	0	0	0
D_6__uncultured bacterium, JF241633.1.1365	JF241633.1.1365	D_0__Bacteria, D_1__Proteobacteria, D_2__Betaproteobacteria, D_3__Neisseriales, D_4__Neisseriaceae, D_5__uncultured, D_6__uncultured bacterium	12	0	12	0.193548	0	1.524	0	0	0	0	0	0	0	0	0	0	0	0	0	0	0	0	0	0	0	0	0	0	0	0	0	0	0	0	0	0	0	0	0	0	0	0	0	0	0	0	0
Ambiguous_taxa, JF327458.1.1481	JF327458.1.1481	D_0__Bacteria, D_1__Proteobacteria, D_2__Gammaproteobacteria, D_3__Alteromonadales, D_4__Shewanellaceae, D_5__Shewanella, Ambiguous_taxa	17	0	6	0.274194	0	1.11868	0	0	0	0	0	0	0	0	0	0	0	0	0	0	0	0	0	0	0	0	0	0	0	0	0	0	0	0	0	0	0	0	0	0	0	2	0	0	0	0	0
Ambiguous_taxa, JF345182.1.1505	JF345182.1.1505	D_0__Bacteria, D_1__Proteobacteria, D_2__Gammaproteobacteria, D_3__Xanthomonadales, D_4__Xanthomonadaceae, D_5__Stenotrophomonas, Ambiguous_taxa	2	0	2	0.0322581	0	0.254	0	0	0	0	0	0	0	0	0	0	2	0	0	0	0	0	0	0	0	0	0	0	0	0	0	0	0	0	0	0	0	0	0	0	0	0	0	0	0	0	0
Ambiguous_taxa, KJ557149.1.1444	KJ557149.1.1444	D_0__Bacteria, D_1__Actinobacteria, D_2__Actinobacteria, D_3__Streptosporangiales, D_4__Nocardiopsaceae, Ambiguous_taxa, Ambiguous_taxa	2	0	2	0.0322581	0	0.254	0	0	0	0	0	0	0	0	0	0	0	0	0	0	0	0	0	0	0	0	0	0	0	0	0	0	0	0	0	0	0	0	0	0	0	0	0	0	0	0	0
Ambiguous_taxa, JF429319.1.1492	JF429319.1.1492	D_0__Bacteria, D_1__Proteobacteria, D_2__Betaproteobacteria, D_3__Burkholderiales, D_4__Comamonadaceae, D_5__Aquabacterium, Ambiguous_taxa	2	0	2	0.0322581	0	0.254	0	0	0	0	0	0	0	2	0	0	0	0	0	0	0	0	0	0	0	0	0	0	0	0	0	0	0	0	0	0	0	0	0	0	0	0	0	0	0	0	0
Ambiguous_taxa, JF440626.1.1476	JF440626.1.1476	D_0__Bacteria, D_1__Proteobacteria, D_2__Gammaproteobacteria, D_3__Xanthomonadales, D_4__Xanthomonadaceae, D_5__Pseudoxanthomonas, Ambiguous_taxa	2	0	2	0.0322581	0	0.254	0	0	0	0	0	0	0	0	0	0	0	0	0	0	0	0	0	0	0	0	0	0	0	0	0	0	0	0	0	0	0	0	0	0	0	0	0	0	0	0	0
D_6__uncultured bacterium, KJ578024.1.1507	KJ578024.1.1507	D_0__Bacteria, D_1__Verrucomicrobia, D_2__Verrucomicrobiae, D_3__Verrucomicrobiales, D_4__Verrucomicrobiaceae, D_5__Prosthecobacter, D_6__uncultured bacterium	3	0	3	0.0483871	0	0.381	0	0	0	0	0	0	0	0	0	0	0	0	0	0	0	0	0	0	0	0	0	0	0	0	0	0	0	0	0	0	0	0	0	0	0	0	0	0	0	0	0
D_6__uncultured bacterium, JF497822.1.1490	JF497822.1.1490	D_0__Bacteria, D_1__Proteobacteria, D_2__Betaproteobacteria, D_3__Rhodocyclales, D_4__Rhodocyclaceae, D_5__Dechloromonas, D_6__uncultured bacterium	8	0	8	0.129032	0	1.016	0	0	0	0	0	0	0	0	0	0	0	0	0	0	0	0	0	0	0	0	0	0	0	0	0	0	0	0	0	0	0	0	0	0	0	0	0	0	0	0	0
D_6__uncultured bacterium, JF681410.1.1253	JF681410.1.1253	D_0__Bacteria, D_1__Firmicutes, D_2__Clostridia, D_3__Clostridiales, D_4__Clostridiaceae 1, D_5__Clostridium sensu stricto 9, D_6__uncultured bacterium	3	0	3	0.0483871	0	0.381	0	0	0	0	0	0	0	0	0	0	0	0	0	0	0	0	0	0	0	0	0	0	0	0	0	0	0	0	0	0	0	0	0	0	0	0	0	0	0	0	0
D_6__Hafnia alvei, JF682230.1.1452	JF682230.1.1452	D_0__Bacteria, D_1__Proteobacteria, D_2__Gammaproteobacteria, D_3__Enterobacteriales, D_4__Enterobacteriaceae, D_5__Hafnia-Obesumbacterium, D_6__Hafnia alvei	6571	0	404	105.984	104.5	94.7989	206	138	160	166	134	67	232	188	168	113	48	122	3	46	0	230	192	132	90	59	93	17	13	35	174	107	130	93	198	0	126	208	209	152	189	190	404	266	124	197	171
D_6__Acidovorax sp. IMCC12689, JF715447.1.1366	JF715447.1.1366	D_0__Bacteria, D_1__Proteobacteria, D_2__Betaproteobacteria, D_3__Burkholderiales, D_4__Comamonadaceae, D_5__Xylophilus, D_6__Acidovorax sp. IMCC12689	2	0	2	0.0322581	0	0.254	0	0	0	0	0	0	0	0	0	0	0	0	0	0	0	0	0	0	0	0	0	0	0	0	0	0	0	0	0	0	0	2	0	0	0	0	0	0	0	0	0
Ambiguous_taxa, JF737868.1.1454	JF737868.1.1454	D_0__Bacteria, D_1__Proteobacteria, D_2__Alphaproteobacteria, D_3__Rhizobiales, D_4__Phyllobacteriaceae, D_5__Mesorhizobium, Ambiguous_taxa	8	0	8	0.129032	0	1.016	0	0	0	0	0	0	0	0	0	0	0	0	0	0	0	0	0	0	0	0	0	0	0	0	0	0	0	0	0	0	0	0	0	0	0	0	0	0	0	0	0
D_6__Arthrobacter sp. AD6, JF751039.1.1431	JF751039.1.1431	D_0__Bacteria, D_1__Actinobacteria, D_2__Actinobacteria, D_3__Micrococcales, D_4__Micrococcaceae, D_5__Paenarthrobacter, D_6__Arthrobacter sp. AD6	2	0	2	0.0322581	0	0.254	0	0	0	0	0	0	0	0	0	0	0	0	0	0	0	0	0	0	0	0	0	0	0	0	0	0	0	0	0	0	0	0	0	0	0	0	0	0	0	0	0
D_6__uncultured bacterium, JF766456.1.1504	JF766456.1.1504	D_0__Bacteria, D_1__Proteobacteria, D_2__Betaproteobacteria, D_3__Burkholderiales, D_4__Oxalobacteraceae, D_5__Janthinobacterium, D_6__uncultured bacterium	8	0	4	0.129032	0	0.613613	0	0	0	0	0	0	0	0	0	0	2	0	0	0	0	0	0	0	0	0	0	0	0	0	0	0	0	0	0	0	0	0	0	0	0	0	0	0	0	0	0
Ambiguous_taxa, JF825892.1.1478	JF825892.1.1478	D_0__Bacteria, D_1__Proteobacteria, D_2__Gammaproteobacteria, D_3__Enterobacteriales, D_4__Enterobacteriaceae, Ambiguous_taxa, Ambiguous_taxa	708	0	154	11.4194	1	31.4505	2	0	5	110	0	0	153	13	13	14	0	22	3	0	0	6	4	1	38	1	8	2	5	0	17	0	1	1	77	0	5	1	2	1	6	2	154	2	4	5	1
Ambiguous_taxa, JF830184.1.1510	JF830184.1.1510	D_0__Bacteria, D_1__Proteobacteria, D_2__Gammaproteobacteria, D_3__Pseudomonadales, D_4__Moraxellaceae, D_5__Acinetobacter, Ambiguous_taxa	95	0	23	1.53226	0	3.75355	1	0	0	0	0	1	2	1	2	0	5	2	0	0	0	0	0	0	0	0	0	0	0	0	0	0	0	0	0	0	0	0	0	0	0	0	0	0	0	0	0
D_6__endophytic bacterium 202L-2, JF901360.1.1471	JF901360.1.1471	D_0__Bacteria, D_1__Proteobacteria, D_2__Gammaproteobacteria, D_3__Enterobacteriales, D_4__Enterobacteriaceae, D_5__Klebsiella, D_6__endophytic bacterium 202L-2	6	0	3	0.0967742	0	0.46903	0	0	0	1	0	0	0	0	0	0	0	0	0	0	0	0	0	0	0	0	0	0	0	0	0	0	0	0	0	0	0	0	0	0	0	0	0	0	0	0	0
D_6__endophytic bacterium 135L-3, JF901373.1.1471	JF901373.1.1471	D_0__Bacteria, D_1__Proteobacteria, D_2__Gammaproteobacteria, D_3__Enterobacteriales, D_4__Enterobacteriaceae, D_5__Enterobacter, D_6__endophytic bacterium 135L-3	33	0	13	0.532258	0	2.086	2	0	13	2	0	0	0	0	0	0	0	0	0	0	0	0	0	0	0	0	0	0	0	0	0	0	0	0	0	0	0	0	0	0	0	0	0	0	0	0	0
Ambiguous_taxa, JF915326.1.1385	JF915326.1.1385	D_0__Bacteria, D_1__Bacteroidetes, D_2__Sphingobacteriia, D_3__Sphingobacteriales, D_4__Sphingobacteriaceae, D_5__Pedobacter, Ambiguous_taxa	126	0	28	2.03226	0	4.33426	1	3	1	1	3	0	3	13	7	10	28	3	1	0	0	2	6	0	0	0	0	0	0	0	0	0	5	0	0	0	0	1	0	0	0	0	0	0	4	0	0
D_6__uncultured marine bacterium, JF925025.1.1492	JF925025.1.1492	D_0__Bacteria, D_1__Proteobacteria, D_2__Betaproteobacteria, D_3__Burkholderiales, D_4__Comamonadaceae, D_5__Acidovorax, D_6__uncultured marine bacterium	7394	0	1334	119.258	12.5	231.786	50	111	120	229	85	239	17	74	13	337	178	111	1	3	20	6	1	2	5	0	12	20	4	8	2	4	4	4	7	303	0	2	0	0	0	0	0	15	0	0	0
D_6__uncultured marine bacterium, JF925031.1.1502	JF925031.1.1502	D_0__Bacteria, D_1__Proteobacteria, D_2__ARKICE-90, D_3__uncultured marine bacterium, D_4__uncultured marine bacterium, D_5__uncultured marine bacterium, D_6__uncultured marine bacterium	22	0	11	0.354839	0	1.72823	0	0	0	0	0	0	0	0	0	0	0	0	0	0	0	0	0	0	0	0	0	0	0	0	0	0	0	0	0	0	0	0	0	0	0	2	0	0	0	0	0
D_6__Mycobacterium tuberculosis UT0009, JLQE01000004.2.1366	JLQE01000004.2.1366	D_0__Bacteria, D_1__Proteobacteria, D_2__Alphaproteobacteria, D_3__Sphingomonadales, D_4__Sphingomonadaceae, D_5__Sphingomonas, D_6__Mycobacterium tuberculosis UT0009	31	0	13	0.5	0	2.11745	1	0	0	0	0	0	0	0	0	4	10	0	1	0	0	0	0	0	0	0	0	0	0	0	0	0	0	0	0	0	0	0	0	0	0	0	0	0	0	0	0
D_6__uncultured bacterium, JN013954.1.1499	JN013954.1.1499	D_0__Bacteria, D_1__Proteobacteria, D_2__Gammaproteobacteria, D_3__Pseudomonadales, D_4__Pseudomonadaceae, D_5__Pseudomonas, D_6__uncultured bacterium	13	0	8	0.209677	0	1.05795	0	0	0	1	0	0	8	0	1	0	0	0	0	0	0	0	2	0	0	0	0	0	0	0	0	0	0	0	1	0	0	0	0	0	0	0	0	0	0	0	0
D_6__uncultured beta proteobacterium, JN020169.1.1341	JN020169.1.1341	D_0__Bacteria, D_1__Proteobacteria, D_2__Betaproteobacteria, D_3__Burkholderiales, D_4__Comamonadaceae, D_5__uncultured, D_6__uncultured beta proteobacterium	26	0	7	0.419355	0	1.3855	0	0	0	0	0	0	0	0	0	0	0	3	0	0	0	0	0	0	0	0	0	0	0	0	0	0	0	0	0	0	0	0	0	0	0	0	0	0	0	0	2
Ambiguous_taxa, KM192354.1.1411	KM192354.1.1411	D_0__Bacteria, D_1__Proteobacteria, D_2__Gammaproteobacteria, D_3__Pseudomonadales, D_4__Pseudomonadaceae, D_5__Pseudomonas, Ambiguous_taxa	2	0	1	0.0322581	0	0.178127	0	0	0	0	0	0	0	0	0	0	0	0	0	0	0	0	0	0	0	0	0	0	0	0	0	0	0	0	0	0	0	0	0	0	0	0	0	0	0	0	0
D_6__uncultured Acinetobacter sp., JN082574.1.1532	JN082574.1.1532	D_0__Bacteria, D_1__Proteobacteria, D_2__Gammaproteobacteria, D_3__Pseudomonadales, D_4__Moraxellaceae, D_5__Acinetobacter, D_6__uncultured Acinetobacter sp.	2	0	2	0.0322581	0	0.254	0	0	0	0	0	0	0	0	0	0	0	0	0	0	0	0	0	0	0	0	0	0	0	0	0	0	0	0	0	0	0	0	0	0	0	0	0	0	0	0	0
Ambiguous_taxa, JN162392.1.1466	JN162392.1.1466	D_0__Bacteria, D_1__Proteobacteria, D_2__Gammaproteobacteria, D_3__Enterobacteriales, D_4__Enterobacteriaceae, D_5__Enterobacter, Ambiguous_taxa	5499	0	5226	88.6935	0	663.284	0	0	4	0	0	0	0	0	0	0	0	0	0	0	0	0	0	0	0	0	0	0	0	0	0	0	0	0	0	0	0	0	0	0	0	0	0	0	0	0	0
D_6__uncultured Methyloversatilis sp., JN177680.1.1483	JN177680.1.1483	D_0__Bacteria, D_1__Proteobacteria, D_2__Betaproteobacteria, D_3__Rhodocyclales, D_4__Rhodocyclaceae, D_5__Methyloversatilis, D_6__uncultured Methyloversatilis sp.	6	0	4	0.0967742	0	0.564225	2	0	0	0	0	0	0	0	0	0	0	0	0	0	0	0	0	0	0	0	0	0	0	0	0	0	0	0	0	0	0	0	0	0	0	0	0	0	0	0	0
D_6__uncultured gamma proteobacterium, JN178937.1.1462	JN178937.1.1462	D_0__Bacteria, D_1__Proteobacteria, D_2__Gammaproteobacteria, D_3__Legionellales, D_4__Coxiellaceae, D_5__Coxiella, D_6__uncultured gamma proteobacterium	2	0	2	0.0322581	0	0.254	0	0	0	0	0	0	0	0	0	0	0	0	0	0	0	0	0	0	0	0	0	0	0	0	0	0	0	0	0	0	0	0	0	0	0	0	0	0	0	0	0
Ambiguous_taxa, JN180176.1.1427	JN180176.1.1427	D_0__Bacteria, D_1__Actinobacteria, D_2__Actinobacteria, D_3__Pseudonocardiales, D_4__Pseudonocardiaceae, D_5__Pseudonocardia, Ambiguous_taxa	7	0	7	0.112903	0	0.889001	0	0	0	0	0	0	0	0	0	0	0	0	0	0	0	0	0	0	0	0	0	0	0	0	0	0	0	0	0	0	0	0	0	0	0	0	0	0	0	0	0
Ambiguous_taxa, JN197274.1.1466	JN197274.1.1466	D_0__Bacteria, D_1__Proteobacteria, D_2__Gammaproteobacteria, D_3__Pseudomonadales, D_4__Pseudomonadaceae, D_5__Pseudomonas, Ambiguous_taxa	364	0	59	5.87097	0	12.488	0	0	1	0	1	0	0	0	0	0	0	8	0	0	0	2	2	2	0	2	5	4	39	4	0	0	25	0	2	0	0	21	0	11	25	19	2	59	10	4	10
D_6__uncultured Hydrogenophaga sp., JN217089.1.1475	JN217089.1.1475	D_0__Bacteria, D_1__Proteobacteria, D_2__Betaproteobacteria, D_3__Burkholderiales, D_4__Comamonadaceae, D_5__Hydrogenophaga, D_6__uncultured Hydrogenophaga sp.	3	0	3	0.0483871	0	0.381	0	0	0	0	0	0	0	0	0	0	0	0	0	0	0	0	0	0	0	0	0	0	0	0	0	0	0	0	0	0	0	0	0	0	0	0	0	0	0	3	0
D_6__uncultured bacterium, JN391614.1.1503	JN391614.1.1503	D_0__Bacteria, D_1__Proteobacteria, D_2__Betaproteobacteria, D_3__Rhodocyclales, D_4__Rhodocyclaceae, D_5__Zoogloea, D_6__uncultured bacterium	21	0	7	0.33871	0	1.14439	4	3	0	0	0	0	0	0	0	2	0	0	0	0	0	0	0	0	0	0	0	0	0	0	0	0	0	0	0	0	0	0	0	0	0	0	0	0	0	0	0
D_6__uncultured bacterium, JN391735.1.1497	JN391735.1.1497	D_0__Bacteria, D_1__Bacteroidetes, D_2__Sphingobacteriia, D_3__Sphingobacteriales, D_4__Chitinophagaceae, D_5__uncultured, D_6__uncultured bacterium	2	0	2	0.0322581	0	0.254	0	0	0	0	0	0	0	0	0	0	0	0	0	0	0	0	0	0	0	0	0	0	0	0	0	0	0	0	0	0	0	0	0	2	0	0	0	0	0	0	0
D_6__uncultured bacterium, JN391862.1.1500	JN391862.1.1500	D_0__Bacteria, D_1__Proteobacteria, D_2__Betaproteobacteria, D_3__Rhodocyclales, D_4__Rhodocyclaceae, D_5__Zoogloea, D_6__uncultured bacterium	4	0	2	0.0645161	0	0.356254	0	0	0	2	0	0	0	0	0	0	0	0	0	0	0	0	0	0	0	0	0	0	0	0	0	0	0	0	0	0	0	0	0	0	0	0	0	0	0	0	0
D_6__uncultured bacterium, JN398112.1.1451	JN398112.1.1451	D_0__Bacteria, D_1__Proteobacteria, D_2__Betaproteobacteria, D_3__Rhodocyclales, D_4__Rhodocyclaceae, D_5__uncultured, D_6__uncultured bacterium	2	0	2	0.0322581	0	0.254	0	0	0	0	0	0	0	2	0	0	0	0	0	0	0	0	0	0	0	0	0	0	0	0	0	0	0	0	0	0	0	0	0	0	0	0	0	0	0	0	0
Ambiguous_taxa, KU172932.1.1355	KU172932.1.1355	D_0__Bacteria, D_1__Actinobacteria, D_2__Actinobacteria, D_3__Corynebacteriales, D_4__Mycobacteriaceae, D_5__Mycobacterium, Ambiguous_taxa	2	0	2	0.0322581	0	0.254	0	0	0	0	0	0	0	0	0	0	0	0	0	0	0	0	0	2	0	0	0	0	0	0	0	0	0	0	0	0	0	0	0	0	0	0	0	0	0	0	0
Ambiguous_taxa, LMGV01000001.3917.5450	LMGV01000001.3917.5450	D_0__Bacteria, D_1__Actinobacteria, D_2__Actinobacteria, D_3__Propionibacteriales, D_4__Nocardioidaceae, D_5__Nocardioides, Ambiguous_taxa	448	0	48	7.22581	1.5	10.8135	3	8	7	0	0	1	0	0	1	3	1	0	0	1	0	0	0	0	2	3	0	2	0	0	1	0	2	0	1	0	1	15	21	19	25	0	1	16	8	9	7
D_6__uncultured bacterium, LN562523.1.1332	LN562523.1.1332	D_0__Bacteria, D_1__Proteobacteria, D_2__Alphaproteobacteria, D_3__Rhodospirillales, D_4__Rhodospirillaceae, D_5__uncultured, D_6__uncultured bacterium	4	0	4	0.0645161	0	0.508001	0	0	0	0	0	0	0	0	0	0	0	0	0	0	0	0	0	0	0	0	0	0	0	0	0	0	0	0	0	0	0	0	0	0	0	0	0	0	0	0	0
D_6__uncultured bacterium, GU117936.1.1404	GU117936.1.1404	D_0__Bacteria, D_1__Proteobacteria, D_2__Alphaproteobacteria, D_3__Caulobacterales, D_4__Caulobacteraceae, D_5__uncultured, D_6__uncultured bacterium	541	0	188	8.72581	2	24.8076	4	5	3	3	4	2	4	0	2	8	15	1	1	0	0	0	0	2	2	2	2	2	4	0	0	0	4	1	0	188	0	0	14	7	8	25	0	9	2	1	5
Ambiguous_taxa, LN568127.1.1320	LN568127.1.1320	D_0__Bacteria, D_1__Proteobacteria, D_2__Alphaproteobacteria, D_3__Rhizobiales, D_4__Rhizobiaceae, D_5__Shinella, Ambiguous_taxa	101	0	29	1.62903	0	5.00896	0	0	0	0	0	0	0	0	0	0	0	0	0	0	0	0	0	0	0	0	0	0	0	0	0	0	0	0	0	0	0	0	0	0	0	0	0	0	0	0	0
D_6__Acinetobacter sp. Cantas1, JN609530.1.1337	JN609530.1.1337	D_0__Bacteria, D_1__Proteobacteria, D_2__Gammaproteobacteria, D_3__Pseudomonadales, D_4__Moraxellaceae, D_5__Acinetobacter, D_6__Acinetobacter sp. Cantas1	2	0	2	0.0322581	0	0.254	0	0	0	0	0	0	0	0	0	0	0	0	0	0	0	0	0	0	0	0	0	0	0	0	0	0	0	0	0	0	0	0	0	0	0	0	0	0	0	0	0
Ambiguous_taxa, JN613488.1.1395	JN613488.1.1395	D_0__Bacteria, D_1__Proteobacteria, D_2__Alphaproteobacteria, D_3__Rhizobiales, D_4__Rhizobiaceae, D_5__Rhizobium, Ambiguous_taxa	20	0	5	0.322581	0	0.954269	0	0	0	0	0	0	0	0	0	0	0	0	0	0	0	0	0	0	0	2	0	1	4	3	2	0	1	1	0	0	0	0	0	0	0	0	0	5	0	0	0
D_6__uncultured bacterium, JN619608.1.1425	JN619608.1.1425	D_0__Bacteria, D_1__Bacteroidetes, D_2__Bacteroidia, D_3__Bacteroidales, D_4__Porphyromonadaceae, D_5__Dysgonomonas, D_6__uncultured bacterium	9	0	9	0.145161	0	1.143	0	0	0	0	0	0	0	0	0	0	0	0	0	0	0	0	0	0	0	0	0	0	0	0	0	0	0	0	0	0	0	0	0	0	0	0	0	0	0	0	0
D_6__uncultured bacterium, LN568864.1.1381	LN568864.1.1381	D_0__Bacteria, D_1__Proteobacteria, D_2__Deltaproteobacteria, D_3__Oligoflexales, D_4__0319-6G20, D_5__uncultured bacterium, D_6__uncultured bacterium	105	0	16	1.69355	0	3.14975	0	1	0	9	0	0	2	0	4	5	0	2	0	0	0	4	0	0	0	0	0	0	1	0	0	0	2	0	0	0	0	1	0	3	4	0	0	0	0	6	0
D_6__uncultured bacterium, JN697930.1.1299	JN697930.1.1299	D_0__Bacteria, D_1__Proteobacteria, D_2__Alphaproteobacteria, D_3__Rhizobiales, D_4__Hyphomicrobiaceae, D_5__uncultured, D_6__uncultured bacterium	4	0	4	0.0645161	0	0.508001	0	4	0	0	0	0	0	0	0	0	0	0	0	0	0	0	0	0	0	0	0	0	0	0	0	0	0	0	0	0	0	0	0	0	0	0	0	0	0	0	0
D_6__uncultured bacterium, JN697997.1.1369	JN697997.1.1369	D_0__Bacteria, D_1__Proteobacteria, D_2__Gammaproteobacteria, D_3__Enterobacteriales, D_4__Enterobacteriaceae, D_5__Kosakonia, D_6__uncultured bacterium	8	0	4	0.129032	0	0.613613	0	0	0	0	0	0	0	0	0	0	0	0	0	0	0	0	0	0	2	0	0	0	0	0	0	0	0	0	4	0	0	0	0	0	0	0	2	0	0	0	0
Ambiguous_taxa, HK556904.1.1424	HK556904.1.1424	D_0__Bacteria, D_1__Actinobacteria, D_2__Actinobacteria, D_3__Corynebacteriales, D_4__Nocardiaceae, D_5__Rhodococcus, Ambiguous_taxa	4	0	2	0.0645161	0	0.356254	0	0	0	0	0	0	0	0	0	0	0	0	0	0	0	0	0	0	0	0	0	0	2	0	0	0	0	0	0	0	0	0	0	0	0	0	0	0	0	0	0
Ambiguous_taxa, LN907751.1.1420	LN907751.1.1420	D_0__Bacteria, D_1__Firmicutes, D_2__Bacilli, D_3__Lactobacillales, D_4__Enterococcaceae, D_5__Enterococcus, Ambiguous_taxa	30	0	8	0.483871	0	1.69611	0	0	0	0	4	0	0	0	0	6	3	0	0	0	0	0	0	0	0	0	0	0	0	0	0	0	0	0	0	0	0	0	0	0	0	0	0	0	0	0	0
Ambiguous_taxa, JN820202.1.1496	JN820202.1.1496	D_0__Bacteria, D_1__Proteobacteria, D_2__Gammaproteobacteria, D_3__Pseudomonadales, D_4__Pseudomonadaceae, D_5__Pseudomonas, Ambiguous_taxa	15	0	3	0.241935	0	0.717132	0	0	0	0	0	0	0	0	0	0	0	0	0	0	3	0	0	0	0	0	0	0	0	0	0	0	0	0	2	2	0	0	0	0	0	0	0	0	0	0	0
Ambiguous_taxa, KF071292.1.1343	KF071292.1.1343	D_0__Bacteria, D_1__Actinobacteria, D_2__Actinobacteria, D_3__Micrococcales, D_4__Micrococcaceae, D_5__Micrococcus, Ambiguous_taxa	65	0	37	1.04839	0	5.25241	2	0	0	0	0	0	0	2	0	0	0	0	0	0	0	3	0	0	2	0	0	0	0	0	0	0	0	0	0	0	0	0	0	0	0	0	0	0	0	0	0
D_6__Pinus greggii, JN854198.84707.86297	JN854198.84707.86297	D_0__Bacteria, D_1__Cyanobacteria, D_2__Chloroplast, D_3__Pinus greggii, D_4__Pinus greggii, D_5__Pinus greggii, D_6__Pinus greggii	34	0	33	0.548387	0	4.19085	0	0	0	0	0	0	0	0	0	0	0	0	0	0	0	0	0	0	0	0	0	0	0	0	0	33	0	0	0	0	1	0	0	0	0	0	0	0	0	0	0
D_6__uncultured bacterium, JN868763.1.1528	JN868763.1.1528	D_0__Bacteria, D_1__Proteobacteria, D_2__Betaproteobacteria, D_3__Burkholderiales, D_4__Oxalobacteraceae, D_5__Undibacterium, D_6__uncultured bacterium	262	0	38	4.22581	1	8.71106	0	1	0	1	1	4	0	0	2	4	1	5	0	0	0	0	0	1	0	0	0	0	2	3	0	0	0	0	0	0	0	2	3	0	3	5	0	4	0	1	0
D_6__uncultured bacterium, JN868812.1.1526	JN868812.1.1526	D_0__Bacteria, D_1__Proteobacteria, D_2__Betaproteobacteria, D_3__Burkholderiales, D_4__Comamonadaceae, D_5__Aquabacterium, D_6__uncultured bacterium	93	0	32	1.5	0	4.82395	0	0	0	0	1	0	0	0	0	0	0	0	0	0	0	0	0	0	0	0	0	0	1	0	0	0	0	0	0	0	0	0	0	0	3	4	0	0	4	0	1
D_6__uncultured bacterium, JN868831.1.1479	JN868831.1.1479	D_0__Bacteria, D_1__Proteobacteria, D_2__Alphaproteobacteria, D_3__Sphingomonadales, D_4__Sphingomonadaceae, D_5__Blastomonas, D_6__uncultured bacterium	16	0	10	0.258065	0	1.37823	0	0	0	0	0	0	0	0	0	0	0	0	0	0	0	0	0	0	0	0	0	0	0	0	0	0	0	0	0	0	0	0	0	0	0	0	0	0	0	0	0
D_6__uncultured bacterium, JN868968.1.1503	JN868968.1.1503	D_0__Bacteria, D_1__Proteobacteria, D_2__Alphaproteobacteria, D_3__Rhizobiales, D_4__Rhizobiaceae, D_5__Rhizobium, D_6__uncultured bacterium	6	0	4	0.0967742	0	0.564225	0	0	0	0	0	0	0	0	0	0	0	0	0	0	0	0	0	0	0	0	0	0	0	0	0	0	0	0	0	0	0	0	0	0	0	0	0	0	0	0	0
D_6__uncultured bacterium, JN869080.1.1502	JN869080.1.1502	D_0__Bacteria, D_1__Proteobacteria, D_2__Betaproteobacteria, D_3__Burkholderiales, D_4__Oxalobacteraceae, D_5__Undibacterium, D_6__uncultured bacterium	2	0	2	0.0322581	0	0.254	0	0	0	0	0	0	0	0	0	0	0	0	0	0	0	0	0	0	0	0	0	0	0	0	0	0	0	0	0	0	0	0	0	0	0	0	0	0	0	0	0
D_6__uncultured bacterium, JN882153.1.1497	JN882153.1.1497	D_0__Bacteria, D_1__Proteobacteria, D_2__Gammaproteobacteria, D_3__Pseudomonadales, D_4__Pseudomonadaceae, D_5__Pseudomonas, D_6__uncultured bacterium	3	0	3	0.0483871	0	0.381	0	0	0	0	0	0	0	0	0	0	0	0	0	0	0	0	0	0	0	0	0	0	0	0	0	0	0	0	0	0	0	0	0	0	0	0	0	0	0	0	0
Ambiguous_taxa, JN983471.1.1424	JN983471.1.1424	D_0__Bacteria, D_1__Proteobacteria, D_2__Betaproteobacteria, D_3__Burkholderiales, D_4__Comamonadaceae, D_5__Acidovorax, Ambiguous_taxa	2	0	2	0.0322581	0	0.254	0	0	0	0	0	0	0	0	0	0	0	0	0	0	0	0	0	0	0	0	0	0	0	0	0	0	0	0	0	0	0	0	0	0	0	0	0	0	0	0	0
Ambiguous_taxa, JQ009380.1.1420	JQ009380.1.1420	D_0__Bacteria, D_1__Actinobacteria, D_2__Actinobacteria, D_3__Pseudonocardiales, D_4__Pseudonocardiaceae, D_5__Pseudonocardia, Ambiguous_taxa	108	0	22	1.74194	0	4.36805	0	0	0	0	0	1	0	1	0	0	0	0	0	0	0	0	0	0	0	0	0	0	0	0	0	0	0	0	0	0	0	0	0	0	0	1	0	0	0	0	0
D_6__uncultured bacterium, JQ032577.1.1384	JQ032577.1.1384	D_0__Bacteria, D_1__Proteobacteria, D_2__Alphaproteobacteria, D_3__Rhizobiales, D_4__uncultured, D_5__uncultured bacterium, D_6__uncultured bacterium	17	0	7	0.274194	0	1.05845	0	0	0	0	0	0	0	0	0	0	0	0	0	0	0	0	0	0	0	0	0	0	1	0	0	0	0	0	0	0	0	0	0	0	0	0	0	0	0	1	0
D_6__Planomicrobium okeanokoites, HQ202841.1.1467	HQ202841.1.1467	D_0__Bacteria, D_1__Firmicutes, D_2__Bacilli, D_3__Bacillales, D_4__Staphylococcaceae, D_5__Staphylococcus, D_6__Planomicrobium okeanokoites	5	0	5	0.0806452	0	0.635001	0	0	0	0	0	0	0	0	0	0	0	0	0	0	0	0	0	0	0	0	0	0	0	0	0	0	0	0	0	0	0	0	0	0	0	0	0	5	0	0	0
Ambiguous_taxa, JQ066778.1.1354	JQ066778.1.1354	D_0__Bacteria, D_1__Proteobacteria, D_2__Gammaproteobacteria, D_3__Enterobacteriales, D_4__Enterobacteriaceae, D_5__Klebsiella, Ambiguous_taxa	4327	0	2402	69.7903	0	322.578	0	0	0	0	0	0	0	0	0	0	0	0	0	0	0	0	0	0	6	0	0	0	4	0	0	0	0	0	0	0	0	0	0	0	0	0	0	0	0	0	0
D_6__uncultured bacterium, JF134772.1.1333	JF134772.1.1333	D_0__Bacteria, D_1__Fusobacteria, D_2__Fusobacteriia, D_3__Fusobacteriales, D_4__Leptotrichiaceae, D_5__Leptotrichia, D_6__uncultured bacterium	2	0	2	0.0322581	0	0.254	2	0	0	0	0	0	0	0	0	0	0	0	0	0	0	0	0	0	0	0	0	0	0	0	0	0	0	0	0	0	0	0	0	0	0	0	0	0	0	0	0
Ambiguous_taxa, JQ236817.1.1439	JQ236817.1.1439	D_0__Bacteria, D_1__Proteobacteria, D_2__Gammaproteobacteria, D_3__Pseudomonadales, D_4__Pseudomonadaceae, D_5__Pseudomonas, Ambiguous_taxa	2	0	2	0.0322581	0	0.254	0	0	0	0	0	0	0	0	0	2	0	0	0	0	0	0	0	0	0	0	0	0	0	0	0	0	0	0	0	0	0	0	0	0	0	0	0	0	0	0	0
Ambiguous_taxa, JQ284032.1.1454	JQ284032.1.1454	D_0__Bacteria, D_1__Proteobacteria, D_2__Gammaproteobacteria, D_3__Enterobacteriales, D_4__Enterobacteriaceae, D_5__Klebsiella, Ambiguous_taxa	5612	0	3100	90.5161	0	414.677	0	0	0	0	0	0	0	0	0	0	0	0	0	0	0	0	0	0	3	0	0	0	0	0	0	0	0	0	0	0	0	0	0	0	0	0	0	0	0	0	0
D_6__uncultured bacterium, JQ316675.1.1495	JQ316675.1.1495	D_0__Bacteria, D_1__Proteobacteria, D_2__Betaproteobacteria, D_3__Burkholderiales, D_4__Oxalobacteraceae, D_5__Massilia, D_6__uncultured bacterium	2	0	2	0.0322581	0	0.254	0	0	0	0	0	0	0	0	0	0	0	0	0	0	0	0	0	0	0	0	0	0	0	2	0	0	0	0	0	0	0	0	0	0	0	0	0	0	0	0	0
Ambiguous_taxa, JN863486.1.1294	JN863486.1.1294	D_0__Bacteria, D_1__Actinobacteria, D_2__Actinobacteria, D_3__Micrococcales, D_4__Microbacteriaceae, D_5__Microbacterium, Ambiguous_taxa	2	0	2	0.0322581	0	0.254	0	0	0	0	0	0	0	0	0	0	0	0	0	0	0	0	0	0	0	0	0	0	0	0	0	0	0	0	0	0	0	0	0	0	0	0	0	0	0	0	0
D_6__uncultured bacterium, JQ408075.1.1356	JQ408075.1.1356	D_0__Bacteria, D_1__Bacteroidetes, D_2__Sphingobacteriia, D_3__Sphingobacteriales, D_4__Chitinophagaceae, D_5__uncultured, D_6__uncultured bacterium	8	0	2	0.129032	0	0.383422	0	0	1	1	0	0	1	0	0	0	1	0	0	0	0	0	0	0	0	0	0	0	0	0	0	0	0	0	0	0	0	0	1	0	0	0	0	0	0	0	0
D_6__uncultured bacterium, JQ408100.1.1308	JQ408100.1.1308	D_0__Bacteria, D_1__Proteobacteria, D_2__Alphaproteobacteria, D_3__Sphingomonadales, D_4__Sphingomonadaceae, D_5__Sphingopyxis, D_6__uncultured bacterium	6	0	6	0.0967742	0	0.762001	0	0	0	0	0	0	0	0	0	0	0	0	0	0	0	0	0	0	0	0	0	0	0	0	0	0	0	0	0	0	0	0	0	0	0	0	0	0	0	0	0
D_6__uncultured bacterium, JQ426904.1.1438	JQ426904.1.1438	D_0__Bacteria, D_1__Proteobacteria, D_2__Alphaproteobacteria, D_3__Rhodobacterales, D_4__Rhodobacteraceae, D_5__Paracoccus, D_6__uncultured bacterium	2	0	2	0.0322581	0	0.254	0	0	0	0	0	0	0	0	0	0	0	0	0	0	0	0	0	0	0	0	0	0	0	0	0	0	0	2	0	0	0	0	0	0	0	0	0	0	0	0	0
D_6__uncultured bacterium, JQ447151.1.1398	JQ447151.1.1398	D_0__Bacteria, D_1__Proteobacteria, D_2__Betaproteobacteria, D_3__Neisseriales, D_4__Neisseriaceae, D_5__Neisseria, D_6__uncultured bacterium	2	0	2	0.0322581	0	0.254	0	0	0	0	0	0	0	0	0	0	0	0	0	0	0	0	0	0	0	0	0	0	0	0	0	0	0	0	0	0	0	0	0	0	0	0	0	0	0	0	0
D_6__uncultured bacterium, JQ451098.1.1421	JQ451098.1.1421	D_0__Bacteria, D_1__Proteobacteria, D_2__Gammaproteobacteria, D_3__Pasteurellales, D_4__Pasteurellaceae, D_5__Aggregatibacter, D_6__uncultured bacterium	4	0	2	0.0645161	0	0.356254	0	0	0	0	0	0	0	2	0	0	0	0	0	0	0	0	0	0	0	0	0	0	0	0	0	0	0	0	0	0	0	0	0	0	0	0	0	0	0	0	0
D_6__uncultured bacterium, JQ451880.1.1378	JQ451880.1.1378	D_0__Bacteria, D_1__Fusobacteria, D_2__Fusobacteriia, D_3__Fusobacteriales, D_4__Fusobacteriaceae, D_5__Fusobacterium, D_6__uncultured bacterium	4	0	4	0.0645161	0	0.508001	0	0	0	0	0	0	0	0	0	0	0	0	0	0	0	0	0	0	0	0	0	0	0	0	0	0	0	0	0	0	0	0	0	0	0	0	0	0	0	0	0
D_6__uncultured bacterium, JQ451976.1.1418	JQ451976.1.1418	D_0__Bacteria, D_1__Firmicutes, D_2__Bacilli, D_3__Lactobacillales, D_4__Streptococcaceae, D_5__Streptococcus, D_6__uncultured bacterium	5	0	5	0.0806452	0	0.635001	0	0	0	0	0	0	0	0	0	0	0	0	0	0	0	0	0	0	0	0	0	0	0	0	0	0	0	0	0	0	0	0	0	0	0	0	0	0	0	0	0
D_6__uncultured bacterium, JQ452481.1.1284	JQ452481.1.1284	D_0__Bacteria, D_1__Proteobacteria, D_2__Betaproteobacteria, D_3__Neisseriales, D_4__Neisseriaceae, D_5__Kingella, D_6__uncultured bacterium	33	0	33	0.532258	0	4.191	0	0	0	0	0	0	0	0	0	0	0	0	0	0	0	0	0	0	0	0	0	0	0	0	0	0	0	0	0	0	0	0	0	0	0	0	0	0	0	0	0
D_6__uncultured bacterium, JQ452555.1.1392	JQ452555.1.1392	D_0__Bacteria, D_1__Proteobacteria, D_2__Betaproteobacteria, D_3__Neisseriales, D_4__Neisseriaceae, D_5__Kingella, D_6__uncultured bacterium	4	0	4	0.0645161	0	0.508001	0	0	0	0	0	0	0	0	0	0	0	0	0	0	0	0	0	0	0	0	0	0	0	0	0	0	0	0	0	0	0	0	0	0	0	0	0	0	0	0	0
D_6__uncultured bacterium, JQ453506.1.1278	JQ453506.1.1278	D_0__Bacteria, D_1__Bacteroidetes, D_2__Flavobacteriia, D_3__Flavobacteriales, D_4__Flavobacteriaceae, D_5__Capnocytophaga, D_6__uncultured bacterium	11	0	11	0.177419	0	1.397	0	0	0	0	0	0	0	0	0	0	0	0	0	0	0	0	0	0	0	0	0	0	0	0	0	0	0	0	0	0	0	0	0	0	0	0	0	0	0	0	0
D_6__uncultured bacterium, JQ460060.1.1314	JQ460060.1.1314	D_0__Bacteria, D_1__Firmicutes, D_2__Negativicutes, D_3__Selenomonadales, D_4__Veillonellaceae, D_5__Veillonella, D_6__uncultured bacterium	6	0	6	0.0967742	0	0.762001	0	0	0	0	0	0	0	0	0	0	0	0	0	0	0	0	0	0	0	0	0	0	0	0	0	0	0	0	0	0	0	0	0	0	0	6	0	0	0	0	0
D_6__uncultured bacterium, JQ460156.1.1404	JQ460156.1.1404	D_0__Bacteria, D_1__Bacteroidetes, D_2__Bacteroidia, D_3__Bacteroidales, D_4__Porphyromonadaceae, D_5__Tannerella, D_6__uncultured bacterium	2	0	2	0.0322581	0	0.254	0	0	0	0	0	0	0	0	0	0	0	0	0	0	0	0	0	0	0	0	0	0	2	0	0	0	0	0	0	0	0	0	0	0	0	0	0	0	0	0	0
D_6__uncultured bacterium, JQ460222.1.1391	JQ460222.1.1391	D_0__Bacteria, D_1__Firmicutes, D_2__Erysipelotrichia, D_3__Erysipelotrichales, D_4__Erysipelotrichaceae, D_5__Erysipelotrichaceae UCG-007, D_6__uncultured bacterium	2	0	2	0.0322581	0	0.254	0	0	0	0	0	0	0	0	0	0	0	0	0	0	0	0	0	0	0	0	0	0	0	0	0	0	0	0	0	0	0	0	0	0	0	0	0	0	0	0	0
D_6__uncultured bacterium, JQ460966.1.1407	JQ460966.1.1407	D_0__Bacteria, D_1__Bacteroidetes, D_2__Bacteroidia, D_3__Bacteroidales, D_4__Prevotellaceae, D_5__Prevotella 7, D_6__uncultured bacterium	5	0	5	0.0806452	0	0.635001	0	0	0	0	0	0	0	0	0	0	0	0	0	0	0	0	0	0	0	0	0	0	0	0	0	0	0	0	0	0	0	0	0	0	0	0	0	0	0	0	0
D_6__uncultured bacterium, JQ461335.1.1385	JQ461335.1.1385	D_0__Bacteria, D_1__Proteobacteria, D_2__Gammaproteobacteria, D_3__Pasteurellales, D_4__Pasteurellaceae, D_5__Haemophilus, D_6__uncultured bacterium	14	0	14	0.225806	0	1.778	0	0	0	0	0	0	0	0	0	0	0	0	0	0	0	0	0	0	0	0	0	0	0	0	0	0	0	0	0	0	0	0	0	0	0	0	0	0	0	0	0
D_6__uncultured bacterium, JQ478374.1.1396	JQ478374.1.1396	D_0__Bacteria, D_1__Bacteroidetes, D_2__Bacteroidia, D_3__Bacteroidales, D_4__Prevotellaceae, D_5__Alloprevotella, D_6__uncultured bacterium	2	0	2	0.0322581	0	0.254	0	2	0	0	0	0	0	0	0	0	0	0	0	0	0	0	0	0	0	0	0	0	0	0	0	0	0	0	0	0	0	0	0	0	0	0	0	0	0	0	0
Ambiguous_taxa, JQ686622.1.1456	JQ686622.1.1456	D_0__Bacteria, D_1__Proteobacteria, D_2__Gammaproteobacteria, D_3__Enterobacteriales, D_4__Enterobacteriaceae, D_5__Klebsiella, Ambiguous_taxa	4	0	2	0.0645161	0	0.356254	0	0	0	0	0	0	0	0	0	0	0	0	0	0	0	0	0	0	0	0	0	0	0	0	0	0	0	0	0	0	0	0	0	0	0	0	0	0	0	0	0
Ambiguous_taxa, JUHE01000001.1123234.1124752	JUHE01000001.1123234.1124752	D_0__Bacteria, D_1__Proteobacteria, D_2__Betaproteobacteria, D_3__Methylophilales, D_4__Methylophilaceae, D_5__Methylophilus, Ambiguous_taxa	11159	0	1561	179.984	42.5	303.569	48	43	43	34	22	36	41	77	48	190	421	184	3	1	0	63	11	7	17	13	33	21	16	23	3	10	58	8	5	0	20	87	38	84	116	36	4	42	80	98	50
Ambiguous_taxa, AB015328.1.1490	AB015328.1.1490	D_0__Bacteria, D_1__Proteobacteria, D_2__Betaproteobacteria, D_3__Hydrogenophilales, D_4__Hydrogenophilaceae, D_5__Tepidiphilus, Ambiguous_taxa	6	0	4	0.0967742	0	0.564225	0	0	0	0	0	0	0	0	0	0	0	0	0	0	0	0	0	0	0	0	0	0	0	0	0	0	0	0	0	0	0	0	0	0	0	0	0	0	0	0	0
Ambiguous_taxa, JQ751310.1.1437	JQ751310.1.1437	D_0__Bacteria, D_1__Proteobacteria, D_2__Betaproteobacteria, D_3__Rhodocyclales, D_4__Rhodocyclaceae, D_5__Zoogloea, Ambiguous_taxa	14	0	14	0.225806	0	1.778	0	0	0	0	0	0	0	0	0	0	0	0	0	0	0	0	0	0	0	0	0	0	0	0	0	0	0	0	0	0	0	0	0	0	0	0	0	0	0	0	0
D_6__uncultured bacterium, JQ769526.1.1448	JQ769526.1.1448	D_0__Bacteria, D_1__Proteobacteria, D_2__Alphaproteobacteria, D_3__Rhizobiales, D_4__Phyllobacteriaceae, D_5__Mesorhizobium, D_6__uncultured bacterium	8	0	8	0.129032	0	1.016	0	0	0	0	0	0	0	0	0	0	0	0	0	0	0	0	0	0	0	0	0	0	0	0	0	0	0	0	0	0	0	0	0	0	0	0	0	0	0	0	0
D_6__uncultured bacterium, JQ769951.1.1433	JQ769951.1.1433	D_0__Bacteria, D_1__Proteobacteria, D_2__Alphaproteobacteria, D_3__Caulobacterales, D_4__Caulobacteraceae, D_5__Brevundimonas, D_6__uncultured bacterium	2	0	2	0.0322581	0	0.254	0	0	0	0	0	0	0	0	0	0	0	0	0	0	0	0	0	0	0	0	0	0	0	0	0	0	0	0	0	0	0	0	0	0	0	0	0	0	0	0	0
Ambiguous_taxa, JQ771197.1.1406	JQ771197.1.1406	D_0__Bacteria, D_1__Proteobacteria, D_2__Alphaproteobacteria, D_3__Rhizobiales, D_4__Phyllobacteriaceae, D_5__Mesorhizobium, Ambiguous_taxa	4	0	4	0.0645161	0	0.508001	0	0	0	0	0	0	0	0	0	0	0	0	0	0	0	0	0	0	0	0	0	0	0	0	0	0	0	0	0	0	0	0	0	0	0	0	0	0	0	0	0
D_6__Comamonas testosteroni, JQ818823.1.1265	JQ818823.1.1265	D_0__Bacteria, D_1__Proteobacteria, D_2__Betaproteobacteria, D_3__Burkholderiales, D_4__Comamonadaceae, D_5__Comamonas, D_6__Comamonas testosteroni	104	0	27	1.67742	0	5.02379	0	1	1	6	2	0	0	0	0	12	15	2	0	0	0	0	0	0	0	0	0	0	0	0	0	0	0	0	0	0	0	0	0	0	0	0	0	0	0	0	0
D_6__uncultured bacterium, JQ855514.1.1250	JQ855514.1.1250	D_0__Bacteria, D_1__Deinococcus-Thermus, D_2__Deinococci, D_3__Deinococcales, D_4__Trueperaceae, D_5__Truepera, D_6__uncultured bacterium	2	0	2	0.0322581	0	0.254	0	0	0	0	0	0	0	0	0	0	0	0	0	0	0	0	0	0	0	0	0	0	0	0	0	0	0	0	0	0	0	0	0	0	0	0	0	0	0	0	0
Ambiguous_taxa, JQ855529.1.1276	JQ855529.1.1276	D_0__Bacteria, D_1__Actinobacteria, D_2__Actinobacteria, D_3__Corynebacteriales, D_4__Corynebacteriaceae, D_5__Corynebacterium 1, Ambiguous_taxa	3	0	3	0.0483871	0	0.381	0	0	0	0	0	0	0	0	0	0	3	0	0	0	0	0	0	0	0	0	0	0	0	0	0	0	0	0	0	0	0	0	0	0	0	0	0	0	0	0	0
D_6__uncultured bacterium, JQ894900.1.1514	JQ894900.1.1514	D_0__Bacteria, D_1__Proteobacteria, D_2__Gammaproteobacteria, D_3__Pseudomonadales, D_4__Pseudomonadaceae, D_5__Pseudomonas, D_6__uncultured bacterium	6	0	2	0.0967742	0	0.392958	0	0	0	0	0	0	0	0	0	0	0	0	0	0	0	0	0	0	0	0	0	0	0	0	0	0	0	0	0	0	0	0	0	0	0	0	0	0	0	0	0
Ambiguous_taxa, JQ917974.1.1420	JQ917974.1.1420	D_0__Bacteria, D_1__Actinobacteria, D_2__Actinobacteria, D_3__Corynebacteriales, D_4__Nocardiaceae, D_5__Gordonia, Ambiguous_taxa	6	0	2	0.0967742	0	0.432669	0	0	2	0	0	0	0	0	0	2	0	0	0	0	0	0	0	0	0	0	0	0	0	0	0	0	0	0	0	0	0	0	0	0	0	0	0	0	0	0	0
D_6__uncultured bacterium, JQ923882.1.1446	JQ923882.1.1446	D_0__Bacteria, D_1__Proteobacteria, D_2__Alphaproteobacteria, D_3__Rhizobiales, D_4__Methylobacteriaceae, D_5__Methylobacterium, D_6__uncultured bacterium	5	0	5	0.0806452	0	0.635001	0	0	0	0	0	0	0	0	0	0	0	0	0	0	0	0	0	0	0	0	0	0	0	0	0	0	0	0	0	0	0	0	0	0	0	0	0	0	0	0	0
D_6__uncultured bacterium, JQ924011.1.1495	JQ924011.1.1495	D_0__Bacteria, D_1__Proteobacteria, D_2__Gammaproteobacteria, D_3__Xanthomonadales, D_4__Nevskiaceae, D_5__Nevskia, D_6__uncultured bacterium	1478	0	147	23.8387	11	32.6879	4	33	45	11	11	4	20	0	21	127	147	120	0	0	0	21	6	8	4	5	11	20	30	9	8	3	28	7	3	0	3	11	4	19	7	11	0	7	6	21	25
D_6__Pseudomonas sp. ANT7125, JQ926179.1.1490	JQ926179.1.1490	D_0__Bacteria, D_1__Proteobacteria, D_2__Gammaproteobacteria, D_3__Pseudomonadales, D_4__Pseudomonadaceae, D_5__Pseudomonas, D_6__Pseudomonas sp. ANT7125	6	0	2	0.0967742	0	0.432669	2	0	0	0	0	0	0	0	0	0	0	0	0	0	0	0	0	0	0	0	0	2	0	0	0	0	0	0	0	0	0	0	0	0	0	0	0	0	0	0	0
Ambiguous_taxa, JQ928371.1.1424	JQ928371.1.1424	D_0__Bacteria, D_1__Proteobacteria, D_2__Betaproteobacteria, D_3__Burkholderiales, D_4__Comamonadaceae, Ambiguous_taxa, Ambiguous_taxa	3	0	3	0.0483871	0	0.381	0	0	0	0	0	0	0	0	0	0	0	0	0	0	0	0	0	0	0	0	0	0	0	0	0	0	0	0	0	0	0	0	0	0	3	0	0	0	0	0	0
D_6__Microbacterium arborescens, JQ958831.1.1450	JQ958831.1.1450	D_0__Bacteria, D_1__Actinobacteria, D_2__Actinobacteria, D_3__Micrococcales, D_4__Microbacteriaceae, D_5__Microbacterium, D_6__Microbacterium arborescens	4	0	2	0.0645161	0	0.356254	0	0	0	0	0	0	0	0	0	0	0	0	0	0	0	0	0	0	0	0	0	0	2	0	0	0	0	0	0	0	0	0	0	0	0	0	0	0	0	0	0
D_6__Leucobacter sp. 22(2012), JQ958851.1.1513	JQ958851.1.1513	D_0__Bacteria, D_1__Actinobacteria, D_2__Actinobacteria, D_3__Micrococcales, D_4__Microbacteriaceae, D_5__Leucobacter, D_6__Leucobacter sp. 22(2012)	148	0	127	2.3871	0	16.1147	0	0	0	0	0	0	0	0	0	1	0	0	0	0	0	0	0	0	1	0	1	0	0	0	0	127	0	0	0	0	0	0	0	0	0	0	0	0	0	0	0
D_6__Stenotrophomonas sp. enrichment culture clone Y007, JQ975872.1.1501	JQ975872.1.1501	D_0__Bacteria, D_1__Proteobacteria, D_2__Gammaproteobacteria, D_3__Xanthomonadales, D_4__Xanthomonadaceae, D_5__Stenotrophomonas, D_6__Stenotrophomonas sp. enrichment culture clone Y007	8	0	8	0.129032	0	1.016	0	0	0	0	0	0	0	0	0	0	0	0	0	0	0	0	0	0	0	0	0	0	0	0	0	0	0	0	0	0	0	0	0	0	0	0	0	0	0	0	0
Ambiguous_taxa, JQ977229.1.1429	JQ977229.1.1429	D_0__Bacteria, D_1__Actinobacteria, D_2__Actinobacteria, D_3__Micrococcales, D_4__Microbacteriaceae, Ambiguous_taxa, Ambiguous_taxa	15	0	7	0.241935	0	1.11157	0	0	0	0	0	0	0	0	0	0	0	0	0	0	0	0	0	0	0	0	0	0	2	0	0	0	0	0	0	0	0	0	0	0	7	0	0	0	1	0	0
Ambiguous_taxa, JQ977252.1.1415	JQ977252.1.1415	D_0__Bacteria, D_1__Bacteroidetes, D_2__Sphingobacteriia, D_3__Sphingobacteriales, D_4__Sphingobacteriaceae, D_5__Pedobacter, Ambiguous_taxa	2	0	2	0.0322581	0	0.254	0	0	0	2	0	0	0	0	0	0	0	0	0	0	0	0	0	0	0	0	0	0	0	0	0	0	0	0	0	0	0	0	0	0	0	0	0	0	0	0	0
Ambiguous_taxa, JQ977317.1.1451	JQ977317.1.1451	D_0__Bacteria, D_1__Proteobacteria, D_2__Betaproteobacteria, D_3__Burkholderiales, D_4__Comamonadaceae, D_5__Variovorax, Ambiguous_taxa	2	0	2	0.0322581	0	0.254	0	0	0	0	0	0	0	0	0	0	0	0	0	0	0	0	0	0	0	0	0	0	0	0	2	0	0	0	0	0	0	0	0	0	0	0	0	0	0	0	0
D_6__Dyadobacter sp. Zs2, JQ977455.1.1421	JQ977455.1.1421	D_0__Bacteria, D_1__Bacteroidetes, D_2__Cytophagia, D_3__Cytophagales, D_4__Cytophagaceae, D_5__Dyadobacter, D_6__Dyadobacter sp. Zs2	9	0	9	0.145161	0	1.143	0	0	0	0	0	0	0	0	0	0	0	0	0	0	0	0	0	0	0	0	0	0	0	0	0	0	0	0	0	0	0	0	0	0	0	0	0	0	0	0	0
Ambiguous_taxa, JQ977467.1.1375	JQ977467.1.1375	D_0__Bacteria, D_1__Proteobacteria, D_2__Alphaproteobacteria, D_3__Caulobacterales, D_4__Caulobacteraceae, D_5__Brevundimonas, Ambiguous_taxa	9	0	8	0.145161	0	1.02184	0	0	1	0	0	0	0	0	0	0	0	0	0	0	0	0	0	0	0	0	0	0	0	0	0	0	0	0	0	0	0	0	0	0	0	0	0	0	0	0	0
Ambiguous_taxa, JQ977588.1.1473	JQ977588.1.1473	D_0__Bacteria, D_1__Firmicutes, D_2__Bacilli, D_3__Bacillales, D_4__Staphylococcaceae, D_5__Staphylococcus, Ambiguous_taxa	5	0	3	0.0806452	0	0.454428	0	0	0	0	0	0	0	0	0	0	0	0	0	0	0	3	0	0	0	0	0	0	0	0	0	0	0	0	0	0	0	0	0	0	0	0	0	0	0	2	0
Ambiguous_taxa, AB021322.1.1419	AB021322.1.1419	D_0__Bacteria, D_1__Proteobacteria, D_2__Gammaproteobacteria, D_3__Xanthomonadales, D_4__Nevskiaceae, D_5__Hydrocarboniphaga, Ambiguous_taxa	131	0	30	2.1129	0	4.34234	4	0	0	5	0	0	3	0	2	6	0	8	0	0	0	0	1	0	0	0	2	2	0	0	0	0	5	0	1	0	0	3	0	1	3	0	0	1	7	5	8
Ambiguous_taxa, JQ977640.1.1444	JQ977640.1.1444	D_0__Bacteria, D_1__Actinobacteria, D_2__Actinobacteria, D_3__Micrococcales, D_4__Microbacteriaceae, Ambiguous_taxa, Ambiguous_taxa	21	0	7	0.33871	0	1.22733	0	0	0	0	0	0	0	0	0	0	0	0	0	0	0	0	0	0	0	0	0	0	0	0	0	0	0	0	0	0	0	0	0	0	1	0	0	0	0	0	0
Ambiguous_taxa, JQ994345.1.1491	JQ994345.1.1491	D_0__Bacteria, D_1__Proteobacteria, D_2__Betaproteobacteria, D_3__Burkholderiales, D_4__Comamonadaceae, Ambiguous_taxa, Ambiguous_taxa	7	0	5	0.112903	0	0.68004	0	0	0	0	0	0	0	0	0	0	0	0	0	0	0	0	0	0	0	0	0	0	0	0	0	0	0	0	0	0	0	0	0	0	0	0	0	0	0	0	0
D_6__Porphyromonas canoris, JQZV01000013.559370.560822	JQZV01000013.559370.560822	D_0__Bacteria, D_1__Bacteroidetes, D_2__Bacteroidia, D_3__Bacteroidales, D_4__Porphyromonadaceae, D_5__Porphyromonas, D_6__Porphyromonas canoris	2	0	2	0.0322581	0	0.254	2	0	0	0	0	0	0	0	0	0	0	0	0	0	0	0	0	0	0	0	0	0	0	0	0	0	0	0	0	0	0	0	0	0	0	0	0	0	0	0	0
Ambiguous_taxa, JX202607.1.1495	JX202607.1.1495	D_0__Bacteria, D_1__Proteobacteria, D_2__Gammaproteobacteria, D_3__Enterobacteriales, D_4__Enterobacteriaceae, D_5__Klebsiella, Ambiguous_taxa	26	0	18	0.419355	0	2.32977	0	0	0	2	0	0	0	0	0	0	0	0	0	0	0	0	0	0	0	0	0	0	0	0	0	0	0	0	0	0	0	0	0	0	0	0	0	0	0	0	0
D_6__uncultured compost bacterium 5-10, AB034717.1.1470	AB034717.1.1470	D_0__Bacteria, D_1__Firmicutes, D_2__Bacilli, D_3__Bacillales, D_4__Bacillaceae, D_5__Bacillus, D_6__uncultured compost bacterium 5-10	4	0	2	0.0645161	0	0.356254	0	0	0	0	0	0	0	0	0	0	0	0	0	0	0	0	2	0	0	0	0	0	0	0	0	0	0	0	0	0	0	0	2	0	0	0	0	0	0	0	0
D_6__uncultured bacterium, JX221847.1.1494	JX221847.1.1494	D_0__Bacteria, D_1__Proteobacteria, D_2__Betaproteobacteria, D_3__Burkholderiales, D_4__Comamonadaceae, D_5__Candidatus Symbiobacter, D_6__uncultured bacterium	5	0	5	0.0806452	0	0.635001	0	0	0	0	0	0	0	0	0	0	0	0	0	0	0	0	0	0	0	0	0	0	0	0	0	0	0	0	0	0	0	0	0	0	0	0	0	0	0	0	0
D_6__uncultured bacterium, JX222035.1.1490	JX222035.1.1490	D_0__Bacteria, D_1__Proteobacteria, D_2__Betaproteobacteria, D_3__Burkholderiales, D_4__Comamonadaceae, D_5__Candidatus Symbiobacter, D_6__uncultured bacterium	2	0	2	0.0322581	0	0.254	0	0	0	0	0	0	0	0	0	0	0	0	0	0	0	0	0	0	0	0	0	0	0	0	0	0	0	0	0	0	0	0	0	0	0	0	0	0	0	0	0
Ambiguous_taxa, AB041720.1.1363	AB041720.1.1363	D_0__Bacteria, D_1__Firmicutes, D_2__Bacilli, D_3__Bacillales, D_4__Paenibacillaceae, D_5__Paenibacillus, Ambiguous_taxa	34	0	14	0.548387	0	2.30237	0	0	0	0	0	0	0	0	0	0	0	0	0	0	0	0	0	0	0	0	0	0	0	0	0	0	0	0	0	0	0	0	0	0	0	0	0	0	0	0	0
D_6__uncultured bacterium, JX222267.1.1490	JX222267.1.1490	D_0__Bacteria, D_1__Proteobacteria, D_2__Betaproteobacteria, D_3__Burkholderiales, D_4__Comamonadaceae, D_5__Variovorax, D_6__uncultured bacterium	2	0	1	0.0322581	0	0.178127	0	0	0	0	0	0	1	0	0	0	0	0	0	0	0	0	0	0	0	0	0	0	0	0	0	0	0	0	0	0	0	0	0	0	0	0	0	0	0	0	0
D_6__uncultured bacterium, JX222294.1.1489	JX222294.1.1489	D_0__Bacteria, D_1__Proteobacteria, D_2__Betaproteobacteria, D_3__Burkholderiales, D_4__Comamonadaceae, D_5__Candidatus Symbiobacter, D_6__uncultured bacterium	2	0	2	0.0322581	0	0.254	0	0	0	0	0	2	0	0	0	0	0	0	0	0	0	0	0	0	0	0	0	0	0	0	0	0	0	0	0	0	0	0	0	0	0	0	0	0	0	0	0
D_6__uncultured bacterium, JX222567.1.1443	JX222567.1.1443	D_0__Bacteria, D_1__Proteobacteria, D_2__Alphaproteobacteria, D_3__Caulobacterales, D_4__Caulobacteraceae, D_5__Phenylobacterium, D_6__uncultured bacterium	26	0	6	0.419355	0	1.45476	0	0	0	0	0	0	0	0	0	0	0	0	0	0	0	0	0	0	0	0	0	0	0	0	0	0	0	0	0	0	0	0	0	0	0	0	0	0	0	6	0
D_6__uncultured bacterium, JX222778.1.1494	JX222778.1.1494	D_0__Bacteria, D_1__Proteobacteria, D_2__Betaproteobacteria, D_3__Burkholderiales, D_4__Comamonadaceae, D_5__Variovorax, D_6__uncultured bacterium	3	0	2	0.0483871	0	0.282113	0	0	0	0	0	0	0	0	0	0	0	0	0	0	0	0	0	0	0	0	0	0	0	0	0	0	0	0	0	0	0	0	0	0	0	0	0	0	0	0	0
D_6__uncultured bacterium, JX222852.1.1443	JX222852.1.1443	D_0__Bacteria, D_1__Proteobacteria, D_2__Alphaproteobacteria, D_3__Caulobacterales, D_4__Caulobacteraceae, D_5__Caulobacter, D_6__uncultured bacterium	1426	0	159	23	12.5	31.6849	7	10	20	14	3	6	5	12	16	24	22	43	0	0	0	27	11	7	0	2	24	13	3	6	1	2	11	0	4	0	0	22	10	13	31	18	2	3	56	22	16
D_6__uncultured bacterium, JX222861.1.1394	JX222861.1.1394	D_0__Bacteria, D_1__Proteobacteria, D_2__Betaproteobacteria, D_3__Burkholderiales, D_4__Comamonadaceae, D_5__uncultured, D_6__uncultured bacterium	2	0	1	0.0322581	0	0.178127	0	0	0	0	0	0	0	0	0	0	0	0	0	0	0	0	0	0	0	0	0	0	0	0	0	0	0	0	0	0	0	0	0	0	0	0	0	0	0	0	0
D_6__uncultured bacterium, JX223217.1.1343	JX223217.1.1343	D_0__Bacteria, D_1__Cyanobacteria, D_2__Chloroplast, D_3__uncultured bacterium, D_4__uncultured bacterium, D_5__uncultured bacterium, D_6__uncultured bacterium	2	0	2	0.0322581	0	0.254	0	0	0	0	0	0	0	0	0	0	0	0	0	0	0	0	0	0	0	0	0	0	0	0	0	0	0	0	0	0	0	0	0	0	0	0	0	0	0	0	0
D_6__uncultured bacterium, JX224672.1.1431	JX224672.1.1431	D_0__Bacteria, D_1__Proteobacteria, D_2__Deltaproteobacteria, D_3__Desulfovibrionales, D_4__Desulfovibrionaceae, D_5__Desulfovibrio, D_6__uncultured bacterium	2	0	2	0.0322581	0	0.254	0	0	0	0	0	0	0	0	0	0	0	0	0	0	0	0	0	0	0	0	0	0	0	0	0	0	0	0	0	0	0	0	0	0	0	0	0	0	0	0	2
Ambiguous_taxa, AB806518.1.1446	AB806518.1.1446	D_0__Bacteria, D_1__Proteobacteria, D_2__Betaproteobacteria, D_3__Burkholderiales, D_4__Comamonadaceae, D_5__Pelomonas, Ambiguous_taxa	28	0	23	0.451613	0	2.93468	0	0	0	0	0	0	0	0	1	2	0	0	0	0	0	0	0	0	0	0	0	0	0	0	0	0	0	0	0	0	0	0	0	0	0	0	0	0	0	0	0
D_6__uncultured gamma proteobacterium, JX240896.1.1500	JX240896.1.1500	D_0__Bacteria, D_1__Proteobacteria, D_2__Gammaproteobacteria, D_3__Pseudomonadales, D_4__Pseudomonadaceae, D_5__Pseudomonas, D_6__uncultured gamma proteobacterium	5	0	5	0.0806452	0	0.635001	0	0	0	0	0	0	0	0	0	0	0	0	0	0	0	0	0	0	0	0	0	0	0	0	0	0	0	0	0	0	0	0	0	0	0	0	0	0	0	0	0
Ambiguous_taxa, AB074520.1.1380	AB074520.1.1380	D_0__Bacteria, D_1__Proteobacteria, D_2__Alphaproteobacteria, D_3__Rhodospirillales, D_4__Rhodospirillaceae, D_5__Novispirillum, Ambiguous_taxa	256	0	55	4.12903	0	8.82152	0	3	0	0	0	0	8	1	2	1	0	23	1	0	0	0	0	2	0	0	17	0	0	0	0	0	0	0	1	0	0	4	0	1	2	0	0	0	13	3	0
Ambiguous_taxa, AB074612.1.1302	AB074612.1.1302	D_0__Bacteria, D_1__Bacteroidetes, D_2__Cytophagia, D_3__Cytophagales, D_4__Cytophagaceae, D_5__uncultured, Ambiguous_taxa	685	0	60	11.0484	3.5	14.3589	1	9	9	0	1	2	4	3	16	16	31	23	0	0	0	3	0	7	0	0	8	1	2	0	2	0	3	0	0	0	0	10	3	19	30	1	0	21	13	24	4
D_6__uncultured gamma proteobacterium, AB074648.1.1312	AB074648.1.1312	D_0__Bacteria, D_1__Proteobacteria, D_2__Gammaproteobacteria, D_3__Xanthomonadales, D_4__Solimonadaceae, D_5__uncultured, D_6__uncultured gamma proteobacterium	13477	0	1249	217.371	111	292.012	29	90	198	80	48	81	70	42	99	257	204	176	1	0	0	112	43	14	7	36	37	36	116	65	22	11	160	21	15	0	35	279	88	273	269	182	3	162	189	195	144
Ambiguous_taxa, JX406196.1.1491	JX406196.1.1491	D_0__Bacteria, D_1__Proteobacteria, D_2__Betaproteobacteria, D_3__Burkholderiales, D_4__Comamonadaceae, Ambiguous_taxa, Ambiguous_taxa	2	0	2	0.0322581	0	0.254	0	0	0	0	0	0	0	0	0	0	0	0	0	0	0	0	0	0	0	0	0	0	0	0	0	0	0	0	0	0	0	0	0	0	0	0	0	0	0	0	0
Ambiguous_taxa, JX438008.1.1458	JX438008.1.1458	D_0__Bacteria, D_1__Proteobacteria, D_2__Gammaproteobacteria, D_3__Pseudomonadales, D_4__Pseudomonadaceae, D_5__Pseudomonas, Ambiguous_taxa	50	0	15	0.806452	0	2.5014	0	0	0	8	0	0	4	1	2	0	2	0	0	0	0	0	0	0	0	0	0	0	0	0	0	0	0	0	0	0	0	0	0	0	0	0	0	0	0	0	0
D_6__uncultured soil bacterium, JX489898.1.1487	JX489898.1.1487	D_0__Bacteria, D_1__Bacteroidetes, D_2__Sphingobacteriia, D_3__Sphingobacteriales, D_4__NS11-12 marine group, D_5__uncultured soil bacterium, D_6__uncultured soil bacterium	105	0	24	1.69355	0	4.42641	0	0	0	0	0	0	0	0	0	0	0	0	0	0	0	0	0	0	0	0	1	0	1	0	1	0	3	1	0	0	0	0	0	0	0	0	0	0	0	0	0
Ambiguous_taxa, ADUJ01000862.98.1597	ADUJ01000862.98.1597	D_0__Bacteria, D_1__Actinobacteria, D_2__Actinobacteria, D_3__Pseudonocardiales, D_4__Pseudonocardiaceae, D_5__Pseudonocardia, Ambiguous_taxa	9	0	5	0.145161	0	0.72081	0	0	0	0	0	0	0	0	0	0	0	0	0	0	0	0	0	0	0	0	0	0	0	0	0	0	0	0	0	0	0	0	0	0	0	0	0	0	0	0	0
D_6__uncultured bacterium, JX515431.1.1446	JX515431.1.1446	D_0__Bacteria, D_1__Proteobacteria, D_2__Alphaproteobacteria, D_3__Rhizobiales, D_4__Brucellaceae, D_5__Pseudochrobactrum, D_6__uncultured bacterium	6	0	4	0.0967742	0	0.564225	0	0	2	0	0	0	0	0	0	0	0	0	0	0	0	0	0	0	0	0	0	0	0	0	0	0	0	0	0	0	0	0	0	0	0	0	0	0	0	0	0
D_6__uncultured bacterium, JX515472.1.1471	JX515472.1.1471	D_0__Bacteria, D_1__Proteobacteria, D_2__Betaproteobacteria, D_3__Burkholderiales, D_4__Comamonadaceae, D_5__Acidovorax, D_6__uncultured bacterium	15	0	8	0.241935	0	1.21041	0	0	0	0	0	0	0	0	0	0	0	0	0	0	0	0	0	0	0	0	0	0	5	0	0	0	0	0	0	0	0	0	0	0	0	0	0	0	0	0	0
D_6__uncultured bacterium, JX515481.1.1446	JX515481.1.1446	D_0__Bacteria, D_1__Proteobacteria, D_2__Alphaproteobacteria, D_3__Rhizobiales, D_4__Rhizobiaceae, D_5__Kaistia, D_6__uncultured bacterium	14	0	5	0.225806	0	0.965289	0	0	0	0	0	0	0	0	0	5	0	0	0	0	0	0	0	0	0	0	0	0	0	0	0	0	0	0	0	0	0	0	0	0	3	0	0	0	0	0	0
Ambiguous_taxa, JX515485.1.1491	JX515485.1.1491	D_0__Bacteria, D_1__Proteobacteria, D_2__Betaproteobacteria, D_3__Burkholderiales, D_4__Comamonadaceae, Ambiguous_taxa, Ambiguous_taxa	2	0	2	0.0322581	0	0.254	0	0	0	0	2	0	0	0	0	0	0	0	0	0	0	0	0	0	0	0	0	0	0	0	0	0	0	0	0	0	0	0	0	0	0	0	0	0	0	0	0
Ambiguous_taxa, JX534187.1.1476	JX534187.1.1476	D_0__Bacteria, D_1__Proteobacteria, D_2__Alphaproteobacteria, D_3__Rhizobiales, Ambiguous_taxa, Ambiguous_taxa, Ambiguous_taxa	6	0	2	0.0967742	0	0.432669	0	0	0	2	0	0	0	0	0	0	0	0	0	0	0	0	0	0	0	0	0	0	0	0	0	0	0	0	0	0	0	0	0	0	0	0	0	0	0	0	0
D_6__Flavobacterium yanchengense, JX548325.1.1477	JX548325.1.1477	D_0__Bacteria, D_1__Bacteroidetes, D_2__Flavobacteriia, D_3__Flavobacteriales, D_4__Flavobacteriaceae, D_5__Flavobacterium, D_6__Flavobacterium yanchengense	103	0	103	1.66129	0	13.081	0	0	0	0	0	0	0	0	0	0	0	0	0	0	0	0	0	0	0	0	0	0	0	0	0	0	0	0	0	103	0	0	0	0	0	0	0	0	0	0	0
D_6__uncultured bacterium, JX644414.1.1447	JX644414.1.1447	D_0__Bacteria, D_1__Proteobacteria, D_2__Betaproteobacteria, D_3__Burkholderiales, D_4__Oxalobacteraceae, D_5__Herbaspirillum, D_6__uncultured bacterium	4	0	4	0.0645161	0	0.508001	0	0	0	0	0	0	0	0	0	0	0	0	0	0	0	0	0	0	0	0	0	0	0	0	0	0	0	0	0	0	0	0	0	0	0	0	0	0	0	0	0
D_6__uncultured bacterium, JX647732.1.1500	JX647732.1.1500	D_0__Bacteria, D_1__Proteobacteria, D_2__Betaproteobacteria, D_3__Rhodocyclales, D_4__Rhodocyclaceae, D_5__Methyloversatilis, D_6__uncultured bacterium	51	0	38	0.822581	0	4.8638	0	0	0	0	0	2	0	0	0	0	0	0	0	0	0	0	0	1	0	0	0	4	0	2	0	0	4	0	0	0	0	0	0	0	0	0	0	0	0	0	0
Ambiguous_taxa, JX827710.1.1444	JX827710.1.1444	D_0__Bacteria, D_1__Proteobacteria, D_2__Gammaproteobacteria, D_3__Enterobacteriales, D_4__Enterobacteriaceae, D_5__Klebsiella, Ambiguous_taxa	2	0	2	0.0322581	0	0.254	0	0	0	0	0	0	0	0	0	0	0	0	0	0	0	0	0	0	0	0	0	0	0	0	0	0	0	0	0	0	0	0	0	0	0	0	0	0	0	0	0
Ambiguous_taxa, JX879739.1.1388	JX879739.1.1388	D_0__Bacteria, D_1__Bacteroidetes, D_2__Sphingobacteriia, D_3__Sphingobacteriales, D_4__Sphingobacteriaceae, D_5__Pedobacter, Ambiguous_taxa	7625	0	1224	122.984	41.5	197.212	45	91	68	54	33	19	28	159	88	208	476	62	6	1	0	19	63	7	29	29	97	21	35	14	26	11	61	29	1	0	10	231	52	49	21	37	16	22	257	40	145
D_6__Betula platyphylla, KA201849.6.1356	KA201849.6.1356	D_0__Bacteria, D_1__Proteobacteria, D_2__Alphaproteobacteria, D_3__Rickettsiales, D_4__Mitochondria, D_5__Betula platyphylla, D_6__Betula platyphylla	23	0	10	0.370968	0	1.79465	0	0	0	0	0	0	0	0	0	0	0	0	0	0	0	0	0	0	0	0	0	0	10	0	0	0	10	0	0	0	0	0	0	0	0	0	0	0	0	0	0
Ambiguous_taxa, KC011116.1.1343	KC011116.1.1343	D_0__Bacteria, D_1__Proteobacteria, D_2__Alphaproteobacteria, D_3__Caulobacterales, D_4__Caulobacteraceae, D_5__Phenylobacterium, Ambiguous_taxa	6	0	2	0.0967742	0	0.432669	0	0	0	0	0	0	0	0	0	0	0	0	0	0	0	0	0	0	0	0	0	0	0	0	0	0	0	0	0	0	0	0	0	0	0	0	0	0	0	0	0
Ambiguous_taxa, KC107830.1.1441	KC107830.1.1441	D_0__Bacteria, D_1__Bacteroidetes, D_2__Flavobacteriia, D_3__Flavobacteriales, D_4__Flavobacteriaceae, D_5__Chryseobacterium, Ambiguous_taxa	2	0	2	0.0322581	0	0.254	0	0	0	0	0	0	0	0	0	0	2	0	0	0	0	0	0	0	0	0	0	0	0	0	0	0	0	0	0	0	0	0	0	0	0	0	0	0	0	0	0
D_6__Pseudomonas mendocina, KC122696.1.1416	KC122696.1.1416	D_0__Bacteria, D_1__Proteobacteria, D_2__Gammaproteobacteria, D_3__Pseudomonadales, D_4__Pseudomonadaceae, D_5__Pseudomonas, D_6__Pseudomonas mendocina	11632	0	3378	187.613	31	487.257	18	50	22	135	40	74	30	30	10	83	31	73	2	0	1180	25	19	20	34	33	14	19	19	11	26	12	31	9	116	3378	3	12	52	20	45	125	0	33	10	27	15
D_6__uncultured bacterium, KC179054.1.1500	KC179054.1.1500	D_0__Bacteria, D_1__Actinobacteria, D_2__Actinobacteria, D_3__Actinomycetales, D_4__Actinomycetaceae, D_5__uncultured, D_6__uncultured bacterium	26	0	12	0.419355	0	1.71348	0	0	2	0	3	2	0	0	0	5	0	0	0	0	0	0	0	0	0	0	0	0	0	0	0	0	0	0	0	0	0	0	0	0	0	0	0	0	0	0	0
D_6__uncultured bacterium, KC189774.1.1482	KC189774.1.1482	D_0__Bacteria, D_1__Proteobacteria, D_2__Gammaproteobacteria, D_3__Cellvibrionales, D_4__Cellvibrionaceae, D_5__Cellvibrio, D_6__uncultured bacterium	1770	0	429	28.5484	4	75.6737	0	0	2	0	0	2	1	0	0	0	0	4	0	0	0	4	0	2	3	5	0	5	13	4	0	4	0	0	0	0	4	90	20	4	16	15	6	14	6	24	5
Ambiguous_taxa, KC202269.1.1452	KC202269.1.1452	D_0__Bacteria, D_1__Proteobacteria, D_2__Gammaproteobacteria, D_3__Aeromonadales, D_4__Aeromonadaceae, D_5__Aeromonas, Ambiguous_taxa	6534	0	1615	105.387	4	286.896	0	0	5	0	4	3	40	0	4	0	3	39	0	0	0	10	9	8	12	17	7	152	185	1471	27	0	35	1	10	0	8	2	0	2	1	1	1	0	0	0	0
D_6__uncultured bacterium, KC211826.1.1451	KC211826.1.1451	D_0__Bacteria, D_1__Proteobacteria, D_2__Gammaproteobacteria, D_3__Pseudomonadales, D_4__Pseudomonadaceae, D_5__Pseudomonas, D_6__uncultured bacterium	4	0	2	0.0645161	0	0.356254	0	0	0	0	0	0	0	0	0	0	2	0	0	0	0	0	0	0	0	0	0	0	0	0	0	0	0	0	0	0	0	0	0	0	0	0	0	0	0	0	0
D_6__uncultured bacterium, KC253337.1.1484	KC253337.1.1484	D_0__Bacteria, D_1__Bacteroidetes, D_2__Cytophagia, D_3__Cytophagales, D_4__Cytophagaceae, D_5__Pseudarcicella, D_6__uncultured bacterium	2	0	2	0.0322581	0	0.254	0	0	0	0	0	0	0	0	0	0	0	0	0	0	0	0	0	0	0	0	0	0	0	0	0	0	0	0	0	0	0	0	0	0	0	0	0	0	0	0	0
D_6__Paracoccus sp. LH8, KC294034.1.1328	KC294034.1.1328	D_0__Bacteria, D_1__Proteobacteria, D_2__Alphaproteobacteria, D_3__Rhodobacterales, D_4__Rhodobacteraceae, D_5__Paracoccus, D_6__Paracoccus sp. LH8	1398	0	188	22.5484	6	38.3323	9	36	12	23	15	3	4	41	34	168	87	35	20	0	0	10	0	0	0	0	0	0	2	1	0	0	2	1	0	0	3	0	4	1	12	0	2	3	13	11	3
D_6__uncultured bacterium, KC305862.1.1446	KC305862.1.1446	D_0__Bacteria, D_1__Proteobacteria, D_2__Alphaproteobacteria, D_3__Rhizobiales, D_4__Phyllobacteriaceae, D_5__Mesorhizobium, D_6__uncultured bacterium	78	0	17	1.25806	0	3.14635	0	0	0	0	0	0	0	0	2	0	0	0	0	0	0	0	0	0	0	0	0	1	0	0	0	0	0	0	2	0	0	0	0	0	2	2	0	0	3	0	0
Ambiguous_taxa, KC344852.1.1456	KC344852.1.1456	D_0__Bacteria, D_1__Proteobacteria, D_2__Gammaproteobacteria, D_3__Aeromonadales, D_4__Aeromonadaceae, D_5__Aeromonas, Ambiguous_taxa	4	0	2	0.0645161	0	0.356254	0	0	0	0	0	0	0	0	0	0	0	0	0	0	0	0	0	0	0	0	0	0	2	0	0	0	0	0	0	0	0	0	0	0	0	0	0	0	0	0	0
Ambiguous_taxa, KC432217.1.1330	KC432217.1.1330	D_0__Bacteria, D_1__Firmicutes, D_2__Clostridia, D_3__Clostridiales, D_4__Clostridiaceae 1, D_5__Clostridium sensu stricto 3, Ambiguous_taxa	2	0	2	0.0322581	0	0.254	0	0	0	0	0	0	0	0	0	0	0	0	0	0	0	0	0	0	0	0	0	0	0	0	0	0	0	0	0	0	0	0	0	0	0	0	0	0	0	0	0
D_6__uncultured bacterium, KC437172.1.1279	KC437172.1.1279	D_0__Bacteria, D_1__Proteobacteria, D_2__Deltaproteobacteria, D_3__Oligoflexales, D_4__0319-6G20, D_5__uncultured bacterium, D_6__uncultured bacterium	2	0	2	0.0322581	0	0.254	0	0	0	0	0	0	0	0	0	0	0	0	0	0	0	0	0	0	0	0	0	0	0	0	0	0	0	0	0	0	0	0	0	0	0	0	0	0	0	0	0
D_6__uncultured bacterium, KC463802.1.1233	KC463802.1.1233	D_0__Bacteria, D_1__Proteobacteria, D_2__Gammaproteobacteria, D_3__Pseudomonadales, D_4__Moraxellaceae, D_5__Acinetobacter, D_6__uncultured bacterium	359	0	92	5.79032	0	15.0727	0	1	0	7	7	5	3	8	4	2	28	7	0	0	5	0	0	0	0	0	0	0	0	0	0	0	0	0	0	0	0	0	4	0	0	0	0	0	0	1	0
Ambiguous_taxa, AB105442.1.1534	AB105442.1.1534	D_0__Bacteria, D_1__Proteobacteria, D_2__Gammaproteobacteria, D_3__Aeromonadales, D_4__Aeromonadaceae, D_5__Aeromonas, Ambiguous_taxa	2	0	2	0.0322581	0	0.254	0	0	0	0	0	0	0	0	0	0	0	0	0	0	0	0	0	0	0	0	0	0	0	0	0	0	0	0	0	0	0	0	0	0	0	0	0	0	0	0	0
D_6__uncultured bacterium, KC554715.1.1560	KC554715.1.1560	D_0__Bacteria, D_1__Actinobacteria, D_2__Actinobacteria, D_3__Streptomycetales, D_4__Streptomycetaceae, D_5__Streptomyces, D_6__uncultured bacterium	2	0	2	0.0322581	0	0.254	0	0	0	0	0	0	0	0	0	0	0	0	0	0	0	0	0	0	0	0	0	0	0	0	0	0	0	0	0	0	0	0	0	0	0	0	0	0	0	0	0
Ambiguous_taxa, KC584759.1.1459	KC584759.1.1459	D_0__Bacteria, D_1__Proteobacteria, D_2__Gammaproteobacteria, D_3__Enterobacteriales, D_4__Enterobacteriaceae, D_5__Klebsiella, Ambiguous_taxa	2	0	1	0.0322581	0	0.178127	0	0	0	0	0	0	0	0	0	0	0	0	0	0	0	0	0	0	0	0	0	0	0	0	0	0	0	0	0	0	0	0	0	0	0	0	0	0	0	0	1
D_6__uncultured Bacteroidetes bacterium, KC633571.1.1346	KC633571.1.1346	D_0__Bacteria, D_1__Bacteroidetes, D_2__Flavobacteriia, D_3__Flavobacteriales, D_4__Flavobacteriaceae, D_5__Bergeyella, D_6__uncultured Bacteroidetes bacterium	28	0	4	0.451613	0	1.0029	1	2	2	1	1	0	0	2	3	0	1	4	0	0	0	0	0	0	0	0	0	0	0	0	0	0	0	0	0	0	0	0	0	0	0	0	0	0	0	0	0
D_6__Staphylococcus epidermidis, KC634103.1.1459	KC634103.1.1459	D_0__Bacteria, D_1__Firmicutes, D_2__Bacilli, D_3__Bacillales, D_4__Staphylococcaceae, D_5__Staphylococcus, D_6__Staphylococcus epidermidis	3	0	3	0.0483871	0	0.381	0	0	0	3	0	0	0	0	0	0	0	0	0	0	0	0	0	0	0	0	0	0	0	0	0	0	0	0	0	0	0	0	0	0	0	0	0	0	0	0	0
D_6__Aeromonas sp. 2e, KC665708.1.1507	KC665708.1.1507	D_0__Bacteria, D_1__Proteobacteria, D_2__Gammaproteobacteria, D_3__Aeromonadales, D_4__Aeromonadaceae, D_5__Aeromonas, D_6__Aeromonas sp. 2e	12	0	3	0.193548	0	0.673593	0	0	3	2	0	0	0	0	0	0	2	0	0	0	0	0	0	0	0	0	0	0	0	0	0	0	0	0	0	0	0	0	0	0	0	0	0	0	0	0	0
Ambiguous_taxa, KC691177.1.1456	KC691177.1.1456	D_0__Bacteria, D_1__Proteobacteria, D_2__Gammaproteobacteria, D_3__Enterobacteriales, D_4__Enterobacteriaceae, Ambiguous_taxa, Ambiguous_taxa	194	0	41	3.12903	0	8.54781	0	0	0	1	0	0	15	1	1	4	41	1	0	0	0	0	0	0	0	0	0	0	0	0	0	0	0	0	0	0	0	0	0	0	0	0	0	0	0	0	0
D_6__Staphylococcus sp. HL73, KC705314.1.1270	KC705314.1.1270	D_0__Bacteria, D_1__Firmicutes, D_2__Bacilli, D_3__Bacillales, D_4__Staphylococcaceae, D_5__Staphylococcus, D_6__Staphylococcus sp. HL73	12	0	6	0.193548	0	0.865338	0	0	2	0	0	0	0	0	0	0	0	0	0	0	0	0	0	0	0	0	0	0	0	0	0	0	0	0	0	0	0	0	0	0	0	0	0	0	0	0	0
Ambiguous_taxa, AB166881.1.1416	AB166881.1.1416	D_0__Bacteria, D_1__Proteobacteria, D_2__Alphaproteobacteria, D_3__Caulobacterales, D_4__Caulobacteraceae, D_5__Phenylobacterium, Ambiguous_taxa	2	0	2	0.0322581	0	0.254	0	0	0	0	0	0	0	0	0	0	0	0	0	0	0	0	0	0	0	0	0	0	0	0	0	0	0	0	0	0	0	0	0	0	0	2	0	0	0	0	0
D_6__uncultured bacterium, KC846005.1.1513	KC846005.1.1513	D_0__Bacteria, D_1__Firmicutes, D_2__Bacilli, D_3__Lactobacillales, D_4__Carnobacteriaceae, D_5__Trichococcus, D_6__uncultured bacterium	17	0	13	0.274194	0	1.68084	0	0	0	0	2	2	0	0	0	0	13	0	0	0	0	0	0	0	0	0	0	0	0	0	0	0	0	0	0	0	0	0	0	0	0	0	0	0	0	0	0
Ambiguous_taxa, KC855481.1.1365	KC855481.1.1365	D_0__Bacteria, D_1__Bacteroidetes, D_2__Sphingobacteriia, D_3__Sphingobacteriales, D_4__Sphingobacteriaceae, D_5__Pedobacter, Ambiguous_taxa	3356	0	317	54.129	15	83.9716	22	11	27	18	14	7	6	25	48	45	80	80	2	0	0	5	1	1	0	0	6	0	0	3	0	0	9	1	0	0	1	60	9	12	65	24	4	17	168	40	5
D_6__uncultured Kluyvera sp., KC865724.1.1336	KC865724.1.1336	D_0__Bacteria, D_1__Proteobacteria, D_2__Gammaproteobacteria, D_3__Enterobacteriales, D_4__Enterobacteriaceae, D_5__Kluyvera, D_6__uncultured Kluyvera sp.	2	0	2	0.0322581	0	0.254	0	0	0	0	0	0	2	0	0	0	0	0	0	0	0	0	0	0	0	0	0	0	0	0	0	0	0	0	0	0	0	0	0	0	0	0	0	0	0	0	0
D_6__uncultured bacterium, AB175370.1.1457	AB175370.1.1457	D_0__Bacteria, D_1__Bacteroidetes, D_2__Sphingobacteriia, D_3__Sphingobacteriales, D_4__Sphingobacteriaceae, D_5__Sphingobacterium, D_6__uncultured bacterium	27	0	17	0.435484	0	2.24427	0	0	2	0	0	0	0	0	0	1	0	4	0	0	0	0	0	0	0	0	0	0	0	0	0	0	0	0	0	0	0	0	0	0	0	0	0	0	0	0	0
D_6__Buttiauxella gaviniae, KC951917.1.1500	KC951917.1.1500	D_0__Bacteria, D_1__Proteobacteria, D_2__Gammaproteobacteria, D_3__Enterobacteriales, D_4__Enterobacteriaceae, D_5__Buttiauxella, D_6__Buttiauxella gaviniae	49	0	6	0.790323	0	1.38063	2	3	1	0	1	0	6	2	0	0	0	1	0	0	0	0	1	1	0	1	0	0	0	0	0	1	1	2	0	0	2	0	2	0	0	1	3	0	0	0	1
Ambiguous_taxa, KC997236.1.1489	KC997236.1.1489	D_0__Bacteria, D_1__Proteobacteria, D_2__Gammaproteobacteria, D_3__Pseudomonadales, D_4__Pseudomonadaceae, D_5__Pseudomonas, Ambiguous_taxa	2	0	2	0.0322581	0	0.254	0	0	0	0	0	0	0	0	0	0	0	0	0	0	0	0	0	0	0	0	0	0	0	2	0	0	0	0	0	0	0	0	0	0	0	0	0	0	0	0	0
D_6__uncultured bacterium, KF010745.1.1485	KF010745.1.1485	D_0__Bacteria, D_1__Proteobacteria, D_2__Betaproteobacteria, D_3__Burkholderiales, D_4__Comamonadaceae, D_5__Paucibacter, D_6__uncultured bacterium	2	0	2	0.0322581	0	0.254	0	0	0	0	0	0	0	0	0	0	2	0	0	0	0	0	0	0	0	0	0	0	0	0	0	0	0	0	0	0	0	0	0	0	0	0	0	0	0	0	0
D_6__Oceanobacillus sp. H-103, KF021785.1.1395	KF021785.1.1395	D_0__Bacteria, D_1__Firmicutes, D_2__Bacilli, D_3__Bacillales, D_4__Bacillaceae, D_5__Oceanobacillus, D_6__Oceanobacillus sp. H-103	2	0	2	0.0322581	0	0.254	0	0	0	0	0	0	0	0	0	0	0	0	0	0	0	0	0	0	0	0	0	0	0	0	0	0	0	0	0	0	0	0	0	0	0	0	0	0	0	0	0
Ambiguous_taxa, KF030908.1.1446	KF030908.1.1446	D_0__Bacteria, D_1__Proteobacteria, D_2__Gammaproteobacteria, D_3__Pseudomonadales, D_4__Pseudomonadaceae, D_5__Pseudomonas, Ambiguous_taxa	2	0	2	0.0322581	0	0.254	0	0	0	0	0	0	0	0	0	0	0	0	0	0	2	0	0	0	0	0	0	0	0	0	0	0	0	0	0	0	0	0	0	0	0	0	0	0	0	0	0
D_6__uncultured bacterium, KF037419.1.1492	KF037419.1.1492	D_0__Bacteria, D_1__Acidobacteria, D_2__Blastocatellia, D_3__Blastocatellales, D_4__Blastocatellaceae (Subgroup 4), D_5__Blastocatella, D_6__uncultured bacterium	2	0	2	0.0322581	0	0.254	0	0	0	0	0	0	0	0	0	0	0	0	0	0	0	0	0	0	0	0	0	0	0	0	0	0	0	0	0	0	0	0	0	0	0	0	0	0	0	0	0
D_6__uncultured bacterium, KF037462.1.1463	KF037462.1.1463	D_0__Bacteria, D_1__Proteobacteria, D_2__Alphaproteobacteria, D_3__Sphingomonadales, D_4__Sphingomonadaceae, D_5__Sphingomonas, D_6__uncultured bacterium	6	0	2	0.0967742	0	0.432669	0	0	0	0	0	0	0	0	0	0	0	0	0	0	0	0	0	0	0	0	0	0	0	0	0	0	0	0	0	0	0	0	0	0	0	0	0	0	0	0	0
D_6__uncultured bacterium, KF037881.1.1472	KF037881.1.1472	D_0__Bacteria, D_1__Proteobacteria, D_2__Betaproteobacteria, D_3__Burkholderiales, D_4__Oxalobacteraceae, D_5__Massilia, D_6__uncultured bacterium	6	0	4	0.0967742	0	0.564225	0	0	0	0	0	0	0	0	0	0	0	0	0	0	0	0	0	0	0	0	0	0	0	0	0	0	0	0	0	0	0	0	0	0	0	0	0	0	0	0	0
D_6__uncultured bacterium, KF065302.1.1305	KF065302.1.1305	D_0__Bacteria, D_1__Proteobacteria, D_2__Gammaproteobacteria, D_3__Enterobacteriales, D_4__Enterobacteriaceae, D_5__Raoultella, D_6__uncultured bacterium	164	0	14	2.64516	1	3.32451	2	3	6	2	4	2	8	10	0	2	2	6	0	0	0	6	4	8	7	0	0	0	1	2	4	1	1	3	4	0	8	5	7	1	1	2	14	9	7	0	10
D_6__uncultured bacterium, KF065526.1.1353	KF065526.1.1353	D_0__Bacteria, D_1__Proteobacteria, D_2__Betaproteobacteria, D_3__Burkholderiales, D_4__Comamonadaceae, D_5__Aquabacterium, D_6__uncultured bacterium	2	0	2	0.0322581	0	0.254	0	0	2	0	0	0	0	0	0	0	0	0	0	0	0	0	0	0	0	0	0	0	0	0	0	0	0	0	0	0	0	0	0	0	0	0	0	0	0	0	0
D_6__uncultured bacterium, KF066529.1.1360	KF066529.1.1360	D_0__Bacteria, D_1__Proteobacteria, D_2__Betaproteobacteria, D_3__Rhodocyclales, D_4__Rhodocyclaceae, D_5__Zoogloea, D_6__uncultured bacterium	273	0	44	4.40323	0	9.89197	0	6	5	2	2	9	0	3	1	5	4	5	0	0	0	1	0	0	0	0	0	0	0	0	0	0	0	0	0	35	0	0	0	0	0	0	0	0	0	0	0
D_6__uncultured bacterium, KF069867.1.1339	KF069867.1.1339	D_0__Bacteria, D_1__Actinobacteria, D_2__Actinobacteria, D_3__Corynebacteriales, D_4__Corynebacteriaceae, D_5__Corynebacterium 1, D_6__uncultured bacterium	4	0	4	0.0645161	0	0.508001	0	0	0	0	0	0	0	0	0	4	0	0	0	0	0	0	0	0	0	0	0	0	0	0	0	0	0	0	0	0	0	0	0	0	0	0	0	0	0	0	0
D_6__uncultured bacterium, KF069956.1.1345	KF069956.1.1345	D_0__Bacteria, D_1__Actinobacteria, D_2__Actinobacteria, D_3__Corynebacteriales, D_4__Corynebacteriaceae, D_5__Corynebacterium 1, D_6__uncultured bacterium	2	0	2	0.0322581	0	0.254	0	0	0	0	0	0	0	0	0	0	0	0	0	0	0	0	0	0	0	0	0	0	0	0	0	0	0	0	0	0	0	0	0	2	0	0	0	0	0	0	0
D_6__uncultured bacterium, KF071251.1.1363	KF071251.1.1363	D_0__Bacteria, D_1__Proteobacteria, D_2__Gammaproteobacteria, D_3__Pseudomonadales, D_4__Moraxellaceae, D_5__Acinetobacter, D_6__uncultured bacterium	573	0	154	9.24194	0	22.4745	7	7	2	13	10	11	6	8	1	10	38	17	0	0	0	0	0	0	0	0	0	0	0	0	0	0	0	0	0	0	0	0	0	0	0	0	0	0	0	0	0
D_6__uncultured bacterium, KF075545.1.1359	KF075545.1.1359	D_0__Bacteria, D_1__Firmicutes, D_2__Bacilli, D_3__Bacillales, D_4__Staphylococcaceae, D_5__Staphylococcus, D_6__uncultured bacterium	4	0	2	0.0645161	0	0.306806	0	0	0	0	0	0	0	0	0	0	0	0	0	0	0	0	0	0	0	0	0	0	0	0	0	0	0	0	0	0	0	0	0	1	0	0	0	0	0	0	0
Ambiguous_taxa, KF077546.1.1371	KF077546.1.1371	D_0__Bacteria, D_1__Firmicutes, D_2__Bacilli, D_3__Bacillales, D_4__Bacillaceae, D_5__Bacillus, Ambiguous_taxa	2	0	2	0.0322581	0	0.254	0	0	0	0	0	0	0	0	0	0	0	0	0	0	0	0	0	0	0	0	0	0	0	0	2	0	0	0	0	0	0	0	0	0	0	0	0	0	0	0	0
D_6__uncultured bacterium, KF080165.1.1342	KF080165.1.1342	D_0__Bacteria, D_1__Actinobacteria, D_2__Actinobacteria, D_3__Micrococcales, D_4__Micrococcaceae, D_5__Rothia, D_6__uncultured bacterium	11	0	5	0.177419	0	0.758	0	0	0	0	0	0	0	0	0	0	2	0	0	0	0	0	0	0	0	0	0	0	0	0	0	0	0	0	0	0	2	0	0	0	0	0	0	0	0	0	0
D_6__uncultured bacterium, KF083265.1.1342	KF083265.1.1342	D_0__Bacteria, D_1__Actinobacteria, D_2__Actinobacteria, D_3__Corynebacteriales, D_4__Corynebacteriaceae, D_5__Corynebacterium 1, D_6__uncultured bacterium	2	0	2	0.0322581	0	0.254	0	0	0	0	0	0	0	0	0	0	0	0	0	0	0	0	0	2	0	0	0	0	0	0	0	0	0	0	0	0	0	0	0	0	0	0	0	0	0	0	0
D_6__uncultured bacterium, KF084610.1.1355	KF084610.1.1355	D_0__Bacteria, D_1__Actinobacteria, D_2__Actinobacteria, D_3__Actinomycetales, D_4__Actinomycetaceae, D_5__Actinomyces, D_6__uncultured bacterium	2	0	2	0.0322581	0	0.254	0	2	0	0	0	0	0	0	0	0	0	0	0	0	0	0	0	0	0	0	0	0	0	0	0	0	0	0	0	0	0	0	0	0	0	0	0	0	0	0	0
D_6__uncultured bacterium, KF088577.1.1357	KF088577.1.1357	D_0__Bacteria, D_1__Proteobacteria, D_2__Betaproteobacteria, D_3__Burkholderiales, D_4__Comamonadaceae, D_5__Acidovorax, D_6__uncultured bacterium	680	0	129	10.9677	0	25.0318	0	0	0	0	0	6	0	0	4	10	0	25	0	0	0	1	0	0	0	0	0	2	1	0	0	0	0	0	0	0	0	7	0	4	8	1	0	2	2	16	0
D_6__uncultured bacterium, KF098417.1.1375	KF098417.1.1375	D_0__Bacteria, D_1__Firmicutes, D_2__Bacilli, D_3__Bacillales, D_4__Staphylococcaceae, D_5__Staphylococcus, D_6__uncultured bacterium	2	0	2	0.0322581	0	0.254	0	0	0	0	0	0	0	2	0	0	0	0	0	0	0	0	0	0	0	0	0	0	0	0	0	0	0	0	0	0	0	0	0	0	0	0	0	0	0	0	0
D_6__uncultured bacterium, EF406489.1.1499	EF406489.1.1499	D_0__Bacteria, D_1__Bacteroidetes, D_2__Bacteroidia, D_3__Bacteroidales, D_4__Bacteroidales S24-7 group, D_5__uncultured bacterium, D_6__uncultured bacterium	5	0	5	0.0806452	0	0.635001	0	0	0	0	0	0	0	0	0	0	0	0	0	0	0	0	0	0	0	0	0	0	0	0	0	0	0	0	0	0	0	0	0	0	0	0	0	0	0	0	0
D_6__uncultured bacterium, KF100270.1.1376	KF100270.1.1376	D_0__Bacteria, D_1__Firmicutes, D_2__Clostridia, D_3__Clostridiales, D_4__Ruminococcaceae, D_5__Fastidiosipila, D_6__uncultured bacterium	4	0	4	0.0645161	0	0.508001	0	0	0	0	0	0	0	0	0	0	0	0	0	0	0	0	0	0	0	0	0	0	0	0	0	0	0	0	0	0	0	0	0	0	0	0	0	0	0	0	0
D_6__uncultured bacterium, KF101439.1.1368	KF101439.1.1368	D_0__Bacteria, D_1__Firmicutes, D_2__Bacilli, D_3__Lactobacillales, D_4__Streptococcaceae, D_5__Streptococcus, D_6__uncultured bacterium	2	0	2	0.0322581	0	0.254	0	0	0	0	0	0	0	0	0	0	0	0	0	0	0	0	0	0	0	0	0	0	0	0	0	0	0	0	0	0	0	0	0	2	0	0	0	0	0	0	0
D_6__uncultured bacterium, KF101881.1.1266	KF101881.1.1266	D_0__Bacteria, D_1__Proteobacteria, D_2__Alphaproteobacteria, D_3__Rhizobiales, D_4__Rhizobiaceae, D_5__Rhizobium, D_6__uncultured bacterium	4	0	4	0.0645161	0	0.508001	0	0	0	0	0	0	0	0	0	0	0	0	0	0	0	0	0	0	0	0	0	0	0	0	0	0	0	0	0	0	0	0	0	0	0	0	0	0	0	0	0
D_6__uncultured bacterium, KF102855.1.1371	KF102855.1.1371	D_0__Bacteria, D_1__Firmicutes, D_2__Bacilli, D_3__Lactobacillales, D_4__Streptococcaceae, D_5__Streptococcus, D_6__uncultured bacterium	2	0	2	0.0322581	0	0.254	0	0	0	0	0	0	0	0	0	0	0	0	0	0	0	0	0	0	0	0	0	0	0	0	0	0	0	0	2	0	0	0	0	0	0	0	0	0	0	0	0
D_6__uncultured bacterium, KF108959.1.1352	KF108959.1.1352	D_0__Bacteria, D_1__Firmicutes, D_2__Clostridia, D_3__Clostridiales, D_4__Family XI, D_5__Anaerococcus, D_6__uncultured bacterium	2	0	2	0.0322581	0	0.254	0	0	0	0	0	0	0	0	0	0	0	0	0	0	0	0	0	0	0	0	0	0	0	0	0	0	0	0	0	0	0	0	0	0	0	0	0	0	0	0	0
Ambiguous_taxa, KF192058.1.1405	KF192058.1.1405	D_0__Bacteria, D_1__Actinobacteria, D_2__Actinobacteria, D_3__Micrococcales, D_4__Microbacteriaceae, D_5__Microbacterium, Ambiguous_taxa	38	0	5	0.612903	0	1.24604	1	3	0	0	2	1	0	0	0	0	0	0	0	0	0	0	0	0	0	0	3	0	0	2	0	0	0	0	0	0	0	0	0	0	2	0	0	0	3	0	0
D_6__Anoxybacillus flavithermus subsp. flavithermus, KF279366.1.1513	KF279366.1.1513	D_0__Bacteria, D_1__Firmicutes, D_2__Bacilli, D_3__Bacillales, D_4__Bacillaceae, D_5__Anoxybacillus, D_6__Anoxybacillus flavithermus subsp. flavithermus	12	0	7	0.193548	0	0.9891	0	0	0	0	0	3	0	0	0	0	0	0	0	0	0	0	2	0	0	0	0	0	0	0	0	0	0	0	0	0	0	0	0	0	7	0	0	0	0	0	0
D_6__uncultured bacterium, KF384326.1.1228	KF384326.1.1228	D_0__Bacteria, D_1__Actinobacteria, D_2__Actinobacteria, D_3__Frankiales, D_4__Sporichthyaceae, D_5__hgcI clade, D_6__uncultured bacterium	2	0	2	0.0322581	0	0.254	0	0	0	0	0	0	0	0	0	0	0	0	0	0	0	0	0	0	0	0	0	0	0	0	0	0	0	0	0	0	0	0	0	0	0	0	0	0	0	0	0
Ambiguous_taxa, KF441570.1.1514	KF441570.1.1514	D_0__Bacteria, D_1__Proteobacteria, D_2__Betaproteobacteria, D_3__Neisseriales, D_4__Neisseriaceae, D_5__Rivicola, Ambiguous_taxa	14	0	9	0.225806	0	1.24689	0	0	0	0	0	0	0	0	0	4	0	0	0	0	0	0	0	0	0	0	0	0	0	0	0	0	0	0	0	0	0	0	0	0	0	0	0	0	0	0	0
D_6__uncultured Acidovorax sp., KF464347.1.1293	KF464347.1.1293	D_0__Bacteria, D_1__Proteobacteria, D_2__Betaproteobacteria, D_3__Burkholderiales, D_4__Comamonadaceae, D_5__Acidovorax, D_6__uncultured Acidovorax sp.	16	0	5	0.258065	0	0.885872	0	0	0	0	5	0	1	3	0	3	0	0	0	0	0	0	0	0	0	0	0	0	0	0	0	0	0	0	0	0	0	0	0	0	0	0	0	0	0	0	0
D_6__uncultured bacterium, KF464373.1.1241	KF464373.1.1241	D_0__Bacteria, D_1__Proteobacteria, D_2__Gammaproteobacteria, D_3__Enterobacteriales, D_4__Enterobacteriaceae, D_5__Yersinia, D_6__uncultured bacterium	8	0	8	0.129032	0	1.016	0	0	0	0	0	0	0	0	0	0	0	0	0	0	0	0	0	0	0	0	0	0	0	0	0	0	0	0	0	0	0	0	0	0	0	0	0	0	0	0	0
D_6__uncultured Rheinheimera sp., KF464384.1.1278	KF464384.1.1278	D_0__Bacteria, D_1__Proteobacteria, D_2__Gammaproteobacteria, D_3__Chromatiales, D_4__Chromatiaceae, D_5__Rheinheimera, D_6__uncultured Rheinheimera sp.	2	0	2	0.0322581	0	0.254	0	0	0	0	0	0	0	0	0	0	0	0	0	0	0	0	0	0	0	0	0	0	0	0	0	0	0	0	0	0	0	0	0	0	0	2	0	0	0	0	0
D_6__uncultured bacterium, KF464758.1.1245	KF464758.1.1245	D_0__Bacteria, D_1__Proteobacteria, D_2__Betaproteobacteria, D_3__Burkholderiales, D_4__Comamonadaceae, D_5__Comamonas, D_6__uncultured bacterium	14	0	3	0.225806	0	0.68758	1	0	1	0	2	0	0	0	2	0	3	3	0	0	0	0	0	0	0	0	0	0	0	0	0	0	0	0	0	0	0	0	0	0	0	0	0	0	0	0	0
D_6__uncultured bacterium, KF464766.1.1221	KF464766.1.1221	D_0__Bacteria, D_1__Proteobacteria, D_2__Gammaproteobacteria, D_3__Enterobacteriales, D_4__Enterobacteriaceae, D_5__Enterobacter, D_6__uncultured bacterium	2971	0	2749	47.9194	0	348.856	0	0	0	0	0	0	0	0	0	0	0	0	0	0	0	0	0	0	0	0	0	0	0	0	0	0	0	0	0	0	0	0	0	0	0	0	0	0	0	0	0
D_6__uncultured bacterium, KF464904.1.1246	KF464904.1.1246	D_0__Bacteria, D_1__Proteobacteria, D_2__Betaproteobacteria, D_3__Methylophilales, D_4__Methylophilaceae, D_5__Methylotenera, D_6__uncultured bacterium	318	0	41	5.12903	2	8.20732	0	0	0	0	0	6	2	6	15	7	9	3	0	0	0	2	0	2	0	2	3	0	2	1	0	0	6	0	0	0	3	12	0	4	5	1	3	0	2	5	0
D_6__uncultured Methylophilus sp., KF465034.1.1351	KF465034.1.1351	D_0__Bacteria, D_1__Proteobacteria, D_2__Betaproteobacteria, D_3__Methylophilales, D_4__Methylophilaceae, D_5__Methylophilus, D_6__uncultured Methylophilus sp.	647	0	87	10.4355	3	16.3001	2	0	0	3	0	2	1	3	7	15	18	14	0	0	0	8	3	2	0	2	3	1	3	2	0	0	10	0	0	0	0	5	2	5	9	7	0	3	3	12	4
D_6__uncultured Aeromonas sp., KF500682.1.1491	KF500682.1.1491	D_0__Bacteria, D_1__Proteobacteria, D_2__Gammaproteobacteria, D_3__Aeromonadales, D_4__Aeromonadaceae, D_5__Aeromonas, D_6__uncultured Aeromonas sp.	2	0	2	0.0322581	0	0.254	0	0	0	0	0	0	0	0	0	0	0	0	0	0	0	0	0	0	0	0	0	0	0	0	0	0	0	0	0	0	0	0	0	0	0	0	0	0	0	0	0
D_6__Salmonella sp. 1021, KF509913.1.1315	KF509913.1.1315	D_0__Bacteria, D_1__Proteobacteria, D_2__Gammaproteobacteria, D_3__Enterobacteriales, D_4__Enterobacteriaceae, D_5__Salmonella, D_6__Salmonella sp. 1021	7	0	4	0.112903	0	0.629984	0	0	0	4	0	0	3	0	0	0	0	0	0	0	0	0	0	0	0	0	0	0	0	0	0	0	0	0	0	0	0	0	0	0	0	0	0	0	0	0	0
Ambiguous_taxa, AB187586.1.1443	AB187586.1.1443	D_0__Bacteria, D_1__Proteobacteria, D_2__Betaproteobacteria, D_3__Burkholderiales, D_4__Comamonadaceae, Ambiguous_taxa, Ambiguous_taxa	28	0	9	0.451613	0	1.38703	0	0	0	0	0	0	0	0	0	0	0	0	0	0	0	0	0	0	0	0	0	0	0	0	0	0	0	0	0	0	0	0	0	0	0	1	0	0	0	1	0
D_6__Variovorax paradoxus, KF698723.1.1402	KF698723.1.1402	D_0__Bacteria, D_1__Proteobacteria, D_2__Betaproteobacteria, D_3__Burkholderiales, D_4__Comamonadaceae, D_5__Variovorax, D_6__Variovorax paradoxus	353	0	128	5.69355	0	17.4296	0	0	3	3	0	0	17	2	1	0	0	0	0	0	0	0	0	0	0	2	0	0	0	0	0	0	0	0	0	0	1	22	1	0	10	128	0	11	1	0	4
D_6__uncultured bacterium, KF712777.1.1500	KF712777.1.1500	D_0__Bacteria, D_1__Proteobacteria, D_2__Gammaproteobacteria, D_3__Xanthomonadales, D_4__Nevskiaceae, D_5__Hydrocarboniphaga, D_6__uncultured bacterium	5	0	3	0.0806452	0	0.454428	0	0	0	0	0	0	3	0	0	0	0	0	0	0	0	0	0	0	0	2	0	0	0	0	0	0	0	0	0	0	0	0	0	0	0	0	0	0	0	0	0
D_6__uncultured Rhizobiales bacterium, KF730274.1.1411	KF730274.1.1411	D_0__Bacteria, D_1__Proteobacteria, D_2__Alphaproteobacteria, D_3__Rhizobiales, D_4__1174-901-12, D_5__uncultured Rhizobiales bacterium, D_6__uncultured Rhizobiales bacterium	8	0	8	0.129032	0	1.016	0	0	0	0	0	0	0	0	0	0	0	0	0	0	0	0	0	0	0	0	0	0	0	0	0	0	0	0	0	0	0	0	0	0	0	0	0	0	0	0	0
D_6__uncultured Janthinobacterium sp., KF781565.1.1493	KF781565.1.1493	D_0__Bacteria, D_1__Proteobacteria, D_2__Betaproteobacteria, D_3__Burkholderiales, D_4__Oxalobacteraceae, D_5__Janthinobacterium, D_6__uncultured Janthinobacterium sp.	13	0	3	0.209677	0	0.630823	2	0	0	0	0	0	0	1	0	0	0	0	0	0	0	0	0	0	0	0	0	0	0	0	0	0	0	0	0	0	0	0	0	0	0	0	0	0	0	0	0
D_6__uncultured bacterium, KF842548.1.1394	KF842548.1.1394	D_0__Bacteria, D_1__Proteobacteria, D_2__Gammaproteobacteria, D_3__Enterobacteriales, D_4__Enterobacteriaceae, D_5__Escherichia-Shigella, D_6__uncultured bacterium	39	0	6	0.629032	0	1.50664	0	0	0	0	0	6	1	0	0	0	1	1	0	0	6	0	2	0	0	0	0	0	0	0	0	0	0	0	0	2	0	0	0	0	0	0	0	0	0	0	0
D_6__uncultured bacterium, KF842571.1.1395	KF842571.1.1395	D_0__Bacteria, D_1__Proteobacteria, D_2__Gammaproteobacteria, D_3__Enterobacteriales, D_4__Enterobacteriaceae, D_5__Escherichia-Shigella, D_6__uncultured bacterium	20	0	9	0.322581	0	1.39993	0	0	0	0	0	0	0	0	0	0	0	0	0	0	0	0	0	0	0	0	0	2	0	0	0	0	0	0	0	0	0	0	0	0	0	0	0	0	0	0	0
D_6__uncultured bacterium, KF842877.1.1426	KF842877.1.1426	D_0__Bacteria, D_1__Proteobacteria, D_2__Gammaproteobacteria, D_3__Enterobacteriales, D_4__Enterobacteriaceae, D_5__Klebsiella, D_6__uncultured bacterium	2	0	2	0.0322581	0	0.254	0	0	0	0	0	0	0	0	0	0	0	0	0	0	0	0	0	0	0	0	0	0	0	0	0	0	0	0	0	0	0	0	0	0	0	0	0	0	0	0	0
D_6__uncultured bacterium, KF843118.1.1413	KF843118.1.1413	D_0__Bacteria, D_1__Proteobacteria, D_2__Gammaproteobacteria, D_3__Enterobacteriales, D_4__Enterobacteriaceae, D_5__Escherichia-Shigella, D_6__uncultured bacterium	2	0	2	0.0322581	0	0.254	0	0	0	0	0	0	0	0	0	0	0	0	0	0	0	0	0	0	0	0	0	0	2	0	0	0	0	0	0	0	0	0	0	0	0	0	0	0	0	0	0
D_6__uncultured bacterium, KF843144.1.1384	KF843144.1.1384	D_0__Bacteria, D_1__Proteobacteria, D_2__Gammaproteobacteria, D_3__Enterobacteriales, D_4__Enterobacteriaceae, D_5__Escherichia-Shigella, D_6__uncultured bacterium	2	0	2	0.0322581	0	0.254	0	0	0	0	0	0	0	0	0	0	0	0	0	0	0	0	0	0	0	0	0	0	0	0	0	0	0	0	0	0	0	0	0	0	0	0	0	0	0	0	0
D_6__uncultured bacterium, KF843255.1.1401	KF843255.1.1401	D_0__Bacteria, D_1__Proteobacteria, D_2__Gammaproteobacteria, D_3__Enterobacteriales, D_4__Enterobacteriaceae, D_5__Klebsiella, D_6__uncultured bacterium	2	0	2	0.0322581	0	0.254	0	0	0	0	0	0	0	0	0	0	0	0	0	0	0	0	0	0	0	0	0	0	0	0	0	0	0	0	0	0	0	0	0	0	0	0	0	0	0	0	0
D_6__uncultured bacterium, KF843576.1.1351	KF843576.1.1351	D_0__Bacteria, D_1__Fusobacteria, D_2__Fusobacteriia, D_3__Fusobacteriales, D_4__Leptotrichiaceae, D_5__Leptotrichia, D_6__uncultured bacterium	2	0	2	0.0322581	0	0.254	0	0	0	0	0	0	0	0	0	0	2	0	0	0	0	0	0	0	0	0	0	0	0	0	0	0	0	0	0	0	0	0	0	0	0	0	0	0	0	0	0
D_6__uncultured alpha proteobacterium, KF945025.1.1230	KF945025.1.1230	D_0__Bacteria, D_1__Proteobacteria, D_2__Alphaproteobacteria, D_3__Rhizobiales, D_4__Rhizobiales Incertae Sedis, D_5__Alsobacter, D_6__uncultured alpha proteobacterium	3	0	3	0.0483871	0	0.381	0	0	0	0	0	0	0	0	0	0	0	0	0	0	0	0	0	0	0	0	0	0	0	0	0	0	0	0	0	0	0	0	0	0	0	0	0	0	0	0	0
Ambiguous_taxa, KF956395.1.1450	KF956395.1.1450	D_0__Bacteria, D_1__Proteobacteria, D_2__Betaproteobacteria, D_3__Burkholderiales, D_4__Comamonadaceae, D_5__Ottowia, Ambiguous_taxa	31	0	9	0.5	0	1.35199	0	0	0	4	0	1	0	0	0	2	1	1	0	0	2	0	0	0	0	0	0	0	0	0	0	0	0	0	0	0	0	0	0	0	0	0	0	0	0	0	0
D_6__uncultured Curvibacter sp., KF956419.1.1432	KF956419.1.1432	D_0__Bacteria, D_1__Proteobacteria, D_2__Betaproteobacteria, D_3__Burkholderiales, D_4__Comamonadaceae, D_5__Variovorax, D_6__uncultured Curvibacter sp.	2	0	2	0.0322581	0	0.254	0	0	0	0	0	0	0	0	0	0	0	0	0	0	0	0	0	0	0	0	0	0	0	0	0	0	0	0	0	0	0	0	0	0	0	0	0	0	0	0	0
D_6__Acinetobacter sp. KEB-3, KF975423.1.1370	KF975423.1.1370	D_0__Bacteria, D_1__Proteobacteria, D_2__Gammaproteobacteria, D_3__Pseudomonadales, D_4__Moraxellaceae, D_5__Acinetobacter, D_6__Acinetobacter sp. KEB-3	21	0	19	0.33871	0	2.42219	0	0	0	0	0	0	0	0	0	0	0	0	0	0	0	0	0	0	0	0	0	0	0	0	0	0	0	0	0	0	0	0	0	0	0	0	0	0	0	0	0
D_6__uncultured bacterium, KJ013356.1.1538	KJ013356.1.1538	D_0__Bacteria, D_1__Actinobacteria, D_2__Thermoleophilia, D_3__Gaiellales, D_4__Gaiellaceae, D_5__Gaiella, D_6__uncultured bacterium	2	0	2	0.0322581	0	0.254	0	0	0	0	0	0	0	0	0	0	0	0	0	0	0	0	0	0	0	0	0	0	0	0	0	0	0	0	0	0	0	0	0	0	0	0	0	0	0	0	0
Ambiguous_taxa, KJ184861.1.1442	KJ184861.1.1442	D_0__Bacteria, D_1__Proteobacteria, D_2__Gammaproteobacteria, D_3__Enterobacteriales, D_4__Enterobacteriaceae, D_5__Enterobacter, Ambiguous_taxa	2	0	2	0.0322581	0	0.254	0	0	0	0	0	0	0	0	0	0	0	0	0	0	0	0	0	0	0	0	0	0	0	0	0	0	0	0	0	0	0	0	0	0	0	0	0	0	0	0	0
Ambiguous_taxa, KJ184995.1.1440	KJ184995.1.1440	D_0__Bacteria, D_1__Proteobacteria, D_2__Gammaproteobacteria, D_3__Xanthomonadales, D_4__Nevskiaceae, D_5__Hydrocarboniphaga, Ambiguous_taxa	231	0	47	3.72581	1	7.08304	0	2	0	6	0	0	3	0	2	4	0	12	0	0	0	3	1	0	0	0	3	0	1	4	1	0	7	0	2	0	1	5	0	9	13	4	1	2	1	20	8
Ambiguous_taxa, KJ184999.1.1415	KJ184999.1.1415	D_0__Bacteria, D_1__Proteobacteria, D_2__Gammaproteobacteria, D_3__Pseudomonadales, D_4__Pseudomonadaceae, D_5__Pseudomonas, Ambiguous_taxa	4	0	2	0.0645161	0	0.356254	0	0	0	0	0	0	0	0	0	0	2	0	0	0	0	0	0	0	0	0	0	0	0	0	0	0	0	0	0	0	0	0	0	0	0	0	0	0	0	0	0
Ambiguous_taxa, KJ185028.1.1449	KJ185028.1.1449	D_0__Bacteria, D_1__Proteobacteria, D_2__Gammaproteobacteria, D_3__Xanthomonadales, D_4__Xanthomonadaceae, D_5__Pseudoxanthomonas, Ambiguous_taxa	5	0	5	0.0806452	0	0.635001	0	0	0	0	0	0	0	0	0	0	0	0	0	0	0	0	0	0	0	0	0	0	0	0	0	0	0	0	0	0	0	0	0	0	0	0	0	0	0	0	0
D_6__uncultured bacterium, KJ600844.1.1437	KJ600844.1.1437	D_0__Bacteria, D_1__Actinobacteria, D_2__Actinobacteria, D_3__Propionibacteriales, D_4__Nocardioidaceae, D_5__Nocardioides, D_6__uncultured bacterium	45	0	9	0.725806	0	1.7849	0	0	0	0	0	0	0	0	0	0	0	0	0	0	0	0	2	1	5	2	2	1	7	0	0	0	9	0	2	0	0	0	0	3	4	2	0	0	0	0	0
D_6__uncultured bacterium, KJ600881.1.1455	KJ600881.1.1455	D_0__Bacteria, D_1__Proteobacteria, D_2__Betaproteobacteria, D_3__Methylophilales, D_4__Methylophilaceae, D_5__Methylophilus, D_6__uncultured bacterium	62	0	62	1	0	7.87401	0	0	0	0	0	0	0	0	0	0	0	0	0	0	0	0	0	0	0	0	0	0	0	0	0	0	0	0	0	0	0	0	0	0	0	0	0	0	0	0	0
D_6__uncultured bacterium, KJ615144.1.1276	KJ615144.1.1276	D_0__Bacteria, D_1__Proteobacteria, D_2__Alphaproteobacteria, D_3__Rhizobiales, D_4__Bradyrhizobiaceae, D_5__Bosea, D_6__uncultured bacterium	4	0	2	0.0645161	0	0.306806	0	0	0	0	0	0	0	0	0	0	0	0	0	0	0	0	0	0	0	0	0	0	0	0	0	0	0	0	0	0	0	0	0	0	0	0	0	0	0	1	0
Ambiguous_taxa, AB201043.1.1487	AB201043.1.1487	D_0__Bacteria, D_1__Proteobacteria, D_2__Betaproteobacteria, D_3__Rhodocyclales, D_4__Rhodocyclaceae, D_5__Zoogloea, Ambiguous_taxa	1033	0	137	16.6613	6.5	27.4537	3	18	9	0	0	1	1	3	7	11	10	3	0	0	0	6	1	0	7	6	12	11	10	8	0	0	6	2	3	0	2	9	4	7	14	4	3	12	9	57	3
D_6__uncultured bacterium, KJ807876.1.1447	KJ807876.1.1447	D_0__Bacteria, D_1__Proteobacteria, D_2__Alphaproteobacteria, D_3__Rhizobiales, D_4__Hyphomicrobiaceae, D_5__Hyphomicrobium, D_6__uncultured bacterium	2	0	2	0.0322581	0	0.254	0	0	0	0	0	2	0	0	0	0	0	0	0	0	0	0	0	0	0	0	0	0	0	0	0	0	0	0	0	0	0	0	0	0	0	0	0	0	0	0	0
D_6__uncultured bacterium, KJ808048.1.1468	KJ808048.1.1468	D_0__Bacteria, D_1__Firmicutes, D_2__Clostridia, D_3__Halanaerobiales, D_4__ODP1230B8.23, D_5__uncultured bacterium, D_6__uncultured bacterium	9	0	6	0.145161	0	0.846338	0	0	0	6	0	0	0	0	3	0	0	0	0	0	0	0	0	0	0	0	0	0	0	0	0	0	0	0	0	0	0	0	0	0	0	0	0	0	0	0	0
D_6__uncultured bacterium, KJ808212.1.1458	KJ808212.1.1458	D_0__Bacteria, D_1__Actinobacteria, D_2__Actinobacteria, D_3__Corynebacteriales, D_4__Mycobacteriaceae, D_5__Mycobacterium, D_6__uncultured bacterium	15	0	6	0.241935	0	1.00304	0	0	0	0	0	0	0	0	0	0	0	0	0	0	0	0	0	0	0	0	0	0	0	0	0	0	0	0	0	0	0	0	0	0	0	0	0	0	0	0	0
D_6__uncultured bacterium, KJ808222.1.1502	KJ808222.1.1502	D_0__Bacteria, D_1__Firmicutes, D_2__Bacilli, D_3__Lactobacillales, D_4__Carnobacteriaceae, D_5__Trichococcus, D_6__uncultured bacterium	2	0	2	0.0322581	0	0.254	0	0	0	0	0	0	0	0	0	0	2	0	0	0	0	0	0	0	0	0	0	0	0	0	0	0	0	0	0	0	0	0	0	0	0	0	0	0	0	0	0
D_6__uncultured bacterium, KJ808435.1.1451	KJ808435.1.1451	D_0__Bacteria, D_1__Proteobacteria, D_2__Alphaproteobacteria, D_3__Sphingomonadales, D_4__Sphingomonadaceae, D_5__Sphingopyxis, D_6__uncultured bacterium	2	0	2	0.0322581	0	0.254	0	0	0	0	0	0	0	0	0	0	0	0	0	0	0	0	0	0	0	0	0	0	0	0	0	0	0	0	0	0	0	0	0	0	0	0	0	0	0	0	0
D_6__uncultured bacterium, KJ809401.1.1455	KJ809401.1.1455	D_0__Bacteria, D_1__Proteobacteria, D_2__Alphaproteobacteria, D_3__Sphingomonadales, D_4__Sphingomonadaceae, D_5__Sphingobium, D_6__uncultured bacterium	57	0	10	0.919355	0	2.13709	0	0	0	4	5	0	0	0	0	0	3	2	0	0	0	0	2	0	1	0	0	0	2	3	0	0	1	0	0	0	0	0	0	0	0	0	0	0	0	0	0
D_6__Aeromonas hydrophila subsp. hydrophila, KJ820916.1.1219	KJ820916.1.1219	D_0__Bacteria, D_1__Proteobacteria, D_2__Gammaproteobacteria, D_3__Aeromonadales, D_4__Aeromonadaceae, D_5__Aeromonas, D_6__Aeromonas hydrophila subsp. hydrophila	2	0	2	0.0322581	0	0.254	0	0	0	0	0	0	0	0	0	0	0	0	0	0	0	0	0	0	0	0	0	0	0	2	0	0	0	0	0	0	0	0	0	0	0	0	0	0	0	0	0
Ambiguous_taxa, KJ877722.1.1448	KJ877722.1.1448	D_0__Bacteria, D_1__Proteobacteria, D_2__Gammaproteobacteria, D_3__Pseudomonadales, D_4__Pseudomonadaceae, D_5__Pseudomonas, Ambiguous_taxa	22	0	14	0.354839	0	1.8651	0	0	0	0	0	2	14	0	0	0	0	0	0	0	0	0	0	0	0	0	0	2	0	0	0	0	0	0	4	0	0	0	0	0	0	0	0	0	0	0	0
D_6__uncultured bacterium, KM023923.1.1409	KM023923.1.1409	D_0__Bacteria, D_1__Firmicutes, D_2__Bacilli, D_3__Lactobacillales, D_4__Enterococcaceae, D_5__Enterococcus, D_6__uncultured bacterium	132	0	39	2.12903	0	6.06112	0	2	0	0	2	5	0	0	0	10	9	3	0	0	0	0	0	0	0	0	0	0	0	0	0	0	0	0	0	0	0	0	0	0	0	0	0	0	0	0	0
D_6__Nocardioides sp. JS1661, KM026539.1.1454	KM026539.1.1454	D_0__Bacteria, D_1__Actinobacteria, D_2__Actinobacteria, D_3__Propionibacteriales, D_4__Nocardioidaceae, D_5__Nocardioides, D_6__Nocardioides sp. JS1661	1117	0	90	18.0161	8.5	23.5779	15	37	56	67	20	19	30	65	68	78	90	81	3	0	0	0	0	0	0	1	1	0	10	0	0	0	3	0	0	0	8	23	15	14	19	8	7	6	1	12	4
D_6__Novosphingobium sp. THG-DN6.1, KM035961.1.1401	KM035961.1.1401	D_0__Bacteria, D_1__Proteobacteria, D_2__Alphaproteobacteria, D_3__Sphingomonadales, D_4__Sphingomonadaceae, D_5__Novosphingobium, D_6__Novosphingobium sp. THG-DN6.1	3	0	3	0.0483871	0	0.381	0	0	0	0	0	0	0	0	0	0	0	0	0	0	0	0	0	0	0	0	0	0	0	0	0	0	0	0	0	0	0	0	0	0	0	0	0	0	0	0	0
Ambiguous_taxa, KM100582.1.1415	KM100582.1.1415	D_0__Bacteria, D_1__Bacteroidetes, D_2__Cytophagia, D_3__Cytophagales, D_4__Cytophagaceae, D_5__Dyadobacter, Ambiguous_taxa	7	0	3	0.112903	0	0.546369	0	0	0	0	0	0	0	0	0	0	0	0	0	0	0	0	0	0	0	0	0	0	0	0	0	0	0	0	0	0	0	0	0	0	0	0	0	0	0	0	0
D_6__Pedobacter sp. THG-J5, KM100583.1.1426	KM100583.1.1426	D_0__Bacteria, D_1__Bacteroidetes, D_2__Sphingobacteriia, D_3__Sphingobacteriales, D_4__Sphingobacteriaceae, D_5__Pedobacter, D_6__Pedobacter sp. THG-J5	314	0	80	5.06452	0	12.8189	0	0	3	0	0	0	0	0	0	0	5	0	0	0	0	0	4	1	0	0	0	0	2	0	3	0	0	0	0	0	0	4	0	0	1	0	0	1	16	2	8
Ambiguous_taxa, KM289143.1.1459	KM289143.1.1459	D_0__Bacteria, D_1__Proteobacteria, D_2__Gammaproteobacteria, D_3__Enterobacteriales, D_4__Enterobacteriaceae, Ambiguous_taxa, Ambiguous_taxa	4	0	4	0.0645161	0	0.508001	0	0	0	0	0	0	0	0	0	0	0	0	0	0	0	0	0	0	0	0	0	0	0	0	0	0	0	0	0	0	0	0	0	0	0	0	0	0	0	0	0
D_6__Brevundimonas sp. 221Cu, KM349211.1.1358	KM349211.1.1358	D_0__Bacteria, D_1__Proteobacteria, D_2__Alphaproteobacteria, D_3__Caulobacterales, D_4__Caulobacteraceae, D_5__Brevundimonas, D_6__Brevundimonas sp. 221Cu	24	0	10	0.387097	0	1.48605	0	0	0	0	0	0	0	0	0	0	0	0	0	0	0	0	0	0	0	0	0	3	0	0	0	0	0	2	0	0	0	1	0	0	0	0	0	0	0	0	2
D_6__Enterobacter sp. L154, KM377658.1.1498	KM377658.1.1498	D_0__Bacteria, D_1__Proteobacteria, D_2__Gammaproteobacteria, D_3__Enterobacteriales, D_4__Enterobacteriaceae, D_5__Enterobacter, D_6__Enterobacter sp. L154	4	0	4	0.0645161	0	0.508001	0	0	0	0	0	0	0	0	0	0	0	0	0	0	0	0	0	0	0	0	0	0	0	0	0	0	0	0	0	0	0	0	0	0	0	0	0	0	0	0	0
D_6__Pseudomonas sp. JR-3, KM386984.1.1446	KM386984.1.1446	D_0__Bacteria, D_1__Proteobacteria, D_2__Gammaproteobacteria, D_3__Pseudomonadales, D_4__Pseudomonadaceae, D_5__Pseudomonas, D_6__Pseudomonas sp. JR-3	2	0	2	0.0322581	0	0.254	0	0	0	0	0	0	0	0	0	0	0	0	0	0	0	0	0	0	0	0	0	2	0	0	0	0	0	0	0	0	0	0	0	0	0	0	0	0	0	0	0
Ambiguous_taxa, KM386985.1.1414	KM386985.1.1414	D_0__Bacteria, D_1__Proteobacteria, D_2__Gammaproteobacteria, D_3__Pseudomonadales, D_4__Pseudomonadaceae, D_5__Pseudomonas, Ambiguous_taxa	85	0	14	1.37097	0	2.89281	1	0	1	5	0	1	6	7	0	10	10	2	0	0	0	4	0	0	2	2	0	3	2	0	0	0	0	0	14	5	0	0	0	0	0	0	0	0	0	0	0
Ambiguous_taxa, KM507148.1.1456	KM507148.1.1456	D_0__Bacteria, D_1__Proteobacteria, D_2__Gammaproteobacteria, D_3__Pseudomonadales, D_4__Pseudomonadaceae, D_5__Pseudomonas, Ambiguous_taxa	2	0	1	0.0322581	0	0.178127	0	0	0	0	0	0	0	0	0	0	0	0	0	0	0	0	0	0	0	0	0	0	0	0	0	0	0	0	0	1	0	0	0	0	0	0	0	0	0	0	0
D_6__Fluviicola sp. THG-D9, KM576852.1.1429	KM576852.1.1429	D_0__Bacteria, D_1__Bacteroidetes, D_2__Flavobacteriia, D_3__Flavobacteriales, D_4__Cryomorphaceae, D_5__Fluviicola, D_6__Fluviicola sp. THG-D9	159	0	28	2.56452	0	5.57401	2	0	0	0	0	0	0	0	4	0	0	0	0	0	0	28	4	1	2	0	1	6	9	0	0	0	9	6	0	0	0	3	0	2	0	0	0	0	2	0	1
D_6__uncultured proteobacterium, KM650509.1.1410	KM650509.1.1410	D_0__Bacteria, D_1__Proteobacteria, D_2__Alphaproteobacteria, D_3__Sphingomonadales, D_4__Sphingomonadaceae, D_5__Sphingopyxis, D_6__uncultured proteobacterium	22	0	14	0.354839	0	1.81159	0	0	2	0	0	0	0	1	0	1	0	0	0	0	0	0	0	0	0	0	0	0	0	0	0	0	0	0	0	0	0	0	0	0	0	0	0	0	0	0	0
Ambiguous_taxa, KM877223.1.1426	KM877223.1.1426	D_0__Bacteria, D_1__Proteobacteria, D_2__Gammaproteobacteria, D_3__Enterobacteriales, D_4__Enterobacteriaceae, D_5__Raoultella, Ambiguous_taxa	14	0	3	0.225806	0	0.68758	0	0	0	2	0	0	3	0	0	0	0	0	0	0	0	2	0	0	0	0	0	0	0	0	0	0	0	1	0	0	0	3	0	1	0	0	2	0	0	0	0
D_6__uncultured bacterium, AB240273.1.1475	AB240273.1.1475	D_0__Bacteria, D_1__Verrucomicrobia, D_2__Verrucomicrobiae, D_3__Verrucomicrobiales, D_4__Verrucomicrobiaceae, D_5__Haloferula, D_6__uncultured bacterium	3511	0	587	56.629	26	101.105	4	7	27	13	7	0	6	23	14	28	58	22	1	0	0	26	18	39	23	37	42	29	74	30	17	8	129	26	14	0	1	74	11	50	55	41	10	40	14	31	11
D_6__Chryseobacterium joostei, KP214610.1.1260	KP214610.1.1260	D_0__Bacteria, D_1__Bacteroidetes, D_2__Flavobacteriia, D_3__Flavobacteriales, D_4__Flavobacteriaceae, D_5__Chryseobacterium, D_6__Chryseobacterium joostei	2	0	2	0.0322581	0	0.254	0	0	0	0	0	0	0	0	0	0	0	0	0	0	0	0	0	0	0	0	0	0	0	0	0	0	0	0	0	0	2	0	0	0	0	0	0	0	0	0	0
D_6__Pseudomonas hunanensis, KP214629.2.1230	KP214629.2.1230	D_0__Bacteria, D_1__Proteobacteria, D_2__Gammaproteobacteria, D_3__Pseudomonadales, D_4__Pseudomonadaceae, D_5__Pseudomonas, D_6__Pseudomonas hunanensis	6	0	2	0.0967742	0	0.392958	0	0	0	0	0	0	0	0	0	0	0	2	0	0	0	0	0	0	0	0	0	0	0	0	0	0	0	0	0	2	0	0	1	0	0	0	0	0	0	0	0
D_6__Pedobacter wanjuense, KP277504.1.1420	KP277504.1.1420	D_0__Bacteria, D_1__Bacteroidetes, D_2__Sphingobacteriia, D_3__Sphingobacteriales, D_4__Sphingobacteriaceae, D_5__Pedobacter, D_6__Pedobacter wanjuense	360	0	79	5.80645	1	12.6307	8	4	0	3	1	3	1	6	3	2	23	2	0	0	0	0	16	0	3	2	0	7	4	0	0	0	3	0	0	0	0	0	0	0	0	0	0	0	8	0	0
Ambiguous_taxa, KP410550.1.1372	KP410550.1.1372	D_0__Bacteria, D_1__Proteobacteria, D_2__Alphaproteobacteria, D_3__Sphingomonadales, D_4__Sphingomonadaceae, D_5__Novosphingobium, Ambiguous_taxa	15	0	7	0.241935	0	1.00304	0	0	0	0	0	0	0	0	0	0	0	2	0	0	0	0	0	0	0	0	0	0	0	0	0	0	0	0	0	0	0	0	0	0	0	0	0	0	0	0	0
Ambiguous_taxa, KP645381.1.1430	KP645381.1.1430	D_0__Bacteria, D_1__Proteobacteria, D_2__Gammaproteobacteria, D_3__Pseudomonadales, D_4__Pseudomonadaceae, D_5__Pseudomonas, Ambiguous_taxa	3064	0	857	49.4194	10	126.688	8	27	11	48	16	34	5	8	8	30	18	36	0	0	168	11	3	5	3	5	2	1	7	11	5	3	14	0	4	857	1	7	9	2	13	24	1	15	4	2	5
D_6__uncultured bacterium, KP686803.1.1451	KP686803.1.1451	D_0__Bacteria, D_1__Bacteroidetes, D_2__Flavobacteriia, D_3__Flavobacteriales, D_4__Cryomorphaceae, D_5__Fluviicola, D_6__uncultured bacterium	9	0	4	0.145161	0	0.623233	0	0	0	0	0	0	0	0	0	0	0	0	0	0	0	4	1	0	0	0	0	0	2	0	0	0	0	0	0	0	0	0	0	2	0	0	0	0	0	0	0
D_6__Pseudomonas sp. INT26-41, KP708586.1.1437	KP708586.1.1437	D_0__Bacteria, D_1__Proteobacteria, D_2__Gammaproteobacteria, D_3__Pseudomonadales, D_4__Pseudomonadaceae, D_5__Pseudomonas, D_6__Pseudomonas sp. INT26-41	2	0	2	0.0322581	0	0.254	0	0	0	0	0	0	0	0	0	0	0	0	0	0	0	0	0	0	0	0	0	0	0	0	0	0	0	0	0	2	0	0	0	0	0	0	0	0	0	0	0
D_6__Novosphingobium aromaticivorans, KP776466.1.1422	KP776466.1.1422	D_0__Bacteria, D_1__Proteobacteria, D_2__Alphaproteobacteria, D_3__Sphingomonadales, D_4__Sphingomonadaceae, D_5__Novosphingobium, D_6__Novosphingobium aromaticivorans	1583	0	269	25.5323	2	53.6567	9	1	4	0	1	6	0	6	1	3	12	3	0	0	0	9	0	0	0	0	0	0	1	0	0	0	2	0	0	0	1	2	0	1	11	5	1	0	20	3	3
Ambiguous_taxa, KP893650.1.1504	KP893650.1.1504	D_0__Bacteria, D_1__Proteobacteria, D_2__Gammaproteobacteria, D_3__Enterobacteriales, D_4__Enterobacteriaceae, Ambiguous_taxa, Ambiguous_taxa	24	0	10	0.387097	0	1.50796	0	0	0	0	0	0	0	0	0	0	5	1	0	0	0	0	0	0	0	0	0	0	0	0	0	0	0	0	0	0	0	0	0	0	0	0	0	0	0	0	0
Ambiguous_taxa, KP895787.1.1459	KP895787.1.1459	D_0__Bacteria, D_1__Proteobacteria, D_2__Gammaproteobacteria, D_3__Xanthomonadales, D_4__Xanthomonadaceae, D_5__Stenotrophomonas, Ambiguous_taxa	2	0	2	0.0322581	0	0.254	0	0	0	0	0	0	0	0	0	0	0	0	0	0	0	0	0	0	0	0	0	2	0	0	0	0	0	0	0	0	0	0	0	0	0	0	0	0	0	0	0
Ambiguous_taxa, KP966503.1.1502	KP966503.1.1502	D_0__Bacteria, D_1__Proteobacteria, D_2__Gammaproteobacteria, D_3__Enterobacteriales, D_4__Enterobacteriaceae, D_5__Enterobacter, Ambiguous_taxa	2	0	2	0.0322581	0	0.254	0	0	0	0	0	0	0	0	0	0	0	0	0	0	0	0	0	0	0	0	0	0	0	0	0	0	0	0	0	0	0	0	0	0	0	0	0	0	0	0	0
D_6__Bacillus sp. mixed culture J2-73, KR029194.1.1513	KR029194.1.1513	D_0__Bacteria, D_1__Firmicutes, D_2__Bacilli, D_3__Bacillales, D_4__Bacillaceae, D_5__Aeribacillus, D_6__Bacillus sp. mixed culture J2-73	2	0	2	0.0322581	0	0.254	0	0	0	0	0	0	0	0	0	0	0	0	0	0	0	0	0	0	0	0	0	0	0	0	0	0	0	0	0	0	0	0	2	0	0	0	0	0	0	0	0
D_6__Erwinia sp. mixed culture J12-50, KR029272.1.1502	KR029272.1.1502	D_0__Bacteria, D_1__Proteobacteria, D_2__Gammaproteobacteria, D_3__Pseudomonadales, D_4__Pseudomonadaceae, D_5__Pseudomonas, D_6__Erwinia sp. mixed culture J12-50	73	0	15	1.17742	0	2.47958	1	1	0	6	1	0	4	5	1	0	0	5	0	0	0	0	0	3	1	0	4	0	0	0	3	0	0	0	7	0	0	4	1	1	0	0	15	0	0	1	0
Ambiguous_taxa, AB245369.1.1451	AB245369.1.1451	D_0__Bacteria, D_1__Bacteroidetes, D_2__Cytophagia, D_3__Cytophagales, D_4__Cytophagaceae, D_5__Dyadobacter, Ambiguous_taxa	31	0	10	0.5	0	1.57595	0	0	0	0	0	0	0	0	0	0	0	0	0	0	0	0	0	0	0	0	0	0	0	0	0	0	0	0	0	0	0	0	0	0	0	0	0	0	0	0	0
D_6__Leifsonia sp. D24, KR088538.1.1521	KR088538.1.1521	D_0__Bacteria, D_1__Actinobacteria, D_2__Actinobacteria, D_3__Micrococcales, D_4__Microbacteriaceae, D_5__Leifsonia, D_6__Leifsonia sp. D24	2	0	2	0.0322581	0	0.254	0	0	0	0	0	0	0	0	0	0	0	0	0	0	0	0	0	0	0	0	0	0	0	0	0	0	0	0	0	0	0	0	0	0	0	0	0	0	0	0	0
D_6__Flavobacterium sp. F4, KR088739.1.1374	KR088739.1.1374	D_0__Bacteria, D_1__Bacteroidetes, D_2__Flavobacteriia, D_3__Flavobacteriales, D_4__Flavobacteriaceae, D_5__Flavobacterium, D_6__Flavobacterium sp. F4	3	0	3	0.0483871	0	0.381	0	0	0	0	0	0	0	0	0	0	0	0	0	0	0	0	0	0	0	0	0	0	0	0	0	0	0	0	0	0	0	0	0	0	0	0	0	0	0	0	0
D_6__Pseudomonas sp. PRV5, KR091951.1.1320	KR091951.1.1320	D_0__Bacteria, D_1__Proteobacteria, D_2__Gammaproteobacteria, D_3__Pseudomonadales, D_4__Pseudomonadaceae, D_5__Pseudomonas, D_6__Pseudomonas sp. PRV5	15	0	3	0.241935	0	0.693896	0	1	3	0	0	0	2	0	1	0	0	0	0	0	0	0	0	0	2	0	1	0	3	0	0	0	0	0	2	0	0	0	0	0	0	0	0	0	0	0	0
Ambiguous_taxa, KR153188.1.1452	KR153188.1.1452	D_0__Bacteria, D_1__Proteobacteria, D_2__Gammaproteobacteria, D_3__Enterobacteriales, D_4__Enterobacteriaceae, D_5__Providencia, Ambiguous_taxa	3	0	3	0.0483871	0	0.381	0	0	0	0	0	0	0	0	0	0	0	0	0	0	0	0	0	0	0	0	0	0	0	0	0	0	0	0	0	0	0	0	0	0	0	0	0	0	0	0	0
D_6__Leucobacter sp. P147607UB05, KR514583.1.1306	KR514583.1.1306	D_0__Bacteria, D_1__Actinobacteria, D_2__Actinobacteria, D_3__Micrococcales, D_4__Microbacteriaceae, D_5__Leucobacter, D_6__Leucobacter sp. P147607UB05	200	0	20	3.22581	1	4.74054	18	3	1	0	0	0	4	3	3	13	5	1	0	0	0	0	5	1	3	6	3	5	11	12	0	0	3	0	0	0	0	4	0	0	7	0	4	0	10	3	0
D_6__Yokenella regensburgei, KR537289.1.1506	KR537289.1.1506	D_0__Bacteria, D_1__Proteobacteria, D_2__Gammaproteobacteria, D_3__Enterobacteriales, D_4__Enterobacteriaceae, D_5__Enterobacter, D_6__Yokenella regensburgei	17	0	7	0.274194	0	1.07382	0	0	0	4	0	0	1	0	0	0	0	2	0	0	0	0	0	0	0	0	0	0	0	0	0	0	0	0	0	0	0	0	0	0	0	0	0	0	2	0	0
D_6__Raoultella sp. R11, KT005386.1.1424	KT005386.1.1424	D_0__Bacteria, D_1__Proteobacteria, D_2__Gammaproteobacteria, D_3__Enterobacteriales, D_4__Enterobacteriaceae, D_5__Raoultella, D_6__Raoultella sp. R11	38	0	5	0.612903	0	1.13592	3	0	0	0	0	0	2	4	3	0	0	1	0	0	0	2	0	0	1	0	0	0	0	0	3	0	1	0	1	0	1	2	0	0	1	2	3	0	0	0	1
Ambiguous_taxa, KT154860.1.1367	KT154860.1.1367	D_0__Bacteria, D_1__Proteobacteria, D_2__Alphaproteobacteria, D_3__Caulobacterales, D_4__Caulobacteraceae, D_5__Brevundimonas, Ambiguous_taxa	141	0	18	2.27419	0	4.08182	0	3	0	0	0	6	0	8	6	12	18	4	0	0	0	3	0	0	0	0	1	1	1	0	1	0	1	0	0	0	0	2	13	1	3	0	1	2	11	0	2
Ambiguous_taxa, KT154871.1.1359	KT154871.1.1359	D_0__Bacteria, D_1__Proteobacteria, D_2__Alphaproteobacteria, D_3__Sphingomonadales, D_4__Sphingomonadaceae, D_5__Sphingopyxis, Ambiguous_taxa	29	0	8	0.467742	0	1.69587	0	0	0	0	0	0	0	0	0	0	0	0	0	0	0	0	0	0	0	0	0	0	0	0	0	0	3	0	0	0	0	0	0	0	0	0	0	0	0	0	0
D_6__Niastella sp. BHS14, KT154952.1.1399	KT154952.1.1399	D_0__Bacteria, D_1__Bacteroidetes, D_2__Sphingobacteriia, D_3__Sphingobacteriales, D_4__Chitinophagaceae, D_5__Flavitalea, D_6__Niastella sp. BHS14	6	0	6	0.0967742	0	0.762001	0	0	0	0	0	0	0	0	0	0	0	0	0	0	0	0	0	0	0	0	0	0	0	0	0	0	0	0	0	0	0	0	0	0	0	0	0	0	0	0	0
D_6__Acinetobacter sp. P4558, KT248066.1.1269	KT248066.1.1269	D_0__Bacteria, D_1__Proteobacteria, D_2__Gammaproteobacteria, D_3__Pseudomonadales, D_4__Moraxellaceae, D_5__Acinetobacter, D_6__Acinetobacter sp. P4558	617	0	234	9.95161	0	31.9736	0	3	2	0	3	0	0	2	0	0	0	0	0	0	0	0	0	0	0	1	0	0	0	1	0	0	0	0	0	0	0	0	1	0	6	8	0	0	0	3	0
D_6__Acinetobacter sp. P4560, KT248068.1.1269	KT248068.1.1269	D_0__Bacteria, D_1__Proteobacteria, D_2__Gammaproteobacteria, D_3__Pseudomonadales, D_4__Moraxellaceae, D_5__Acinetobacter, D_6__Acinetobacter sp. P4560	55	0	15	0.887097	0	2.85212	0	0	1	0	2	0	0	0	0	2	4	0	0	0	0	0	0	0	0	0	0	0	0	0	0	0	0	0	0	0	0	0	0	0	0	0	0	0	0	0	0
D_6__Kluyvera georgiana, KT248083.1.1269	KT248083.1.1269	D_0__Bacteria, D_1__Proteobacteria, D_2__Gammaproteobacteria, D_3__Enterobacteriales, D_4__Enterobacteriaceae, D_5__Kluyvera, D_6__Kluyvera georgiana	2	0	2	0.0322581	0	0.254	0	0	0	0	0	0	0	0	0	2	0	0	0	0	0	0	0	0	0	0	0	0	0	0	0	0	0	0	0	0	0	0	0	0	0	0	0	0	0	0	0
D_6__bacterium ASP3, KT369684.1.1405	KT369684.1.1405	D_0__Bacteria, D_1__Proteobacteria, D_2__Gammaproteobacteria, D_3__Pseudomonadales, D_4__Pseudomonadaceae, D_5__Pseudomonas, D_6__bacterium ASP3	12	0	3	0.193548	0	0.6488	0	0	3	0	0	0	1	0	0	3	0	0	0	0	0	0	0	0	2	0	2	0	0	0	0	0	0	0	1	0	0	0	0	0	0	0	0	0	0	0	0
D_6__Acinetobacter sp. ZPP2, KT763083.1.1204	KT763083.1.1204	D_0__Bacteria, D_1__Proteobacteria, D_2__Gammaproteobacteria, D_3__Pseudomonadales, D_4__Moraxellaceae, D_5__Acinetobacter, D_6__Acinetobacter sp. ZPP2	68	0	31	1.09677	0	4.56181	0	0	0	0	0	0	0	0	0	0	0	0	0	0	0	0	0	0	0	0	0	0	0	0	0	0	0	0	0	0	0	1	5	0	0	0	0	0	0	0	0
D_6__Ralstonia sp. IK-4, KT780431.1.1504	KT780431.1.1504	D_0__Bacteria, D_1__Proteobacteria, D_2__Betaproteobacteria, D_3__Burkholderiales, D_4__Burkholderiaceae, D_5__Ralstonia, D_6__Ralstonia sp. IK-4	621	0	160	10.0161	1.5	23.7442	6	6	0	0	1	0	3	0	9	0	2	3	0	0	0	3	5	1	0	0	0	0	0	0	0	0	6	0	0	0	0	2	0	2	12	13	0	2	11	4	1
D_6__uncultured bacterium, KT835618.1.1493	KT835618.1.1493	D_0__Bacteria, D_1__Proteobacteria, D_2__Betaproteobacteria, D_3__Burkholderiales, D_4__Comamonadaceae, D_5__Hydrogenophaga, D_6__uncultured bacterium	2	0	2	0.0322581	0	0.254	0	0	0	0	0	0	0	0	0	0	0	0	0	0	0	0	0	0	0	0	0	0	0	0	0	0	0	0	0	0	0	0	0	0	0	0	0	0	0	0	0
D_6__Rheinheimera sp. TP462, KT900247.1.1398	KT900247.1.1398	D_0__Bacteria, D_1__Proteobacteria, D_2__Gammaproteobacteria, D_3__Chromatiales, D_4__Chromatiaceae, D_5__Rheinheimera, D_6__Rheinheimera sp. TP462	11	0	8	0.177419	0	1.04841	0	0	0	0	0	0	0	0	0	0	2	0	0	0	0	0	0	0	0	0	0	0	0	0	0	0	0	0	0	0	0	0	0	0	0	0	0	0	0	0	0
Ambiguous_taxa, KT952648.1.1474	KT952648.1.1474	D_0__Bacteria, D_1__Proteobacteria, D_2__Betaproteobacteria, D_3__Burkholderiales, D_4__Oxalobacteraceae, D_5__Massilia, Ambiguous_taxa	8	0	4	0.129032	0	0.586288	0	0	0	0	0	0	0	0	0	0	0	0	0	0	0	0	0	0	0	0	1	0	2	0	0	0	0	0	0	0	0	0	0	0	0	0	0	0	0	0	0
D_6__Citrobacter freundii, KT956229.1.1484	KT956229.1.1484	D_0__Bacteria, D_1__Proteobacteria, D_2__Gammaproteobacteria, D_3__Enterobacteriales, D_4__Enterobacteriaceae, D_5__Enterobacter, D_6__Citrobacter freundii	2	0	2	0.0322581	0	0.254	0	0	0	0	0	0	2	0	0	0	0	0	0	0	0	0	0	0	0	0	0	0	0	0	0	0	0	0	0	0	0	0	0	0	0	0	0	0	0	0	0
D_6__Serratia sp. L2, KU057002.1.1479	KU057002.1.1479	D_0__Bacteria, D_1__Proteobacteria, D_2__Gammaproteobacteria, D_3__Enterobacteriales, D_4__Enterobacteriaceae, D_5__Serratia, D_6__Serratia sp. L2	100	0	25	1.6129	0	3.94368	0	0	3	1	2	5	0	0	0	2	5	0	0	0	0	0	0	0	0	0	0	0	0	0	0	0	0	0	1	0	0	1	0	0	0	0	0	0	0	2	0
D_6__Serratia sp. R46, KU057041.1.1473	KU057041.1.1473	D_0__Bacteria, D_1__Proteobacteria, D_2__Gammaproteobacteria, D_3__Enterobacteriales, D_4__Enterobacteriaceae, D_5__Serratia, D_6__Serratia sp. R46	191	0	89	3.08065	0	11.6017	0	2	1	1	2	0	2	1	0	1	0	0	0	0	0	3	0	0	0	0	0	0	3	5	0	1	0	0	0	0	0	0	0	0	0	2	0	0	1	0	0
Ambiguous_taxa, KU179374.1.1471	KU179374.1.1471	D_0__Bacteria, D_1__Proteobacteria, D_2__Gammaproteobacteria, D_3__Pseudomonadales, D_4__Pseudomonadaceae, D_5__Pseudomonas, Ambiguous_taxa	121	0	16	1.95161	0	3.62336	3	3	7	3	5	4	16	2	2	2	4	5	4	0	0	3	0	0	3	0	2	4	3	2	4	0	0	0	16	16	0	0	0	0	0	1	0	0	0	0	0
D_6__Pseudomonas chlororaphis subsp. piscium, KU212141.1.1418	KU212141.1.1418	D_0__Bacteria, D_1__Proteobacteria, D_2__Gammaproteobacteria, D_3__Pseudomonadales, D_4__Pseudomonadaceae, D_5__Pseudomonas, D_6__Pseudomonas chlororaphis subsp. piscium	11	0	6	0.177419	0	0.840066	0	0	0	0	0	0	0	0	0	0	0	2	0	0	0	0	0	0	0	0	0	0	0	1	0	0	0	0	0	0	0	0	0	0	0	0	0	0	0	0	0
Ambiguous_taxa, AB257720.1.1477	AB257720.1.1477	D_0__Bacteria, D_1__Proteobacteria, D_2__Gammaproteobacteria, D_3__Xanthomonadales, D_4__Xanthomonadaceae, D_5__Panacagrimonas, Ambiguous_taxa	85	0	28	1.37097	0	4.4288	0	0	0	0	0	0	0	0	1	0	0	0	0	0	0	0	0	0	0	0	0	0	0	0	0	0	2	0	0	0	0	0	0	0	0	0	0	0	0	0	0
D_6__Vagococcus fluvialis, KU315416.1.1485	KU315416.1.1485	D_0__Bacteria, D_1__Firmicutes, D_2__Bacilli, D_3__Lactobacillales, D_4__Enterococcaceae, D_5__Vagococcus, D_6__Vagococcus fluvialis	88	0	23	1.41935	0	3.81777	4	0	8	0	11	0	0	0	0	4	0	0	0	0	0	0	0	0	0	0	0	0	0	0	0	0	0	0	0	0	0	0	0	0	0	0	0	0	0	0	0
D_6__uncultured bacterium, KU515371.1.1496	KU515371.1.1496	D_0__Bacteria, D_1__Proteobacteria, D_2__Betaproteobacteria, D_3__Burkholderiales, D_4__Oxalobacteraceae, D_5__Janthinobacterium, D_6__uncultured bacterium	4	0	2	0.0645161	0	0.356254	0	0	0	0	0	0	0	0	0	0	0	2	0	0	0	0	0	0	0	0	0	0	0	0	0	0	0	0	0	0	0	0	0	0	0	0	0	0	0	0	0
D_6__uncultured bacterium, KC119239.1.1507	KC119239.1.1507	D_0__Bacteria, D_1__Proteobacteria, D_2__Gammaproteobacteria, D_3__Enterobacteriales, D_4__Enterobacteriaceae, D_5__Shimwellia, D_6__uncultured bacterium	2	0	2	0.0322581	0	0.254	0	0	0	0	0	0	2	0	0	0	0	0	0	0	0	0	0	0	0	0	0	0	0	0	0	0	0	0	0	0	0	0	0	0	0	0	0	0	0	0	0
D_6__Klebsiella sp. A3-KP2, KU711903.1.1350	KU711903.1.1350	D_0__Bacteria, D_1__Proteobacteria, D_2__Gammaproteobacteria, D_3__Enterobacteriales, D_4__Enterobacteriaceae, D_5__Klebsiella, D_6__Klebsiella sp. A3-KP2	2	0	2	0.0322581	0	0.254	0	0	0	0	0	0	0	0	0	0	0	0	0	0	0	0	0	0	0	0	0	0	0	0	0	0	0	0	0	0	0	0	0	0	0	0	0	0	0	0	0
D_6__Pseudomonas koreensis, KU722848.1.1365	KU722848.1.1365	D_0__Bacteria, D_1__Proteobacteria, D_2__Gammaproteobacteria, D_3__Pseudomonadales, D_4__Pseudomonadaceae, D_5__Pseudomonas, D_6__Pseudomonas koreensis	12	0	2	0.193548	0	0.538325	0	0	0	0	0	2	0	0	0	0	0	0	0	0	1	0	0	0	0	0	0	0	0	0	0	0	0	0	0	1	0	0	0	0	0	0	0	0	0	0	0
D_6__uncultured bacterium, KC749089.1.1510	KC749089.1.1510	D_0__Bacteria, D_1__Proteobacteria, D_2__Gammaproteobacteria, D_3__Xanthomonadales, D_4__Xanthomonadaceae, D_5__Thermomonas, D_6__uncultured bacterium	8	0	8	0.129032	0	1.016	0	0	0	0	0	0	0	0	0	0	0	0	0	0	0	0	0	0	0	0	0	0	0	0	0	0	0	0	0	0	0	0	0	0	0	0	0	0	0	0	0
D_6__uncultured bacterium, LC026845.1.1447	LC026845.1.1447	D_0__Bacteria, D_1__Acidobacteria, D_2__Blastocatellia, D_3__Blastocatellales, D_4__Blastocatellaceae (Subgroup 4), D_5__Blastocatella, D_6__uncultured bacterium	33	0	5	0.532258	0	1.21085	0	0	2	4	0	0	0	0	0	2	2	0	0	0	0	0	0	1	0	0	0	0	4	0	2	0	0	0	0	0	0	0	0	2	0	0	0	0	0	0	0
D_6__Microbacteriaceae bacterium MAEY21, LC094617.1.1418	LC094617.1.1418	D_0__Bacteria, D_1__Actinobacteria, D_2__Actinobacteria, D_3__Micrococcales, D_4__Microbacteriaceae, D_5__Leifsonia, D_6__Microbacteriaceae bacterium MAEY21	251	0	68	4.04839	0	9.78863	0	0	0	0	0	0	0	0	0	6	0	0	0	0	0	0	0	0	2	0	4	0	0	11	3	0	2	1	1	0	4	0	0	0	17	0	0	0	3	0	0
Ambiguous_taxa, AB273745.1.1489	AB273745.1.1489	D_0__Bacteria, D_1__Proteobacteria, D_2__Gammaproteobacteria, D_3__Enterobacteriales, D_4__Enterobacteriaceae, D_5__Serratia, Ambiguous_taxa	8531	0	3184	137.597	8.5	435.442	4	7	6	19	1	4	27	6	2	10	2	35	0	1	0	3	3	2	55	14	0	0	7	6	0	0	3	2	1	0	29	14	29	54	148	81	72	6	1	68	12
D_6__Enterobacter cloacae, LETC01000012.336728.338368	LETC01000012.336728.338368	D_0__Bacteria, D_1__Proteobacteria, D_2__Gammaproteobacteria, D_3__Enterobacteriales, D_4__Enterobacteriaceae, D_5__Enterobacter, D_6__Enterobacter cloacae	3	0	3	0.0483871	0	0.381	0	0	3	0	0	0	0	0	0	0	0	0	0	0	0	0	0	0	0	0	0	0	0	0	0	0	0	0	0	0	0	0	0	0	0	0	0	0	0	0	0
Ambiguous_taxa, LFBR01000002.190330.192178	LFBR01000002.190330.192178	D_0__Bacteria, D_1__Proteobacteria, D_2__Gammaproteobacteria, D_3__Enterobacteriales, D_4__Enterobacteriaceae, D_5__Serratia, Ambiguous_taxa	4	0	2	0.0645161	0	0.356254	0	0	0	0	0	0	0	0	0	0	0	0	0	0	0	0	0	0	0	2	0	0	0	0	0	0	0	0	0	0	0	0	0	0	0	0	0	0	0	0	0
D_6__uncultured bacterium, LK392764.1.1365	LK392764.1.1365	D_0__Bacteria, D_1__Bacteroidetes, D_2__Flavobacteriia, D_3__Flavobacteriales, D_4__Cryomorphaceae, D_5__Fluviicola, D_6__uncultured bacterium	59	0	9	0.951613	0	2.21343	0	0	0	0	0	0	0	0	0	0	0	0	0	0	0	0	0	0	0	0	6	0	2	0	0	0	0	0	0	0	0	0	0	0	0	0	0	0	0	0	0
D_6__uncultured bacterium, LK392795.1.1346	LK392795.1.1346	D_0__Bacteria, D_1__Proteobacteria, D_2__Deltaproteobacteria, D_3__Bdellovibrionales, D_4__Bdellovibrionaceae, D_5__Bdellovibrio, D_6__uncultured bacterium	9	0	3	0.145161	0	0.568195	0	0	3	0	0	0	0	0	0	0	0	0	0	0	0	0	0	0	0	0	0	0	0	0	0	0	2	0	0	0	0	0	0	0	0	0	0	2	0	0	2
D_6__uncultured bacterium, LK392811.1.1396	LK392811.1.1396	D_0__Bacteria, D_1__Proteobacteria, D_2__Gammaproteobacteria, D_3__Pseudomonadales, D_4__Moraxellaceae, D_5__Alkanindiges, D_6__uncultured bacterium	29	0	9	0.467742	0	1.84407	0	0	0	0	0	0	0	0	0	0	0	0	0	0	0	0	0	0	0	0	0	0	0	0	0	0	1	0	0	0	0	0	0	0	0	0	0	0	0	0	0
D_6__uncultured bacterium, LK392852.1.1395	LK392852.1.1395	D_0__Bacteria, D_1__Proteobacteria, D_2__Betaproteobacteria, D_3__Burkholderiales, D_4__Comamonadaceae, D_5__Hydrogenophaga, D_6__uncultured bacterium	2	0	2	0.0322581	0	0.254	0	0	0	0	0	0	0	0	0	0	0	0	0	0	0	0	0	0	0	0	2	0	0	0	0	0	0	0	0	0	0	0	0	0	0	0	0	0	0	0	0
D_6__uncultured bacterium, LK392891.1.1384	LK392891.1.1384	D_0__Bacteria, D_1__Proteobacteria, D_2__Gammaproteobacteria, D_3__Cellvibrionales, D_4__Cellvibrionaceae, D_5__Cellvibrio, D_6__uncultured bacterium	248	0	48	4	0	7.72902	0	1	11	3	4	4	22	3	5	3	9	9	1	0	0	0	0	0	0	0	2	1	8	4	1	0	0	1	0	0	0	0	2	0	0	0	0	0	0	0	0
D_6__uncultured bacterium, LK392914.1.1385	LK392914.1.1385	D_0__Bacteria, D_1__Bacteroidetes, D_2__Sphingobacteriia, D_3__Sphingobacteriales, D_4__uncultured, D_5__uncultured bacterium, D_6__uncultured bacterium	209	0	22	3.37097	1	5.35076	0	0	0	0	0	0	0	0	0	1	3	1	0	0	0	10	4	1	0	3	21	0	3	1	1	0	4	0	0	0	0	8	1	9	3	1	0	1	3	6	3
D_6__Brugia timori, LK911038.8.1471	LK911038.8.1471	D_0__Bacteria, D_1__Proteobacteria, D_2__Gammaproteobacteria, D_3__Xanthomonadales, D_4__Xanthomonadaceae, D_5__Stenotrophomonas, D_6__Brugia timori	11	0	4	0.177419	0	0.758	0	0	0	0	0	0	0	1	2	0	4	0	0	0	0	0	0	0	0	0	0	0	0	0	0	0	0	0	0	0	0	0	0	0	0	0	0	0	0	0	0
D_6__Pseudomonas putida, LKGZ01000002.720.2557	LKGZ01000002.720.2557	D_0__Bacteria, D_1__Proteobacteria, D_2__Gammaproteobacteria, D_3__Pseudomonadales, D_4__Pseudomonadaceae, D_5__Pseudomonas, D_6__Pseudomonas putida	6	0	4	0.0967742	0	0.564225	0	0	0	0	0	2	0	0	0	0	4	0	0	0	0	0	0	0	0	0	0	0	0	0	0	0	0	0	0	0	0	0	0	0	0	0	0	0	0	0	0
D_6__Marinobacter sp. 10B, LN555630.1.1312	LN555630.1.1312	D_0__Bacteria, D_1__Proteobacteria, D_2__Gammaproteobacteria, D_3__Alteromonadales, D_4__Alteromonadaceae, D_5__Marinobacter, D_6__Marinobacter sp. 10B	7	0	7	0.112903	0	0.889001	0	0	0	0	0	0	0	0	0	0	7	0	0	0	0	0	0	0	0	0	0	0	0	0	0	0	0	0	0	0	0	0	0	0	0	0	0	0	0	0	0
D_6__Pseudomonas otitidis, LN558597.1.1373	LN558597.1.1373	D_0__Bacteria, D_1__Proteobacteria, D_2__Gammaproteobacteria, D_3__Pseudomonadales, D_4__Pseudomonadaceae, D_5__Pseudomonas, D_6__Pseudomonas otitidis	61	0	13	0.983871	0	2.53171	0	0	0	0	0	0	2	0	0	0	0	0	0	0	0	0	0	0	0	0	10	0	0	0	0	0	0	2	2	0	0	0	1	0	8	0	0	5	0	0	0
D_6__Comamonas aquatica, LN558648.1.1433	LN558648.1.1433	D_0__Bacteria, D_1__Proteobacteria, D_2__Betaproteobacteria, D_3__Burkholderiales, D_4__Comamonadaceae, D_5__Comamonas, D_6__Comamonas aquatica	31	0	13	0.5	0	2.12518	0	0	0	0	0	0	0	0	0	0	1	0	0	0	0	0	0	0	0	0	0	0	0	0	0	0	0	0	0	0	0	0	0	0	0	0	0	0	0	0	0
D_6__Comamonas testosteroni, LN558651.1.1417	LN558651.1.1417	D_0__Bacteria, D_1__Proteobacteria, D_2__Betaproteobacteria, D_3__Burkholderiales, D_4__Comamonadaceae, D_5__Comamonas, D_6__Comamonas testosteroni	99	0	21	1.59677	0	4.28669	0	4	0	4	0	0	0	1	4	8	0	21	0	0	0	0	0	0	0	0	0	0	0	0	0	0	0	0	0	0	0	0	0	0	0	0	0	0	0	0	0
D_6__uncultured bacterium, LN560121.1.1320	LN560121.1.1320	D_0__Bacteria, D_1__Proteobacteria, D_2__Alphaproteobacteria, D_3__Rhizobiales, D_4__Rhizobiaceae, D_5__Rhizobium, D_6__uncultured bacterium	23	0	4	0.370968	0	1.01196	0	4	0	0	0	0	0	0	0	0	1	1	0	0	0	0	0	0	0	0	0	0	0	0	0	0	1	0	0	0	0	0	0	0	4	0	0	0	0	0	0
D_6__uncultured bacterium, LN560151.1.1333	LN560151.1.1333	D_0__Bacteria, D_1__Proteobacteria, D_2__Alphaproteobacteria, D_3__Sphingomonadales, D_4__Sphingomonadaceae, D_5__Sphingopyxis, D_6__uncultured bacterium	90	0	13	1.45161	0	3.22225	0	0	0	0	0	0	0	0	0	0	2	0	0	0	0	1	0	0	0	0	0	0	0	0	0	0	0	0	0	0	0	0	0	0	0	0	0	0	0	0	0
D_6__uncultured bacterium, LN560474.1.1317	LN560474.1.1317	D_0__Bacteria, D_1__Saccharibacteria, D_2__uncultured bacterium, D_3__uncultured bacterium, D_4__uncultured bacterium, D_5__uncultured bacterium, D_6__uncultured bacterium	6	0	6	0.0967742	0	0.762001	0	0	0	0	0	0	0	0	0	0	0	0	0	0	0	0	0	0	0	0	0	0	0	0	0	0	0	0	0	0	0	0	0	0	0	0	0	0	0	0	0
D_6__uncultured bacterium, LN560482.1.1305	LN560482.1.1305	D_0__Bacteria, D_1__Saccharibacteria, D_2__uncultured bacterium, D_3__uncultured bacterium, D_4__uncultured bacterium, D_5__uncultured bacterium, D_6__uncultured bacterium	437	0	44	7.04839	1	11.6061	1	0	11	5	1	1	3	7	16	14	5	10	0	0	0	1	3	0	1	0	1	1	6	1	1	0	6	3	1	0	1	1	1	4	1	0	0	0	4	0	1
D_6__uncultured bacterium, LN560596.1.1357	LN560596.1.1357	D_0__Bacteria, D_1__Actinobacteria, D_2__Actinobacteria, D_3__Micrococcales, D_4__Microbacteriaceae, D_5__Leucobacter, D_6__uncultured bacterium	4	0	2	0.0645161	0	0.356254	0	0	0	0	0	0	0	0	0	0	0	0	0	0	0	0	0	0	0	0	0	0	0	0	0	0	0	0	0	0	0	0	0	0	0	0	0	0	2	0	0
D_6__uncultured bacterium, LN560721.1.1325	LN560721.1.1325	D_0__Bacteria, D_1__Proteobacteria, D_2__Betaproteobacteria, D_3__Burkholderiales, D_4__Comamonadaceae, D_5__Comamonas, D_6__uncultured bacterium	2	0	2	0.0322581	0	0.254	0	0	0	0	0	0	0	0	0	0	0	0	0	0	0	0	0	0	0	0	0	0	0	0	0	0	0	0	0	0	0	0	0	0	0	0	0	0	0	0	0
D_6__uncultured bacterium, LN560865.1.1318	LN560865.1.1318	D_0__Bacteria, D_1__Proteobacteria, D_2__Alphaproteobacteria, D_3__Rhizobiales, D_4__Bradyrhizobiaceae, D_5__Bosea, D_6__uncultured bacterium	4	0	4	0.0645161	0	0.508001	0	0	0	0	0	0	0	0	0	0	0	0	0	0	0	0	0	0	0	0	0	0	0	0	0	0	0	0	0	0	0	0	0	0	0	0	0	0	0	0	0
D_6__uncultured bacterium, LN564471.1.1373	LN564471.1.1373	D_0__Bacteria, D_1__Verrucomicrobia, D_2__Verrucomicrobiae, D_3__Verrucomicrobiales, D_4__Verrucomicrobiaceae, D_5__Verrucomicrobium, D_6__uncultured bacterium	61522	0	8331	992.29	15.5	2035.81	2	2	0	1	1	0	0	6	9	14	2	44	0	0	0	0	1	1	0	0	0	3	2	0	0	1	4	0	0	0	144	207	173	229	1706	390	17	143	119	347	303
D_6__uncultured bacterium, LN564539.1.1357	LN564539.1.1357	D_0__Bacteria, D_1__Actinobacteria, D_2__Actinobacteria, D_3__Micrococcales, D_4__Microbacteriaceae, D_5__Leucobacter, D_6__uncultured bacterium	2	0	2	0.0322581	0	0.254	0	0	0	0	0	0	0	2	0	0	0	0	0	0	0	0	0	0	0	0	0	0	0	0	0	0	0	0	0	0	0	0	0	0	0	0	0	0	0	0	0
D_6__uncultured bacterium, LN569631.1.1362	LN569631.1.1362	D_0__Bacteria, D_1__Proteobacteria, D_2__Betaproteobacteria, D_3__Burkholderiales, D_4__Burkholderiaceae, D_5__Limnobacter, D_6__uncultured bacterium	2	0	2	0.0322581	0	0.254	0	0	0	0	0	0	0	0	0	0	0	0	0	0	0	0	0	0	0	0	0	0	0	0	0	0	0	0	0	0	0	0	0	0	0	0	0	0	0	0	0
D_6__uncultured bacterium, LN572738.1.1365	LN572738.1.1365	D_0__Bacteria, D_1__Bacteroidetes, D_2__Sphingobacteriia, D_3__Sphingobacteriales, D_4__uncultured, D_5__uncultured bacterium, D_6__uncultured bacterium	5037	0	543	81.2419	30.5	114.345	0	12	20	6	3	10	12	6	45	28	77	33	0	0	0	126	48	17	17	19	276	19	74	48	22	20	91	28	15	0	12	79	15	57	88	23	7	18	81	82	26
D_6__uncultured bacterium, AB286607.1.1412	AB286607.1.1412	D_0__Bacteria, D_1__Proteobacteria, D_2__Deltaproteobacteria, D_3__Bdellovibrionales, D_4__Bdellovibrionaceae, D_5__Bdellovibrio, D_6__uncultured bacterium	2	0	2	0.0322581	0	0.254	0	0	0	0	0	0	0	0	0	0	0	0	0	0	0	0	0	0	0	0	2	0	0	0	0	0	0	0	0	0	0	0	0	0	0	0	0	0	0	0	0
Ambiguous_taxa, KM464367.1.1472	KM464367.1.1472	D_0__Bacteria, D_1__Actinobacteria, D_2__Actinobacteria, D_3__Micrococcales, D_4__Micrococcaceae, D_5__Kocuria, Ambiguous_taxa	8	0	6	0.129032	0	0.799259	0	0	0	0	0	0	0	0	0	0	0	0	0	0	0	0	0	0	0	0	0	0	0	0	0	0	0	0	0	0	0	0	0	0	0	0	0	0	0	0	0
D_6__Acinetobacter sp. Fm48(5), LN848746.1.1433	LN848746.1.1433	D_0__Bacteria, D_1__Proteobacteria, D_2__Gammaproteobacteria, D_3__Pseudomonadales, D_4__Moraxellaceae, D_5__Acinetobacter, D_6__Acinetobacter sp. Fm48(5)	156	0	29	2.51613	0	5.46747	1	0	0	0	2	2	0	1	2	9	4	10	1	0	0	0	0	0	0	0	0	0	0	0	0	0	0	0	0	0	0	0	0	0	0	0	0	0	0	0	0
D_6__Acinetobacter radioresistens, LN854580.1.1220	LN854580.1.1220	D_0__Bacteria, D_1__Proteobacteria, D_2__Gammaproteobacteria, D_3__Pseudomonadales, D_4__Moraxellaceae, D_5__Acinetobacter, D_6__Acinetobacter radioresistens	56	0	16	0.903226	0	2.77996	0	0	0	0	0	0	1	0	2	0	3	0	0	0	0	0	0	0	0	0	0	0	0	1	0	0	0	0	2	0	0	0	0	0	9	9	0	0	0	0	0
D_6__Citrobacter freundii, LN864409.1.1450	LN864409.1.1450	D_0__Bacteria, D_1__Proteobacteria, D_2__Gammaproteobacteria, D_3__Enterobacteriales, D_4__Enterobacteriaceae, D_5__Citrobacter, D_6__Citrobacter freundii	41	0	12	0.66129	0	2.42895	0	0	0	0	0	0	9	0	0	2	1	0	0	0	0	0	0	0	0	0	0	0	0	0	0	0	0	0	0	0	0	0	0	0	0	0	0	0	0	0	0
D_6__Comamonas testosteroni, LN866618.1.1249	LN866618.1.1249	D_0__Bacteria, D_1__Proteobacteria, D_2__Betaproteobacteria, D_3__Burkholderiales, D_4__Comamonadaceae, D_5__Comamonas, D_6__Comamonas testosteroni	585	0	170	9.43548	3	22.4796	0	3	0	15	5	11	0	8	3	35	11	0	0	0	1	4	7	0	0	1	1	7	1	0	3	2	7	4	1	0	3	16	3	1	20	26	1	13	3	12	0
D_6__Sphingobacterium canadense, LT547834.1.1315	LT547834.1.1315	D_0__Bacteria, D_1__Bacteroidetes, D_2__Sphingobacteriia, D_3__Sphingobacteriales, D_4__Sphingobacteriaceae, D_5__Sphingobacterium, D_6__Sphingobacterium canadense	12	0	5	0.193548	0	0.785915	0	0	0	1	0	0	0	0	5	0	0	0	0	0	0	0	0	0	0	0	0	0	3	0	0	0	0	0	0	0	0	0	0	0	0	0	0	0	1	0	0
Ambiguous_taxa, LYBL01000012.279962.281510	LYBL01000012.279962.281510	D_0__Bacteria, D_1__Proteobacteria, D_2__Gammaproteobacteria, D_3__Enterobacteriales, D_4__Enterobacteriaceae, D_5__Yersinia, Ambiguous_taxa	4	0	4	0.0645161	0	0.508001	0	0	0	0	0	0	0	0	0	0	0	0	0	0	0	0	0	0	0	0	0	0	0	0	0	0	0	0	0	0	0	0	0	0	0	0	4	0	0	0	0
Ambiguous_taxa, M65248.1.1425	M65248.1.1425	D_0__Bacteria, D_1__Proteobacteria, D_2__Alphaproteobacteria, D_3__Rhizobiales, D_4__Bradyrhizobiaceae, D_5__Afipia, Ambiguous_taxa	3	0	3	0.0483871	0	0.381	0	0	0	0	0	3	0	0	0	0	0	0	0	0	0	0	0	0	0	0	0	0	0	0	0	0	0	0	0	0	0	0	0	0	0	0	0	0	0	0	0
D_6__Granulicatella balaenopterae, Y16547.1.1383	Y16547.1.1383	D_0__Bacteria, D_1__Firmicutes, D_2__Bacilli, D_3__Lactobacillales, D_4__Carnobacteriaceae, D_5__Granulicatella, D_6__Granulicatella balaenopterae	2	0	2	0.0322581	0	0.254	0	0	0	0	0	0	0	0	0	0	0	0	0	0	0	0	0	0	0	0	0	0	0	0	0	0	0	0	0	0	0	0	0	0	0	0	0	0	0	0	0
D_6__uncultured bacterium, AB294314.1.1403	AB294314.1.1403	D_0__Bacteria, D_1__Proteobacteria, D_2__Alphaproteobacteria, D_3__Rickettsiales, D_4__SM2D12, D_5__uncultured bacterium, D_6__uncultured bacterium	168	0	17	2.70968	1	3.89782	0	1	0	3	1	0	3	4	5	0	2	4	0	0	0	15	0	1	0	0	8	1	2	2	0	0	2	0	0	0	0	7	0	7	8	0	0	0	7	6	6
Ambiguous_taxa, AB100738.1.1439	AB100738.1.1439	D_0__Bacteria, D_1__Bacteroidetes, D_2__Sphingobacteriia, D_3__Sphingobacteriales, D_4__Sphingobacteriaceae, D_5__Sphingobacterium, Ambiguous_taxa	6	0	4	0.0967742	0	0.564225	0	0	0	0	0	0	0	2	0	4	0	0	0	0	0	0	0	0	0	0	0	0	0	0	0	0	0	0	0	0	0	0	0	0	0	0	0	0	0	0	0
Ambiguous_taxa, AB305640.1.1472	AB305640.1.1472	D_0__Bacteria, D_1__Verrucomicrobia, D_2__Verrucomicrobiae, D_3__Verrucomicrobiales, D_4__Verrucomicrobiaceae, D_5__Prosthecobacter, Ambiguous_taxa	65	0	14	1.04839	0	3.14891	0	0	0	0	0	0	0	0	0	0	0	0	0	0	0	0	0	0	0	0	0	0	0	0	0	0	0	0	0	0	1	2	0	7	0	13	0	0	0	0	10
Ambiguous_taxa, AB369162.1.1449	AB369162.1.1449	D_0__Bacteria, D_1__Verrucomicrobia, D_2__Spartobacteria, D_3__Chthoniobacterales, D_4__Chthoniobacterales Incertae Sedis, D_5__Terrimicrobium, Ambiguous_taxa	12	0	5	0.193548	0	0.846182	0	0	0	0	0	4	0	0	0	2	1	0	0	0	0	0	0	0	0	0	0	0	0	0	0	0	0	0	0	0	0	0	0	0	0	0	0	0	0	0	0
Ambiguous_taxa, AB369167.1.1480	AB369167.1.1480	D_0__Bacteria, D_1__Verrucomicrobia, D_2__Opitutae, D_3__Opitutales, D_4__Opitutaceae, D_5__Opitutus, Ambiguous_taxa	2	0	2	0.0322581	0	0.254	0	0	0	0	0	0	0	0	0	0	0	0	0	0	0	0	0	0	0	0	0	0	0	0	0	0	0	0	0	0	0	0	0	0	0	0	0	0	0	0	0
Ambiguous_taxa, AB374388.1.1497	AB374388.1.1497	D_0__Bacteria, D_1__Proteobacteria, D_2__Alphaproteobacteria, D_3__Rhizobiales, D_4__Phyllobacteriaceae, D_5__Mesorhizobium, Ambiguous_taxa	6	0	6	0.0967742	0	0.762001	0	0	0	0	0	0	0	0	0	0	0	0	0	0	0	0	0	0	0	0	0	0	0	0	0	0	0	0	0	0	0	0	0	0	0	0	0	0	0	0	0
D_6__uncultured bacterium, AB378586.1.1465	AB378586.1.1465	D_0__Bacteria, D_1__Proteobacteria, D_2__Alphaproteobacteria, D_3__Rhodospirillales, D_4__Rhodospirillaceae, D_5__Azospirillum, D_6__uncultured bacterium	169	0	64	2.72581	0	9.74792	0	0	0	0	0	0	0	0	0	0	0	0	0	0	0	0	0	0	0	0	0	0	0	0	0	0	0	0	0	0	0	0	0	0	0	0	0	0	0	0	0
D_6__uncultured bacterium, FR853465.1.1497	FR853465.1.1497	D_0__Bacteria, D_1__Bacteroidetes, D_2__Sphingobacteriia, D_3__Sphingobacteriales, D_4__Chitinophagaceae, D_5__Asinibacterium, D_6__uncultured bacterium	2	0	2	0.0322581	0	0.254	0	0	0	0	0	0	0	0	0	0	0	0	0	0	0	0	0	0	0	0	0	0	0	0	0	0	0	0	0	0	0	0	0	0	0	0	0	0	0	0	0
Ambiguous_taxa, AF005009.1.1474	AF005009.1.1474	D_0__Bacteria, D_1__Actinobacteria, D_2__Actinobacteria, D_3__Propionibacteriales, D_4__Nocardioidaceae, D_5__Nocardioides, Ambiguous_taxa	435	0	34	7.01613	4	7.91034	3	1	7	0	3	0	3	6	6	19	2	3	1	0	0	15	3	0	1	9	3	6	7	0	4	1	4	5	1	0	0	3	7	15	5	22	0	2	14	12	2
Ambiguous_taxa, BX842648.123565.125058	BX842648.123565.125058	D_0__Bacteria, D_1__Proteobacteria, D_2__Deltaproteobacteria, D_3__Bdellovibrionales, D_4__Bdellovibrionaceae, D_5__Bdellovibrio, Ambiguous_taxa	2980	0	498	48.0645	6.5	102.771	6	3	6	0	3	0	8	0	7	15	4	17	0	0	0	8	9	3	0	9	7	7	7	1	0	2	5	3	0	0	0	5	10	0	21	3	1	10	16	34	0
Ambiguous_taxa, CP007039.735981.737512	CP007039.735981.737512	D_0__Bacteria, D_1__Proteobacteria, D_2__Gammaproteobacteria, D_3__Pseudomonadales, D_4__Pseudomonadaceae, D_5__Pseudomonas, Ambiguous_taxa	2	0	2	0.0322581	0	0.254	0	0	0	0	0	0	0	0	0	0	0	0	0	0	0	0	0	0	0	0	0	0	0	0	0	0	0	0	0	0	0	0	0	0	0	0	0	0	0	0	0
D_6__uncultured bacterium, AB511015.1.1469	AB511015.1.1469	D_0__Bacteria, D_1__Proteobacteria, D_2__Deltaproteobacteria, D_3__Oligoflexales, D_4__0319-6G20, D_5__uncultured bacterium, D_6__uncultured bacterium	5	0	3	0.0806452	0	0.454428	0	0	0	0	0	0	0	0	0	0	0	0	0	0	0	0	0	0	0	0	0	0	0	0	0	0	0	0	0	0	0	0	0	0	0	0	0	0	0	0	0
Ambiguous_taxa, DQ092636.1.1548	DQ092636.1.1548	D_0__Bacteria, D_1__Proteobacteria, D_2__Deltaproteobacteria, D_3__Desulfovibrionales, D_4__Desulfovibrionaceae, D_5__Desulfovibrio, Ambiguous_taxa	10	0	3	0.16129	0	0.632288	0	0	0	0	2	2	0	0	0	0	0	0	0	0	0	0	0	0	0	0	0	0	0	0	0	0	0	3	0	0	0	0	0	0	0	0	0	0	0	0	0
D_6__uncultured bacterium, AB516165.1.1496	AB516165.1.1496	D_0__Bacteria, D_1__Proteobacteria, D_2__Betaproteobacteria, D_3__Burkholderiales, D_4__Comamonadaceae, D_5__Acidovorax, D_6__uncultured bacterium	6	0	4	0.0967742	0	0.564225	0	0	0	0	0	0	0	0	0	0	0	0	0	0	0	0	0	0	0	0	0	0	0	0	0	0	0	0	0	0	0	0	0	0	0	0	0	0	0	0	0
D_6__uncultured bacterium, AB548043.1.1279	AB548043.1.1279	D_0__Bacteria, D_1__Proteobacteria, D_2__Betaproteobacteria, D_3__Burkholderiales, D_4__Comamonadaceae, D_5__Hydrogenophaga, D_6__uncultured bacterium	2	0	2	0.0322581	0	0.254	0	0	0	0	0	0	0	0	0	0	0	0	0	0	0	0	0	0	0	0	0	0	0	2	0	0	0	0	0	0	0	0	0	0	0	0	0	0	0	0	0
D_6__Polynucleobacter cosmopolitanus, AB599876.1.1419	AB599876.1.1419	D_0__Bacteria, D_1__Proteobacteria, D_2__Betaproteobacteria, D_3__Burkholderiales, D_4__Burkholderiaceae, D_5__Polynucleobacter, D_6__Polynucleobacter cosmopolitanus	9	0	9	0.145161	0	1.143	0	0	0	0	0	0	0	0	0	0	0	0	0	0	0	0	0	0	0	0	0	0	0	0	0	0	0	0	0	0	0	0	0	0	0	0	0	0	0	0	0
D_6__uncultured bacterium, AB608673.1.1453	AB608673.1.1453	D_0__Bacteria, D_1__Proteobacteria, D_2__Betaproteobacteria, D_3__Burkholderiales, D_4__Comamonadaceae, D_5__Azohydromonas, D_6__uncultured bacterium	2	0	2	0.0322581	0	0.254	0	0	0	0	0	0	0	0	0	0	0	0	0	0	0	0	0	0	0	0	0	0	0	0	0	0	0	0	0	0	0	0	0	0	0	0	0	0	0	0	0
Ambiguous_taxa, HK555451.3.1537	HK555451.3.1537	D_0__Bacteria, D_1__Firmicutes, D_2__Bacilli, D_3__Bacillales, D_4__Bacillaceae, D_5__Anoxybacillus, Ambiguous_taxa	4	0	2	0.0645161	0	0.356254	0	0	0	0	0	0	0	0	0	0	0	0	0	0	0	0	2	0	0	0	0	0	0	0	0	0	0	0	0	0	0	0	0	0	2	0	0	0	0	0	0
Ambiguous_taxa, AB626721.1.1446	AB626721.1.1446	D_0__Bacteria, D_1__Proteobacteria, D_2__Betaproteobacteria, D_3__Burkholderiales, D_4__Comamonadaceae, D_5__Hydrogenophaga, Ambiguous_taxa	5976	0	1202	96.3871	4.5	210.425	2	0	12	5	3	4	5	25	10	2	85	25	1	0	0	0	0	0	0	0	0	0	0	0	0	0	0	0	0	0	0	8	9	1	75	10	0	7	5	52	3
D_6__unidentified, HK555755.1.1496	HK555755.1.1496	D_0__Bacteria, D_1__Bacteroidetes, D_2__Flavobacteriia, D_3__Flavobacteriales, D_4__Flavobacteriaceae, D_5__Capnocytophaga, D_6__unidentified	2	0	2	0.0322581	0	0.254	0	0	0	0	0	0	0	0	0	0	0	0	0	0	0	0	0	0	0	0	0	0	0	0	0	0	0	0	0	0	0	0	0	0	0	0	0	0	0	0	0
D_6__uncultured bacterium, AB630928.1.1397	AB630928.1.1397	D_0__Bacteria, D_1__Saccharibacteria, D_2__uncultured bacterium, D_3__uncultured bacterium, D_4__uncultured bacterium, D_5__uncultured bacterium, D_6__uncultured bacterium	2	0	2	0.0322581	0	0.254	0	0	0	0	0	0	0	0	0	0	0	0	0	0	0	0	0	0	0	0	0	0	2	0	0	0	0	0	0	0	0	0	0	0	0	0	0	0	0	0	0
D_6__uncultured bacterium, AB637065.1.1480	AB637065.1.1480	D_0__Bacteria, D_1__Bacteroidetes, D_2__Sphingobacteriia, D_3__Sphingobacteriales, D_4__Sphingobacteriaceae, D_5__Pedobacter, D_6__uncultured bacterium	4	0	2	0.0645161	0	0.356254	0	0	0	0	0	0	0	0	0	0	0	0	0	0	0	0	0	0	0	0	0	0	2	0	0	0	0	0	0	0	0	0	0	0	0	0	0	0	0	0	0
Ambiguous_taxa, AB638425.1.1340	AB638425.1.1340	D_0__Bacteria, D_1__Proteobacteria, D_2__Betaproteobacteria, D_3__Burkholderiales, D_4__Comamonadaceae, Ambiguous_taxa, Ambiguous_taxa	283	0	33	4.56452	1	7.99717	0	0	3	1	1	0	0	1	0	6	7	33	0	1	0	0	0	0	0	0	0	0	0	0	0	0	1	1	0	0	2	15	3	7	26	6	0	8	16	33	2
D_6__uncultured Bacteroidetes bacterium, AB669250.1.1464	AB669250.1.1464	D_0__Bacteria, D_1__Bacteroidetes, D_2__Bacteroidia, D_3__Bacteroidales, D_4__Porphyromonadaceae, D_5__Macellibacteroides, D_6__uncultured Bacteroidetes bacterium	8	0	8	0.129032	0	1.016	0	0	0	0	0	0	0	0	0	0	0	0	0	0	0	0	0	0	0	0	0	0	0	0	0	0	0	0	0	0	0	0	0	0	0	0	0	0	0	0	0
Ambiguous_taxa, AB677960.1.1433	AB677960.1.1433	D_0__Bacteria, D_1__Proteobacteria, D_2__Alphaproteobacteria, D_3__Rhodospirillales, D_4__Acetobacteraceae, D_5__Zavarzinia, Ambiguous_taxa	1231	0	147	19.8548	1	37.1399	0	0	2	9	2	1	9	0	7	10	7	23	0	0	0	0	0	0	0	0	0	0	0	0	0	0	0	0	0	0	0	4	0	16	2	1	1	1	2	1	2
Ambiguous_taxa, AB680736.1.1456	AB680736.1.1456	D_0__Bacteria, D_1__Bacteroidetes, D_2__Sphingobacteriia, D_3__Sphingobacteriales, D_4__Chitinophagaceae, D_5__Terrimonas, Ambiguous_taxa	531	0	106	8.56452	0	21.0196	0	0	0	0	0	0	0	0	0	0	0	0	0	0	0	0	0	0	0	0	0	0	0	0	0	0	0	0	0	0	0	0	0	0	0	0	0	0	0	0	0
Ambiguous_taxa, AB682424.1.1433	AB682424.1.1433	D_0__Bacteria, D_1__Bacteroidetes, D_2__Cytophagia, D_3__Cytophagales, D_4__Cytophagaceae, D_5__Rudanella, Ambiguous_taxa	134	0	21	2.16129	0	4.23565	0	2	7	0	0	0	2	0	0	0	1	0	0	0	0	1	2	3	0	0	5	2	7	0	6	0	0	0	0	0	0	7	0	6	4	3	0	0	4	0	0
Ambiguous_taxa, AB719399.1.1419	AB719399.1.1419	D_0__Bacteria, D_1__Bacteroidetes, D_2__Flavobacteriia, D_3__Flavobacteriales, D_4__Flavobacteriaceae, D_5__Chryseobacterium, Ambiguous_taxa	2	0	2	0.0322581	0	0.254	0	0	0	0	0	0	0	0	0	0	0	0	0	0	0	0	0	0	0	0	0	0	0	0	0	0	0	0	0	0	2	0	0	0	0	0	0	0	0	0	0
Ambiguous_taxa, HK693509.1.1531	HK693509.1.1531	D_0__Bacteria, D_1__Firmicutes, D_2__Bacilli, D_3__Bacillales, D_4__Bacillaceae, D_5__Bacillus, Ambiguous_taxa	4	0	4	0.0645161	0	0.508001	0	0	0	0	0	0	0	0	0	0	0	0	0	0	0	0	0	0	0	0	0	0	0	0	0	0	0	0	0	0	0	0	0	0	0	0	0	0	0	0	0
D_6__uncultured bacterium, HM250042.1.1358	HM250042.1.1358	D_0__Bacteria, D_1__Proteobacteria, D_2__Gammaproteobacteria, D_3__Pseudomonadales, D_4__Moraxellaceae, D_5__Acinetobacter, D_6__uncultured bacterium	144	0	47	2.32258	0	7.06591	0	0	0	3	0	2	2	0	0	6	3	4	0	0	0	0	0	0	0	0	0	0	0	0	0	0	0	0	0	0	0	0	0	0	0	0	0	0	0	0	0
D_6__uncultured bacterium, HM313605.1.1370	HM313605.1.1370	D_0__Bacteria, D_1__Firmicutes, D_2__Bacilli, D_3__Lactobacillales, D_4__Aerococcaceae, D_5__Globicatella, D_6__uncultured bacterium	1985	0	270	32.0161	4	56.5472	20	40	45	50	26	39	1	47	16	89	50	62	1	0	0	0	1	1	2	0	6	5	0	1	1	1	4	2	5	0	0	0	0	0	0	4	0	0	0	0	0
D_6__uncultured bacterium, HM339024.1.1369	HM339024.1.1369	D_0__Bacteria, D_1__Firmicutes, D_2__Bacilli, D_3__Lactobacillales, D_4__Aerococcaceae, D_5__Eremococcus, D_6__uncultured bacterium	4	0	4	0.0645161	0	0.508001	0	0	0	0	0	0	0	0	0	0	0	0	0	0	0	0	0	0	0	0	0	0	0	0	0	0	0	0	0	0	0	0	0	0	0	0	0	0	0	0	0
Ambiguous_taxa, HQ652556.1.1448	HQ652556.1.1448	D_0__Bacteria, D_1__Proteobacteria, D_2__Alphaproteobacteria, D_3__Caulobacterales, D_4__Caulobacteraceae, D_5__Asticcacaulis, Ambiguous_taxa	3	0	3	0.0483871	0	0.381	0	0	0	0	0	0	0	0	0	0	0	0	0	0	0	0	0	0	0	0	0	0	0	0	0	0	0	0	0	0	3	0	0	0	0	0	0	0	0	0	0
D_6__uncultured bacterium, JF113451.1.1346	JF113451.1.1346	D_0__Bacteria, D_1__Bacteroidetes, D_2__Flavobacteriia, D_3__Flavobacteriales, D_4__Flavobacteriaceae, D_5__Capnocytophaga, D_6__uncultured bacterium	13	0	13	0.209677	0	1.651	0	0	0	0	0	0	0	0	0	0	0	0	0	0	0	0	0	0	0	0	0	0	0	0	0	0	0	0	0	0	0	0	0	0	0	0	0	0	0	0	0
Ambiguous_taxa, JN585327.1.1501	JN585327.1.1501	D_0__Bacteria, D_1__Proteobacteria, D_2__Betaproteobacteria, D_3__Burkholderiales, D_4__Alcaligenaceae, D_5__Pigmentiphaga, Ambiguous_taxa	237	0	55	3.82258	0	8.28889	0	1	0	0	0	0	0	0	0	0	0	0	0	0	0	0	1	5	1	5	11	2	5	7	1	4	10	0	0	0	0	5	0	0	4	0	0	4	4	4	4
D_6__Acinetobacter sp. icri12, AB845272.1.1385	AB845272.1.1385	D_0__Bacteria, D_1__Proteobacteria, D_2__Gammaproteobacteria, D_3__Pseudomonadales, D_4__Moraxellaceae, D_5__Acinetobacter, D_6__Acinetobacter sp. icri12	2	0	2	0.0322581	0	0.254	0	0	0	0	0	0	0	0	0	0	0	0	0	0	0	0	0	0	0	0	0	0	0	0	0	0	0	0	0	0	0	0	0	0	0	0	0	0	0	0	0
D_6__Klebsiella sp. Rai5, AB845275.1.1413	AB845275.1.1413	D_0__Bacteria, D_1__Proteobacteria, D_2__Gammaproteobacteria, D_3__Enterobacteriales, D_4__Enterobacteriaceae, D_5__Klebsiella, D_6__Klebsiella sp. Rai5	3	0	3	0.0483871	0	0.381	0	0	0	0	0	0	0	0	0	0	0	0	0	0	0	0	0	0	0	0	0	0	0	0	0	0	0	0	0	0	0	0	0	0	0	0	0	0	0	0	0
D_6__uncultured Sphingomonas sp., AB900956.1.1414	AB900956.1.1414	D_0__Bacteria, D_1__Proteobacteria, D_2__Alphaproteobacteria, D_3__Sphingomonadales, D_4__Sphingomonadaceae, D_5__Sphingomonas, D_6__uncultured Sphingomonas sp.	2	0	2	0.0322581	0	0.254	0	0	0	0	0	0	0	0	0	0	0	0	0	0	0	0	0	0	0	0	0	0	0	0	0	0	0	0	0	0	0	0	0	0	0	0	0	0	0	0	0
D_6__Acinetobacter venetianus, AB971869.1.1245	AB971869.1.1245	D_0__Bacteria, D_1__Proteobacteria, D_2__Gammaproteobacteria, D_3__Pseudomonadales, D_4__Moraxellaceae, D_5__Acinetobacter, D_6__Acinetobacter venetianus	2	0	2	0.0322581	0	0.254	0	0	0	0	0	0	0	0	0	0	0	0	0	0	0	0	0	0	0	0	0	0	0	0	0	0	0	0	0	0	0	0	0	0	2	0	0	0	0	0	0
Ambiguous_taxa, LDED01000031.3077.4644	LDED01000031.3077.4644	D_0__Bacteria, D_1__Firmicutes, D_2__Bacilli, D_3__Lactobacillales, D_4__Enterococcaceae, D_5__Enterococcus, Ambiguous_taxa	2	0	2	0.0322581	0	0.254	0	0	0	0	0	0	0	0	0	0	2	0	0	0	0	0	0	0	0	0	0	0	0	0	0	0	0	0	0	0	0	0	0	0	0	0	0	0	0	0	0
Ambiguous_taxa, AF005021.1.1474	AF005021.1.1474	D_0__Bacteria, D_1__Actinobacteria, D_2__Actinobacteria, D_3__Propionibacteriales, D_4__Nocardioidaceae, D_5__Aeromicrobium, Ambiguous_taxa	2	0	2	0.0322581	0	0.254	0	0	0	0	0	0	0	0	0	0	0	0	0	0	0	0	0	0	0	0	0	0	2	0	0	0	0	0	0	0	0	0	0	0	0	0	0	0	0	0	0
Ambiguous_taxa, AF024608.1.1421	AF024608.1.1421	D_0__Bacteria, D_1__Proteobacteria, D_2__Gammaproteobacteria, D_3__Enterobacteriales, D_4__Enterobacteriaceae, D_5__Rosenbergiella, Ambiguous_taxa	3296	0	290	53.1613	30.5	64.9808	73	46	42	154	72	8	112	290	124	58	32	35	0	23	0	29	167	48	40	7	42	0	0	5	12	24	55	38	22	0	71	127	132	60	112	148	114	153	138	182	45
Ambiguous_taxa, AF050533.1.1409	AF050533.1.1409	D_0__Bacteria, D_1__Proteobacteria, D_2__Alphaproteobacteria, D_3__Rhodospirillales, D_4__Acetobacteraceae, D_5__Rhodovarius, Ambiguous_taxa	6545	0	393	105.565	77	101.295	23	66	83	66	28	8	70	56	111	191	172	101	8	1	0	59	9	16	12	6	11	20	28	6	10	12	71	6	12	0	42	277	91	201	365	161	44	175	190	164	120
Ambiguous_taxa, AF084852.1.1457	AF084852.1.1457	D_0__Bacteria, D_1__Proteobacteria, D_2__Deltaproteobacteria, D_3__Bdellovibrionales, D_4__Bacteriovoracaceae, D_5__Peredibacter, Ambiguous_taxa	56	0	8	0.903226	0	2.01396	0	3	0	0	3	0	1	0	0	3	6	0	0	0	0	1	0	0	0	0	0	0	0	0	0	0	0	0	0	0	0	7	0	1	0	0	5	0	5	0	2
Ambiguous_taxa, AF089856.1.1255	AF089856.1.1255	D_0__Bacteria, D_1__Proteobacteria, D_2__Betaproteobacteria, D_3__Burkholderiales, D_4__Comamonadaceae, D_5__Aquabacterium, Ambiguous_taxa	6	0	6	0.0967742	0	0.762001	0	0	0	0	0	0	0	0	0	0	0	0	0	0	0	0	0	0	0	0	0	0	0	0	0	0	0	0	0	0	0	0	0	0	0	0	0	0	0	0	0
Ambiguous_taxa, CBYD010000042.111.1607	CBYD010000042.111.1607	D_0__Bacteria, D_1__Bacteroidetes, D_2__Flavobacteriia, D_3__Flavobacteriales, D_4__Flavobacteriaceae, D_5__Elizabethkingia, Ambiguous_taxa	300	0	205	4.83871	0	26.2055	0	4	0	0	0	0	0	0	1	0	1	2	0	0	0	0	0	0	0	0	0	0	0	4	0	0	0	2	0	0	0	0	0	0	205	0	0	0	4	0	0
Ambiguous_taxa, AM229087.1.1441	AM229087.1.1441	D_0__Bacteria, D_1__Deinococcus-Thermus, D_2__Deinococci, D_3__Thermales, D_4__Thermaceae, D_5__Meiothermus, Ambiguous_taxa	2	0	2	0.0322581	0	0.254	0	0	0	0	0	0	0	0	0	0	0	0	0	0	0	0	0	0	0	0	0	0	0	2	0	0	0	0	0	0	0	0	0	0	0	0	0	0	0	0	0
D_6__Bdellovibrio bacteriovorus, AF148941.1.1380	AF148941.1.1380	D_0__Bacteria, D_1__Proteobacteria, D_2__Deltaproteobacteria, D_3__Bdellovibrionales, D_4__Bdellovibrionaceae, D_5__Bdellovibrio, D_6__Bdellovibrio bacteriovorus	180	0	52	2.90323	0	7.73052	0	2	0	0	0	0	2	16	4	2	1	0	2	0	0	0	0	0	0	0	1	2	0	0	0	0	2	1	0	0	0	0	2	0	0	0	0	0	0	1	0
D_6__uncultured bacterium, AY328776.1.1430	AY328776.1.1430	D_0__Bacteria, D_1__Proteobacteria, D_2__Betaproteobacteria, D_3__Burkholderiales, D_4__Comamonadaceae, D_5__Limnohabitans, D_6__uncultured bacterium	2	0	2	0.0322581	0	0.254	0	0	0	0	0	0	0	0	0	0	0	0	0	0	0	0	0	0	0	0	0	0	0	0	0	0	0	0	0	0	0	0	0	0	0	0	0	0	0	0	0
D_6__uncultured bacterium, KF078047.1.1392	KF078047.1.1392	D_0__Bacteria, D_1__Firmicutes, D_2__Bacilli, D_3__Lactobacillales, D_4__Lactobacillaceae, D_5__Lactobacillus, D_6__uncultured bacterium	2	0	2	0.0322581	0	0.254	0	0	0	0	0	0	0	0	0	0	0	0	0	0	0	0	0	0	0	0	0	0	0	0	0	0	0	0	0	0	0	0	0	0	0	0	0	0	0	0	0
Ambiguous_taxa, AF214640.1.1506	AF214640.1.1506	D_0__Bacteria, D_1__Proteobacteria, D_2__Gammaproteobacteria, D_3__Enterobacteriales, D_4__Enterobacteriaceae, D_5__Raoultella, Ambiguous_taxa	7	0	2	0.112903	0	0.409111	0	0	0	0	0	0	0	0	0	0	1	2	0	0	0	0	0	0	0	0	0	0	0	0	1	0	0	0	2	0	0	0	0	0	0	0	0	0	0	0	0
D_6__CFB group bacterium A1002, AF236015.1.1475	AF236015.1.1475	D_0__Bacteria, D_1__Bacteroidetes, D_2__Flavobacteriia, D_3__Flavobacteriales, D_4__Flavobacteriaceae, D_5__Flavobacterium, D_6__CFB group bacterium A1002	577	0	108	9.30645	0	22.1453	0	0	0	0	0	0	0	0	0	0	0	0	0	0	0	0	0	0	0	0	0	0	0	0	0	0	0	0	0	0	0	0	0	0	0	0	0	0	0	0	0
Ambiguous_taxa, AF255632.1.1380	AF255632.1.1380	D_0__Bacteria, D_1__Gemmatimonadetes, D_2__Gemmatimonadetes, D_3__Gemmatimonadales, D_4__Gemmatimonadaceae, D_5__Gemmatimonas, Ambiguous_taxa	389	0	112	6.27419	0	20.0468	0	0	0	0	0	0	0	0	0	0	0	0	0	0	0	0	0	0	0	0	0	0	1	0	0	0	3	0	0	0	0	0	0	0	0	0	0	0	0	0	0
Ambiguous_taxa, AF289153.1.1485	AF289153.1.1485	D_0__Bacteria, D_1__Bacteroidetes, D_2__Flavobacteriia, D_3__Flavobacteriales, D_4__Cryomorphaceae, D_5__Fluviicola, Ambiguous_taxa	166	0	24	2.67742	0	5.54497	0	0	0	0	0	0	0	0	1	0	0	0	0	0	0	0	0	1	0	0	11	0	3	0	0	0	2	0	0	0	0	0	0	0	0	0	0	0	1	0	0
Ambiguous_taxa, CU921594.1.1308	CU921594.1.1308	D_0__Bacteria, D_1__Proteobacteria, D_2__Alphaproteobacteria, D_3__Rhizobiales, Ambiguous_taxa, Ambiguous_taxa, Ambiguous_taxa	2	0	2	0.0322581	0	0.254	0	0	0	0	0	0	0	0	0	0	0	0	0	0	0	0	0	0	0	0	0	0	0	0	0	0	0	0	0	0	0	0	0	0	0	0	0	0	0	0	0
Ambiguous_taxa, AF324539.1.1486	AF324539.1.1486	D_0__Bacteria, D_1__Proteobacteria, D_2__Epsilonproteobacteria, D_3__Campylobacterales, D_4__Campylobacteraceae, D_5__Arcobacter, Ambiguous_taxa	5	0	5	0.0806452	0	0.635001	0	0	0	0	0	0	0	0	0	0	0	0	0	0	0	0	0	0	0	0	0	0	0	0	0	0	0	0	0	0	0	0	0	0	0	0	0	0	0	0	0
Ambiguous_taxa, AF332355.1.1459	AF332355.1.1459	D_0__Bacteria, D_1__Proteobacteria, D_2__Gammaproteobacteria, D_3__Pseudomonadales, D_4__Pseudomonadaceae, D_5__Pseudomonas, Ambiguous_taxa	2	0	2	0.0322581	0	0.254	0	0	0	0	0	0	0	0	0	0	0	0	0	0	0	0	0	0	0	0	0	0	0	0	0	0	0	0	0	0	0	0	0	0	0	0	0	0	0	0	0
Ambiguous_taxa, AF356018.1.1375	AF356018.1.1375	D_0__Bacteria, D_1__Actinobacteria, D_2__Actinobacteria, D_3__Propionibacteriales, D_4__Nocardioidaceae, D_5__Nocardioides, Ambiguous_taxa	2	0	2	0.0322581	0	0.254	0	0	0	0	0	0	0	0	0	0	0	0	0	0	0	0	0	0	0	0	0	0	0	0	0	0	2	0	0	0	0	0	0	0	0	0	0	0	0	0	0
Ambiguous_taxa, AF361195.1.1502	AF361195.1.1502	D_0__Bacteria, D_1__Bacteroidetes, D_2__Sphingobacteriia, D_3__Sphingobacteriales, D_4__Chitinophagaceae, D_5__Sediminibacterium, Ambiguous_taxa	3	0	3	0.0483871	0	0.381	0	0	0	0	0	0	0	0	0	0	0	0	0	0	0	0	0	0	0	0	0	0	0	0	0	0	0	0	0	0	0	0	0	0	0	0	0	0	0	0	0
Ambiguous_taxa, AF409017.1.1246	AF409017.1.1246	D_0__Bacteria, D_1__Actinobacteria, D_2__Actinobacteria, D_3__Micrococcales, D_4__Microbacteriaceae, D_5__Microbacterium, Ambiguous_taxa	328	0	268	5.29032	0	34.0729	1	0	1	0	4	0	0	1	24	268	0	2	0	0	0	0	0	0	3	0	0	0	0	0	0	0	0	0	2	0	0	0	0	8	2	1	0	2	6	0	0
D_6__Aeromonas sp. PAR2A, AF427150.1.1350	AF427150.1.1350	D_0__Bacteria, D_1__Proteobacteria, D_2__Gammaproteobacteria, D_3__Aeromonadales, D_4__Aeromonadaceae, D_5__Aeromonas, D_6__Aeromonas sp. PAR2A	14	0	5	0.225806	0	0.930703	0	0	0	0	0	0	0	0	1	0	2	0	0	0	0	0	0	0	0	0	0	0	0	1	0	0	0	0	0	0	0	0	0	0	0	0	0	0	0	0	0
Ambiguous_taxa, AF479268.1.1427	AF479268.1.1427	D_0__Bacteria, D_1__Actinobacteria, D_2__Actinobacteria, D_3__Pseudonocardiales, D_4__Pseudonocardiaceae, D_5__Amycolatopsis, Ambiguous_taxa	2	0	2	0.0322581	0	0.254	0	0	0	0	0	0	0	0	0	0	0	0	0	0	0	0	0	0	0	0	2	0	0	0	0	0	0	0	0	0	0	0	0	0	0	0	0	0	0	0	0
D_6__uncultured bacterium, AF499897.1.1507	AF499897.1.1507	D_0__Bacteria, D_1__Proteobacteria, D_2__Betaproteobacteria, D_3__Burkholderiales, D_4__Oxalobacteraceae, D_5__Noviherbaspirillum, D_6__uncultured bacterium	2	0	2	0.0322581	0	0.254	0	0	0	0	0	0	0	0	2	0	0	0	0	0	0	0	0	0	0	0	0	0	0	0	0	0	0	0	0	0	0	0	0	0	0	0	0	0	0	0	0
Ambiguous_taxa, AF529115.1.1396	AF529115.1.1396	D_0__Bacteria, D_1__Proteobacteria, D_2__Alphaproteobacteria, D_3__Rhizobiales, D_4__Bradyrhizobiaceae, D_5__Rhodopseudomonas, Ambiguous_taxa	2	0	2	0.0322581	0	0.254	0	0	0	0	0	0	0	0	0	0	0	0	0	0	0	0	0	0	0	0	0	0	0	0	0	0	0	0	0	0	0	0	0	0	0	0	0	0	2	0	0
Ambiguous_taxa, GQ422710.1.1550	GQ422710.1.1550	D_0__Bacteria, D_1__Firmicutes, D_2__Bacilli, D_3__Lactobacillales, D_4__Lactobacillaceae, D_5__Lactobacillus, Ambiguous_taxa	2	0	2	0.0322581	0	0.254	0	0	0	0	0	0	0	0	0	0	0	0	0	0	0	0	0	0	2	0	0	0	0	0	0	0	0	0	0	0	0	0	0	0	0	0	0	0	0	0	0
Ambiguous_taxa, AF534201.1.1445	AF534201.1.1445	D_0__Bacteria, D_1__Bacteroidetes, D_2__Sphingobacteriia, D_3__Sphingobacteriales, D_4__Sphingobacteriaceae, D_5__Pedobacter, Ambiguous_taxa	387	0	45	6.24194	3	9.15027	9	2	13	2	1	13	10	6	17	2	19	5	0	1	0	33	13	4	2	8	36	15	45	19	3	7	3	4	0	0	0	5	0	0	1	7	0	0	4	13	0
Ambiguous_taxa, AF534216.1.1462	AF534216.1.1462	D_0__Bacteria, D_1__Proteobacteria, D_2__Gammaproteobacteria, D_3__Pseudomonadales, D_4__Pseudomonadaceae, D_5__Pseudomonas, Ambiguous_taxa	1189	0	90	19.1774	10	22.1918	45	48	69	35	56	29	90	72	53	40	19	56	0	0	0	32	22	22	24	44	27	14	10	13	33	9	3	31	74	0	2	7	20	12	15	25	6	14	9	12	5
Ambiguous_taxa, GQ148920.1.1254	GQ148920.1.1254	D_0__Bacteria, D_1__Proteobacteria, D_2__Gammaproteobacteria, D_3__Enterobacteriales, D_4__Enterobacteriaceae, D_5__Rahnella, Ambiguous_taxa	5	0	5	0.0806452	0	0.635001	0	0	0	0	0	0	0	0	0	0	0	0	0	0	0	0	0	0	0	0	0	0	0	0	0	0	0	0	0	0	0	0	0	0	0	0	5	0	0	0	0
Ambiguous_taxa, AJ007803.1.1439	AJ007803.1.1439	D_0__Bacteria, D_1__Proteobacteria, D_2__Alphaproteobacteria, D_3__Caulobacterales, D_4__Caulobacteraceae, D_5__Caulobacter, Ambiguous_taxa	10	0	2	0.16129	0	0.518306	1	0	0	0	0	0	0	0	0	0	0	0	0	0	0	0	0	0	0	2	0	0	0	0	0	0	0	0	0	0	0	0	0	0	0	0	0	0	2	0	0
Ambiguous_taxa, AJ011917.1.1461	AJ011917.1.1461	D_0__Bacteria, D_1__Bacteroidetes, D_2__Cytophagia, D_3__Cytophagales, D_4__Cytophagaceae, D_5__Flectobacillus, Ambiguous_taxa	283	0	37	4.56452	0	8.99658	0	0	0	0	0	0	0	0	0	0	0	0	0	0	0	28	6	0	9	1	4	6	5	9	0	0	7	0	0	0	0	0	0	0	0	0	0	0	0	0	0
Ambiguous_taxa, AJ131906.1.1500	AJ131906.1.1500	D_0__Bacteria, D_1__Proteobacteria, D_2__Gammaproteobacteria, D_3__Xanthomonadales, D_4__Xanthomonadaceae, D_5__Stenotrophomonas, Ambiguous_taxa	51	0	12	0.822581	0	2.47958	0	3	1	1	0	0	0	0	0	0	0	0	0	0	0	0	0	0	0	0	0	0	0	0	0	0	0	0	0	0	0	0	0	0	0	0	0	0	0	0	0
Ambiguous_taxa, AJ229189.1.1408	AJ229189.1.1408	D_0__Bacteria, D_1__Firmicutes, D_2__Clostridia, D_3__Clostridiales, D_4__Family XIII, D_5__uncultured, Ambiguous_taxa	4	0	4	0.0645161	0	0.508001	0	0	0	0	0	0	0	0	0	4	0	0	0	0	0	0	0	0	0	0	0	0	0	0	0	0	0	0	0	0	0	0	0	0	0	0	0	0	0	0	0
Ambiguous_taxa, AJ238567.1.1303	AJ238567.1.1303	D_0__Bacteria, D_1__Proteobacteria, D_2__Alphaproteobacteria, D_3__Rhodospirillales, D_4__Rhodospirillaceae, D_5__Azospirillum, Ambiguous_taxa	5	0	3	0.0806452	0	0.454428	0	0	0	0	0	0	0	0	0	0	0	0	0	0	0	0	0	0	0	0	0	0	0	0	0	0	0	0	0	0	0	0	0	0	2	0	0	0	0	0	0
Ambiguous_taxa, HK555473.2.1429	HK555473.2.1429	D_0__Bacteria, D_1__Proteobacteria, D_2__Gammaproteobacteria, D_3__Enterobacteriales, D_4__Enterobacteriaceae, Ambiguous_taxa, Ambiguous_taxa	8	0	8	0.129032	0	1.016	0	0	0	0	0	0	0	0	0	0	0	0	0	0	0	0	0	0	0	0	0	0	0	0	0	0	0	0	0	0	0	0	0	0	0	0	0	0	0	0	0
Ambiguous_taxa, AJ292622.1.1500	AJ292622.1.1500	D_0__Bacteria, D_1__Proteobacteria, D_2__Betaproteobacteria, D_3__Burkholderiales, D_4__Comamonadaceae, Ambiguous_taxa, Ambiguous_taxa	52	0	52	0.83871	0	6.60401	0	0	0	0	0	0	0	0	0	0	0	0	0	0	0	0	0	0	0	0	0	0	0	0	0	0	0	0	0	0	0	0	0	0	0	0	0	0	0	0	0
Ambiguous_taxa, AJ294349.1.1366	AJ294349.1.1366	D_0__Bacteria, D_1__Proteobacteria, D_2__Alphaproteobacteria, D_3__Rhizobiales, D_4__Beijerinckiaceae, D_5__Chelatococcus, Ambiguous_taxa	4	0	2	0.0645161	0	0.356254	0	0	0	0	0	0	0	0	0	0	0	0	0	0	0	0	0	0	0	0	0	0	0	0	0	0	0	0	0	0	0	0	2	0	0	0	0	0	0	2	0
Ambiguous_taxa, AJ295350.1.1354	AJ295350.1.1354	D_0__Bacteria, D_1__Proteobacteria, D_2__Betaproteobacteria, D_3__Burkholderiales, D_4__Comamonadaceae, D_5__Delftia, Ambiguous_taxa	2	0	2	0.0322581	0	0.254	0	0	0	0	0	0	0	0	0	0	0	0	0	0	0	0	0	0	0	0	0	0	0	0	0	0	0	0	0	0	0	0	0	0	0	0	0	0	0	0	0
Ambiguous_taxa, AJ306769.1.1477	AJ306769.1.1477	D_0__Bacteria, D_1__Proteobacteria, D_2__Alphaproteobacteria, D_3__Rhizobiales, D_4__Rhizobiaceae, D_5__Rhizobium, Ambiguous_taxa	4	0	2	0.0645161	0	0.356254	0	0	0	0	0	0	0	0	0	0	0	0	0	0	0	0	0	0	0	0	0	0	0	0	0	0	0	0	0	0	0	0	0	2	0	0	0	0	0	0	0
Ambiguous_taxa, HK555623.2.1407	HK555623.2.1407	D_0__Bacteria, D_1__Proteobacteria, D_2__Deltaproteobacteria, D_3__Bdellovibrionales, D_4__Bdellovibrionaceae, D_5__Bdellovibrio, Ambiguous_taxa	6	0	4	0.0967742	0	0.564225	0	0	0	0	0	0	0	0	0	0	0	4	0	0	0	0	0	0	0	0	0	0	0	0	0	0	0	0	0	0	2	0	0	0	0	0	0	0	0	0	0
D_6__Corynebacterium spheniscorum, AJ429234.1.1414	AJ429234.1.1414	D_0__Bacteria, D_1__Actinobacteria, D_2__Actinobacteria, D_3__Corynebacteriales, D_4__Corynebacteriaceae, D_5__Corynebacterium, D_6__Corynebacterium spheniscorum	2	0	2	0.0322581	0	0.254	0	0	0	0	0	0	0	0	0	0	0	0	0	0	0	0	0	0	0	0	0	0	0	2	0	0	0	0	0	0	0	0	0	0	0	0	0	0	0	0	0
D_6__uncultured alpha proteobacterium, AJ581589.1.1414	AJ581589.1.1414	D_0__Bacteria, D_1__Proteobacteria, D_2__Alphaproteobacteria, D_3__Sphingomonadales, D_4__Sphingomonadaceae, D_5__Sphingomonas, D_6__uncultured alpha proteobacterium	49	0	13	0.790323	0	2.17389	0	0	0	0	2	0	4	0	2	0	2	6	0	0	0	0	0	0	0	0	0	0	0	0	0	0	0	0	0	0	0	0	0	0	0	0	0	0	0	0	0
D_6__uncultured Acidobacteria bacterium, AJ619064.1.1478	AJ619064.1.1478	D_0__Bacteria, D_1__Acidobacteria, D_2__Blastocatellia, D_3__Blastocatellales, D_4__Blastocatellaceae (Subgroup 4), D_5__Blastocatella, D_6__uncultured Acidobacteria bacterium	6	0	6	0.0967742	0	0.762001	0	0	0	0	0	0	0	0	0	0	0	0	0	0	0	0	0	0	0	0	0	0	0	0	0	0	0	0	0	0	0	0	0	0	0	0	0	0	0	0	0
Ambiguous_taxa, HK556922.2.1299	HK556922.2.1299	D_0__Bacteria, D_1__Proteobacteria, D_2__Alphaproteobacteria, D_3__Rhodospirillales, D_4__Acetobacteraceae, D_5__Roseomonas, Ambiguous_taxa	2	0	2	0.0322581	0	0.254	0	0	0	0	0	0	0	0	0	0	0	0	0	0	0	0	0	0	0	0	0	0	0	0	0	0	0	0	0	0	0	0	0	0	0	0	0	0	0	0	0
Ambiguous_taxa, AJ863326.1.1407	AJ863326.1.1407	D_0__Bacteria, D_1__Proteobacteria, D_2__Alphaproteobacteria, D_3__Rhizobiales, D_4__Rhizobiaceae, D_5__Kaistia, Ambiguous_taxa	17	0	7	0.274194	0	1.14762	0	0	0	0	0	0	0	0	0	0	0	0	0	0	0	0	0	0	0	0	0	0	0	0	0	0	0	0	0	0	0	0	0	0	0	0	0	0	0	0	0
Ambiguous_taxa, AJ863328.1.1406	AJ863328.1.1406	D_0__Bacteria, D_1__Proteobacteria, D_2__Alphaproteobacteria, D_3__Caulobacterales, D_4__Caulobacteraceae, D_5__uncultured, Ambiguous_taxa	184	0	25	2.96774	0	6.57857	0	0	0	0	0	0	0	0	0	0	0	0	0	0	0	0	0	0	0	0	0	0	0	0	0	0	0	0	0	0	0	0	0	0	0	0	0	0	0	0	0
D_6__uncultured bacterium, HM824916.1.1354	HM824916.1.1354	D_0__Bacteria, D_1__Firmicutes, D_2__Clostridia, D_3__Clostridiales, D_4__Lachnospiraceae, D_5__Roseburia, D_6__uncultured bacterium	2	0	2	0.0322581	0	0.254	0	0	0	0	0	0	0	0	0	0	0	0	0	0	0	0	0	0	0	0	0	0	0	0	0	0	0	0	0	2	0	0	0	0	0	0	0	0	0	0	0
D_6__Phyllobacteriaceae bacterium D11-69, AM403234.1.1361	AM403234.1.1361	D_0__Bacteria, D_1__Proteobacteria, D_2__Alphaproteobacteria, D_3__Rhizobiales, D_4__Phyllobacteriaceae, D_5__Mesorhizobium, D_6__Phyllobacteriaceae bacterium D11-69	1722	0	183	27.7742	12	38.3873	0	6	31	12	0	3	6	1	8	51	15	27	0	0	0	17	4	0	5	6	7	5	11	0	4	4	15	3	4	0	0	35	13	22	82	46	4	17	22	30	15
Ambiguous_taxa, AM411057.1.1473	AM411057.1.1473	D_0__Bacteria, D_1__Proteobacteria, D_2__Gammaproteobacteria, D_3__Pseudomonadales, D_4__Pseudomonadaceae, D_5__Pseudomonas, Ambiguous_taxa	27	0	5	0.435484	0	1.04992	0	0	0	1	2	0	1	0	0	2	1	0	0	0	0	1	0	0	0	4	1	2	4	2	5	1	0	0	0	0	0	0	0	0	0	0	0	0	0	0	0
Ambiguous_taxa, AM412169.1.1351	AM412169.1.1351	D_0__Bacteria, D_1__Bacteroidetes, D_2__Flavobacteriia, D_3__Flavobacteriales, D_4__Flavobacteriaceae, D_5__Flavobacterium, Ambiguous_taxa	8	0	3	0.129032	0	0.586288	0	0	0	0	0	0	0	0	0	0	0	0	0	0	0	0	0	0	0	0	0	0	0	0	0	0	0	0	0	0	0	0	2	0	0	0	0	0	3	0	0
Ambiguous_taxa, AM696791.1.1492	AM696791.1.1492	D_0__Bacteria, D_1__Proteobacteria, D_2__Gammaproteobacteria, D_3__Enterobacteriales, D_4__Enterobacteriaceae, D_5__Serratia, Ambiguous_taxa	1527	0	544	24.629	0.5	76.7991	0	0	0	4	0	0	4	0	0	0	0	5	0	0	0	0	0	0	6	0	0	0	0	0	0	0	0	0	1	0	1	1	10	8	30	16	6	0	0	14	0
D_6__uncultured bacterium, AM697237.1.1429	AM697237.1.1429	D_0__Bacteria, D_1__Proteobacteria, D_2__Alphaproteobacteria, D_3__Caulobacterales, D_4__Caulobacteraceae, Ambiguous_taxa, D_6__uncultured bacterium	4	0	2	0.0645161	0	0.356254	0	0	0	0	0	0	0	0	0	0	0	0	0	0	0	0	0	0	0	0	0	0	0	0	0	0	0	0	0	0	0	0	0	0	0	0	0	0	0	0	0
Ambiguous_taxa, AM697253.1.1482	AM697253.1.1482	D_0__Bacteria, D_1__Proteobacteria, D_2__Betaproteobacteria, D_3__Burkholderiales, D_4__Comamonadaceae, D_5__Comamonas, Ambiguous_taxa	153	0	45	2.46774	0	8.09517	0	0	0	2	0	4	0	0	0	4	0	0	0	0	0	0	0	0	0	0	0	0	0	0	0	0	0	0	0	0	0	0	0	0	0	2	0	0	0	4	0
D_6__uncultured bacterium, AM778025.1.1612	AM778025.1.1612	D_0__Bacteria, D_1__Proteobacteria, D_2__Betaproteobacteria, D_3__Burkholderiales, D_4__Comamonadaceae, D_5__Hydrogenophaga, D_6__uncultured bacterium	2	0	2	0.0322581	0	0.254	0	0	0	0	0	0	0	0	0	0	0	0	0	0	0	0	0	0	0	0	0	0	0	0	0	0	0	0	0	0	0	0	0	0	0	0	0	0	0	0	0
Ambiguous_taxa, AM888196.1.1394	AM888196.1.1394	D_0__Bacteria, D_1__Proteobacteria, D_2__Betaproteobacteria, D_3__Burkholderiales, D_4__Oxalobacteraceae, D_5__Undibacterium, Ambiguous_taxa	56	0	22	0.903226	0	3.1866	0	0	0	0	0	0	0	0	0	0	0	1	0	0	0	1	0	0	0	0	0	0	3	0	0	0	0	0	0	0	0	3	0	0	1	0	0	0	0	0	0
D_6__uncultured Geodermatophilaceae bacterium, AM936742.1.1340	AM936742.1.1340	D_0__Bacteria, D_1__Actinobacteria, D_2__Actinobacteria, D_3__Frankiales, D_4__Geodermatophilaceae, D_5__Blastococcus, D_6__uncultured Geodermatophilaceae bacterium	4	0	4	0.0645161	0	0.508001	0	0	0	0	0	0	0	0	0	0	0	0	0	0	0	0	0	0	0	0	0	0	0	0	0	0	0	0	0	0	0	0	0	0	0	0	0	0	0	0	0
Ambiguous_taxa, JQ356599.1.1362	JQ356599.1.1362	D_0__Bacteria, D_1__Proteobacteria, D_2__Gammaproteobacteria, D_3__Pasteurellales, D_4__Pasteurellaceae, D_5__Frederiksenia, Ambiguous_taxa	2	0	2	0.0322581	0	0.254	0	0	0	0	0	0	0	0	0	0	0	0	0	0	0	0	0	0	0	0	0	0	0	0	0	0	0	0	0	0	0	0	0	0	0	0	0	0	0	0	0
Ambiguous_taxa, ANBL01000206.1.1529	ANBL01000206.1.1529	D_0__Bacteria, D_1__Firmicutes, D_2__Bacilli, D_3__Bacillales, D_4__Paenibacillaceae, D_5__Paenibacillus, Ambiguous_taxa	65	0	19	1.04839	0	3.64142	0	0	0	0	0	0	0	0	0	0	0	0	0	0	0	0	0	0	0	0	0	0	0	5	0	0	0	0	0	0	0	0	0	0	0	0	0	0	0	2	0
D_6__uncultured bacterium, KC286886.1.1479	KC286886.1.1479	D_0__Bacteria, D_1__Proteobacteria, D_2__Deltaproteobacteria, D_3__Bdellovibrionales, D_4__Bdellovibrionaceae, D_5__Bdellovibrio, D_6__uncultured bacterium	2	0	2	0.0322581	0	0.254	0	0	0	0	0	0	0	0	0	0	0	0	0	0	0	0	0	0	0	0	0	0	0	0	0	0	0	0	0	0	0	0	0	0	0	0	0	0	0	0	0
Ambiguous_taxa, APMI01056016.337.1834	APMI01056016.337.1834	D_0__Bacteria, D_1__Bacteroidetes, D_2__Cytophagia, D_3__Cytophagales, D_4__Cytophagaceae, D_5__Runella, Ambiguous_taxa	509	0	162	8.20968	0	24.9124	0	0	0	0	0	0	0	0	0	0	0	0	0	0	0	0	0	3	0	1	0	0	0	0	0	0	0	0	0	0	0	0	0	0	0	0	0	0	0	0	0
D_6__Zizania latifolia, ASSH01054348.869.2325	ASSH01054348.869.2325	D_0__Bacteria, D_1__Proteobacteria, D_2__Alphaproteobacteria, D_3__Rhizobiales, D_4__Brucellaceae, D_5__Ochrobactrum, D_6__Zizania latifolia	4	0	4	0.0645161	0	0.508001	0	0	0	0	0	0	0	0	0	4	0	0	0	0	0	0	0	0	0	0	0	0	0	0	0	0	0	0	0	0	0	0	0	0	0	0	0	0	0	0	0
Ambiguous_taxa, HM314370.1.1282	HM314370.1.1282	D_0__Bacteria, D_1__Proteobacteria, D_2__Alphaproteobacteria, D_3__Caulobacterales, D_4__Caulobacteraceae, D_5__Brevundimonas, Ambiguous_taxa	12	0	5	0.193548	0	0.846182	4	0	0	0	0	0	0	0	0	0	0	0	0	0	0	0	0	0	0	0	0	0	0	0	0	0	0	0	0	0	0	5	0	0	2	0	0	0	0	0	0
Ambiguous_taxa, KT448583.1.1428	KT448583.1.1428	D_0__Bacteria, D_1__Firmicutes, D_2__Bacilli, D_3__Bacillales, D_4__Bacillaceae, D_5__Gracilibacillus, Ambiguous_taxa	2	0	2	0.0322581	0	0.254	0	0	0	0	0	0	0	0	0	0	0	0	0	0	0	0	0	0	0	0	0	0	0	0	0	0	0	0	0	0	0	0	0	2	0	0	0	0	0	0	0
D_6__uncultured bacterium, AY048887.1.1404	AY048887.1.1404	D_0__Bacteria, D_1__Proteobacteria, D_2__Alphaproteobacteria, D_3__Rhizobiales, D_4__Rhizobiaceae, Ambiguous_taxa, D_6__uncultured bacterium	103	0	56	1.66129	0	7.48319	0	0	0	0	0	1	2	0	1	3	0	1	0	0	0	0	0	0	0	0	0	0	0	0	0	0	0	0	0	0	0	0	0	0	0	0	0	0	0	0	0
D_6__uncultured bacterium, AY048891.1.1444	AY048891.1.1444	D_0__Bacteria, D_1__Actinobacteria, D_2__Actinobacteria, D_3__Micrococcales, D_4__Intrasporangiaceae, D_5__Phycicoccus, D_6__uncultured bacterium	4	0	4	0.0645161	0	0.508001	0	0	0	0	0	4	0	0	0	0	0	0	0	0	0	0	0	0	0	0	0	0	0	0	0	0	0	0	0	0	0	0	0	0	0	0	0	0	0	0	0
D_6__uncultured low G+C Gram-positive bacterium, AY133090.1.1454	AY133090.1.1454	D_0__Bacteria, D_1__Firmicutes, D_2__Clostridia, D_3__Clostridiales, D_4__Peptococcaceae, D_5__Desulfosporosinus, D_6__uncultured low G+C Gram-positive bacterium	3	0	3	0.0483871	0	0.381	0	0	0	0	0	0	0	0	0	0	0	0	0	0	0	0	0	0	0	0	0	0	0	0	0	0	0	0	0	0	0	0	3	0	0	0	0	0	0	0	0
Ambiguous_taxa, AY150050.1.1483	AY150050.1.1483	D_0__Bacteria, D_1__Proteobacteria, D_2__Alphaproteobacteria, D_3__Rhodospirillales, D_4__Rhodospirillaceae, D_5__Azospirillum, Ambiguous_taxa	280	0	88	4.51613	0	13.0532	0	0	0	0	0	0	0	0	0	0	0	0	0	0	0	0	0	0	0	0	0	0	0	0	0	0	0	0	0	0	0	0	0	0	0	0	0	0	0	0	0
Ambiguous_taxa, AB248285.1.1381	AB248285.1.1381	D_0__Bacteria, D_1__Proteobacteria, D_2__Alphaproteobacteria, D_3__Sphingomonadales, D_4__Sphingomonadaceae, D_5__Sphingomonas, Ambiguous_taxa	2	0	2	0.0322581	0	0.254	0	0	0	0	0	0	0	0	0	0	0	0	0	0	0	0	0	0	0	0	0	0	2	0	0	0	0	0	0	0	0	0	0	0	0	0	0	0	0	0	0
Ambiguous_taxa, AB304087.1.1414	AB304087.1.1414	D_0__Bacteria, D_1__Proteobacteria, D_2__Alphaproteobacteria, D_3__Rhodospirillales, D_4__Acetobacteraceae, D_5__Tanticharoenia, Ambiguous_taxa	7190	0	2575	115.968	12	352.771	28	4	11	72	21	560	65	212	94	52	5	307	21	2	0	0	0	0	5	10	0	1	4	0	0	0	0	1	16	0	15	4	20	2	0	18	35	25	1	6	7
Ambiguous_taxa, AB491200.1.1443	AB491200.1.1443	D_0__Bacteria, D_1__Proteobacteria, D_2__Gammaproteobacteria, D_3__Enterobacteriales, D_4__Enterobacteriaceae, D_5__Cedecea, Ambiguous_taxa	2	0	2	0.0322581	0	0.254	0	0	0	0	0	0	0	0	0	0	0	0	0	0	0	0	2	0	0	0	0	0	0	0	0	0	0	0	0	0	0	0	0	0	0	0	0	0	0	0	0
Ambiguous_taxa, AY212666.1.1513	AY212666.1.1513	D_0__Bacteria, D_1__Proteobacteria, D_2__Betaproteobacteria, D_3__Burkholderiales, D_4__Comamonadaceae, D_5__Hydrogenophaga, Ambiguous_taxa	2	0	2	0.0322581	0	0.254	0	0	0	0	0	0	0	0	0	0	0	0	0	0	0	0	0	0	0	0	0	0	0	0	0	0	0	0	0	0	0	0	0	0	0	0	0	0	0	0	0
Ambiguous_taxa, AY265878.1.1400	AY265878.1.1400	D_0__Bacteria, D_1__Proteobacteria, D_2__Betaproteobacteria, D_3__Rhodocyclales, D_4__Rhodocyclaceae, D_5__Dechloromonas, Ambiguous_taxa	2	0	2	0.0322581	0	0.254	0	0	0	0	0	0	0	0	0	0	0	0	0	0	0	0	0	0	0	0	0	0	0	0	0	0	0	0	0	0	0	0	0	0	0	0	0	0	0	0	0
D_6__uncultured bacterium, AY328673.1.1474	AY328673.1.1474	D_0__Bacteria, D_1__Proteobacteria, D_2__Alphaproteobacteria, D_3__Rhizobiales, D_4__Methylobacteriaceae, D_5__Methylobacterium, D_6__uncultured bacterium	2	0	2	0.0322581	0	0.254	0	0	0	0	0	0	0	0	0	0	0	0	0	0	0	0	0	0	0	0	0	0	0	0	0	0	0	0	0	0	0	0	0	0	0	0	0	0	0	0	0
D_6__uncultured bacterium, AY328691.1.1477	AY328691.1.1477	D_0__Bacteria, D_1__Proteobacteria, D_2__Alphaproteobacteria, D_3__Sphingomonadales, D_4__DSSF69, D_5__uncultured bacterium, D_6__uncultured bacterium	9	0	9	0.145161	0	1.143	0	0	0	0	0	0	0	0	0	0	0	0	0	0	0	0	0	0	0	0	0	0	0	0	0	0	0	0	0	0	0	0	0	0	0	0	0	0	0	0	0
D_6__uncultured bacterium, AY345582.1.1503	AY345582.1.1503	D_0__Bacteria, D_1__Proteobacteria, D_2__Gammaproteobacteria, D_3__Enterobacteriales, D_4__Enterobacteriaceae, D_5__Enterobacter, D_6__uncultured bacterium	19	0	4	0.306452	0	0.841324	2	0	0	2	0	0	2	0	0	3	0	2	0	0	0	0	0	0	0	0	0	0	0	0	0	0	0	0	0	0	0	0	0	0	2	0	0	0	0	2	0
D_6__Chryseobacterium gleum, AY468449.1.1294	AY468449.1.1294	D_0__Bacteria, D_1__Bacteroidetes, D_2__Flavobacteriia, D_3__Flavobacteriales, D_4__Flavobacteriaceae, D_5__Chryseobacterium, D_6__Chryseobacterium gleum	2	0	2	0.0322581	0	0.254	0	0	0	0	0	0	0	0	0	0	0	0	0	0	0	0	0	0	0	0	0	0	0	0	0	0	0	0	0	0	2	0	0	0	0	0	0	0	0	0	0
Ambiguous_taxa, AY468484.1.1430	AY468484.1.1430	D_0__Bacteria, D_1__Bacteroidetes, D_2__Flavobacteriia, D_3__Flavobacteriales, D_4__Flavobacteriaceae, D_5__Chryseobacterium, Ambiguous_taxa	5	0	3	0.0806452	0	0.454428	0	0	0	0	0	2	0	0	0	0	0	0	0	0	0	0	0	0	0	0	0	0	0	0	0	0	0	0	0	0	0	0	0	0	0	0	0	0	0	0	0
Ambiguous_taxa, ARCM01000002.993920.995384	ARCM01000002.993920.995384	D_0__Bacteria, D_1__Proteobacteria, D_2__Alphaproteobacteria, D_3__Rhizobiales, D_4__Xanthobacteraceae, D_5__Ancylobacter, Ambiguous_taxa	20	0	8	0.322581	0	1.46851	0	0	0	0	0	0	0	0	0	8	0	0	0	0	0	0	0	0	0	0	0	0	0	0	0	0	0	0	0	0	0	0	1	0	0	0	0	0	0	3	0
Ambiguous_taxa, AY512823.1.1416	AY512823.1.1416	D_0__Bacteria, D_1__Proteobacteria, D_2__Alphaproteobacteria, D_3__Caulobacterales, D_4__Caulobacteraceae, D_5__Caulobacter, Ambiguous_taxa	2	0	2	0.0322581	0	0.254	0	0	0	0	0	0	0	0	0	0	0	0	0	0	0	0	0	0	0	0	0	0	0	0	0	0	0	0	0	0	0	0	0	0	0	0	0	0	0	0	0
Ambiguous_taxa, AY328559.1.1475	AY328559.1.1475	D_0__Bacteria, D_1__Proteobacteria, D_2__Alphaproteobacteria, D_3__Sphingomonadales, D_4__Sphingomonadaceae, D_5__Sphingomonas, Ambiguous_taxa	5	0	3	0.0806452	0	0.454428	0	0	0	2	0	0	0	0	0	0	0	0	0	0	0	0	0	0	0	0	0	0	0	0	0	0	0	0	0	0	0	0	0	0	0	0	0	0	0	0	0
D_6__bacterium Te57R, AY587826.1.1515	AY587826.1.1515	D_0__Bacteria, D_1__Firmicutes, D_2__Bacilli, D_3__Lactobacillales, D_4__Lactobacillaceae, D_5__Pediococcus, D_6__bacterium Te57R	2	0	2	0.0322581	0	0.254	0	0	0	0	0	0	0	0	0	2	0	0	0	0	0	0	0	0	0	0	0	0	0	0	0	0	0	0	0	0	0	0	0	0	0	0	0	0	0	0	0
Ambiguous_taxa, AY592774.1.1350	AY592774.1.1350	D_0__Bacteria, D_1__Proteobacteria, D_2__Betaproteobacteria, D_3__Burkholderiales, D_4__Oxalobacteraceae, D_5__Massilia, Ambiguous_taxa	3	0	3	0.0483871	0	0.381	0	0	0	0	0	0	0	0	0	0	0	3	0	0	0	0	0	0	0	0	0	0	0	0	0	0	0	0	0	0	0	0	0	0	0	0	0	0	0	0	0
Ambiguous_taxa, LQAD01000035.3666.5194	LQAD01000035.3666.5194	D_0__Bacteria, D_1__Proteobacteria, D_2__Betaproteobacteria, D_3__Burkholderiales, D_4__Burkholderiaceae, D_5__Cupriavidus, Ambiguous_taxa	11	0	11	0.177419	0	1.397	0	0	0	0	0	0	0	0	0	0	0	0	0	0	0	0	0	0	0	0	0	0	0	0	0	0	0	0	0	0	0	0	0	0	0	0	0	0	0	0	0
Ambiguous_taxa, CP000749.1190886.1192417	CP000749.1190886.1192417	D_0__Bacteria, D_1__Proteobacteria, D_2__Gammaproteobacteria, D_3__Oceanospirillales, D_4__Oceanospirillaceae, D_5__Marinomonas, Ambiguous_taxa	2	0	2	0.0322581	0	0.254	0	0	0	0	0	0	0	0	0	0	0	0	0	0	0	0	0	0	0	0	0	0	0	0	2	0	0	0	0	0	0	0	0	0	0	0	0	0	0	0	0
Ambiguous_taxa, CP001619.4611730.4613224	CP001619.4611730.4613224	D_0__Bacteria, D_1__Bacteroidetes, D_2__Cytophagia, D_3__Cytophagales, D_4__Cytophagaceae, D_5__Dyadobacter, Ambiguous_taxa	554	0	115	8.93548	0	19.9802	0	0	0	0	0	0	0	0	0	0	0	0	0	0	0	5	0	0	0	0	0	0	0	0	1	0	11	0	0	0	0	0	0	0	0	0	0	0	0	0	0
Ambiguous_taxa, CP002593.577609.579116	CP002593.577609.579116	D_0__Bacteria, D_1__Actinobacteria, D_2__Actinobacteria, D_3__Pseudonocardiales, D_4__Pseudonocardiaceae, D_5__Pseudonocardia, Ambiguous_taxa	2	0	2	0.0322581	0	0.254	0	0	0	0	0	0	0	0	0	0	0	0	0	0	0	0	0	0	0	0	0	0	0	0	0	0	0	0	0	0	0	0	0	0	0	0	0	0	0	0	0
Ambiguous_taxa, AY667263.1.1447	AY667263.1.1447	D_0__Bacteria, D_1__Firmicutes, D_2__Clostridia, D_3__Clostridiales, D_4__Ruminococcaceae, D_5__Ruminococcaceae UCG-014, Ambiguous_taxa	8	0	5	0.129032	0	0.735156	0	0	0	0	0	0	0	0	0	0	0	0	0	0	0	0	0	0	0	0	0	0	0	0	0	0	0	0	0	0	0	0	0	0	0	0	0	0	0	0	0
Ambiguous_taxa, AY682679.1.1339	AY682679.1.1339	D_0__Bacteria, D_1__Proteobacteria, D_2__Alphaproteobacteria, D_3__Rhodospirillales, D_4__Acetobacteraceae, D_5__Roseococcus, Ambiguous_taxa	6	0	4	0.0967742	0	0.564225	0	0	0	0	0	0	0	0	0	0	0	0	0	0	0	0	0	0	0	0	0	0	0	2	0	0	0	0	0	0	0	0	0	0	0	0	0	0	0	0	0
D_6__simazine-degrading bacterium a3, AY692429.1.1487	AY692429.1.1487	D_0__Bacteria, D_1__Proteobacteria, D_2__Betaproteobacteria, D_3__Burkholderiales, D_4__Comamonadaceae, D_5__Acidovorax, D_6__simazine-degrading bacterium a3	12	0	9	0.193548	0	1.19889	0	0	0	0	0	0	0	0	0	0	3	0	0	0	0	0	0	0	0	0	0	0	0	0	0	0	0	0	0	0	0	0	0	0	0	0	0	0	0	0	0
D_6__Xenorhabdus nematophila, AY753196.1.1459	AY753196.1.1459	D_0__Bacteria, D_1__Proteobacteria, D_2__Gammaproteobacteria, D_3__Pseudomonadales, D_4__Moraxellaceae, D_5__uncultured, D_6__Xenorhabdus nematophila	4	0	2	0.0645161	0	0.356254	0	0	0	0	0	0	0	0	0	0	0	0	0	0	0	0	0	0	0	0	0	0	0	0	0	0	0	0	0	0	0	0	0	0	0	0	0	0	2	0	0
Ambiguous_taxa, AY792277.1.1457	AY792277.1.1457	D_0__Bacteria, D_1__Proteobacteria, D_2__Gammaproteobacteria, D_3__Pseudomonadales, D_4__Moraxellaceae, D_5__Acinetobacter, Ambiguous_taxa	919	0	467	14.8226	0	61.065	11	16	43	11	5	17	8	23	109	73	22	0	1	0	0	0	0	0	1	0	0	0	0	0	4	0	0	0	0	0	0	1	0	1	7	27	0	5	3	3	0
Ambiguous_taxa, CVRN01000003.43.1582	CVRN01000003.43.1582	D_0__Bacteria, D_1__Firmicutes, D_2__Bacilli, D_3__Lactobacillales, D_4__Enterococcaceae, D_5__Enterococcus, Ambiguous_taxa	2	0	2	0.0322581	0	0.254	0	0	0	0	0	0	0	0	0	0	0	0	0	0	0	0	0	0	0	0	0	0	0	0	0	0	2	0	0	0	0	0	0	0	0	0	0	0	0	0	0
Ambiguous_taxa, DM463645.1.1445	DM463645.1.1445	D_0__Bacteria, D_1__Proteobacteria, D_2__Alphaproteobacteria, D_3__Rhizobiales, D_4__Rhizobiaceae, D_5__Shinella, Ambiguous_taxa	6	0	2	0.0967742	0	0.432669	0	0	0	0	0	0	0	0	0	0	0	2	0	0	0	0	0	0	0	0	0	0	0	0	0	0	0	0	0	0	0	0	0	0	0	0	0	0	0	0	0
D_6__Citrobacter freundii, AY870315.1.1408	AY870315.1.1408	D_0__Bacteria, D_1__Proteobacteria, D_2__Gammaproteobacteria, D_3__Enterobacteriales, D_4__Enterobacteriaceae, D_5__Citrobacter, D_6__Citrobacter freundii	5	0	3	0.0806452	0	0.454428	0	0	0	0	0	0	0	0	0	0	0	0	0	0	0	0	0	0	0	0	0	0	0	0	0	0	0	0	0	0	0	0	0	0	0	0	0	0	0	0	0
Ambiguous_taxa, AY921822.1.1339	AY921822.1.1339	D_0__Bacteria, D_1__Proteobacteria, D_2__Alphaproteobacteria, D_3__Rhizobiales, D_4__Rhizobiales Incertae Sedis, D_5__Rhizomicrobium, Ambiguous_taxa	6	0	6	0.0967742	0	0.762001	0	0	0	0	0	0	0	0	0	0	0	0	0	0	0	0	0	0	0	0	0	0	0	0	0	0	0	0	0	0	0	0	0	0	0	0	0	0	0	0	0
D_6__uncultured Acidobacteria bacterium, AY921973.1.1376	AY921973.1.1376	D_0__Bacteria, D_1__Acidobacteria, D_2__Blastocatellia, D_3__Blastocatellales, D_4__Blastocatellaceae (Subgroup 4), D_5__uncultured, D_6__uncultured Acidobacteria bacterium	136	0	28	2.19355	0	5.86135	0	0	0	0	0	0	0	0	0	0	0	0	0	0	0	0	0	0	0	0	0	0	0	0	0	0	0	0	0	0	1	0	0	3	0	0	0	0	2	4	2
D_6__uncultured Verrucomicrobia bacterium, AY922120.1.1402	AY922120.1.1402	D_0__Bacteria, D_1__Verrucomicrobia, D_2__Verrucomicrobiae, D_3__Verrucomicrobiales, D_4__Verrucomicrobiaceae, D_5__uncultured Verrucomicrobia bacterium, D_6__uncultured Verrucomicrobia bacterium	82	0	15	1.32258	0	3.13507	0	0	1	7	0	0	1	2	3	15	0	0	0	0	0	2	0	1	0	9	1	0	1	5	4	9	2	0	2	0	0	0	0	0	0	0	0	0	0	0	0
D_6__uncultured bacterium, AY945876.1.1499	AY945876.1.1499	D_0__Bacteria, D_1__Proteobacteria, D_2__Betaproteobacteria, D_3__Rhodocyclales, D_4__Rhodocyclaceae, D_5__Zoogloea, D_6__uncultured bacterium	6	0	4	0.0967742	0	0.534381	0	0	0	0	0	0	0	0	0	0	0	0	0	0	0	0	0	0	0	0	0	0	0	0	0	0	0	0	0	0	0	0	0	0	0	0	0	0	0	0	0
D_6__uncultured bacterium, AY945891.1.1507	AY945891.1.1507	D_0__Bacteria, D_1__Proteobacteria, D_2__Betaproteobacteria, D_3__Rhodocyclales, D_4__Rhodocyclaceae, D_5__12up, D_6__uncultured bacterium	7	0	7	0.112903	0	0.889001	0	0	0	0	0	0	0	0	0	0	0	0	0	0	0	0	0	0	0	0	0	0	0	0	0	0	0	0	0	0	0	0	0	0	0	0	0	0	0	0	0
Ambiguous_taxa, AY945914.1.1502	AY945914.1.1502	D_0__Bacteria, D_1__Proteobacteria, D_2__Betaproteobacteria, Ambiguous_taxa, Ambiguous_taxa, Ambiguous_taxa, Ambiguous_taxa	23	0	9	0.370968	0	1.41692	0	0	0	4	0	1	0	2	0	0	0	0	0	0	0	0	0	0	0	0	0	0	0	0	0	0	0	0	0	0	0	0	0	0	0	0	0	0	0	0	0
D_6__uncultured bacterium, AY945919.1.1505	AY945919.1.1505	D_0__Bacteria, D_1__Proteobacteria, D_2__Betaproteobacteria, D_3__Rhodocyclales, D_4__Rhodocyclaceae, D_5__uncultured, D_6__uncultured bacterium	989	0	176	15.9516	1	31.1208	15	26	16	16	9	41	2	23	3	42	18	16	0	1	0	0	5	0	0	0	1	2	0	0	0	0	4	0	2	0	0	0	0	0	0	0	0	0	0	0	0
D_6__uncultured bacterium, AY957942.1.1505	AY957942.1.1505	D_0__Bacteria, D_1__Actinobacteria, D_2__Actinobacteria, D_3__Corynebacteriales, D_4__Mycobacteriaceae, D_5__Mycobacterium, D_6__uncultured bacterium	2	0	2	0.0322581	0	0.254	0	0	0	0	0	0	0	0	0	0	0	0	0	0	0	0	0	0	0	0	0	0	0	0	0	0	0	0	0	0	0	0	0	0	0	0	0	0	0	0	0
Ambiguous_taxa, EU373307.1.1483	EU373307.1.1483	D_0__Bacteria, D_1__Bacteroidetes, D_2__Flavobacteriia, D_3__Flavobacteriales, D_4__Flavobacteriaceae, D_5__Flavobacterium, Ambiguous_taxa	141	0	45	2.27419	0	6.68046	1	9	0	0	0	0	0	0	0	1	4	19	0	0	0	0	0	0	0	0	0	0	2	0	0	0	0	0	0	0	0	0	0	0	0	0	0	0	0	0	0
Ambiguous_taxa, FJ461935.1.1506	FJ461935.1.1506	D_0__Bacteria, D_1__Proteobacteria, D_2__Deltaproteobacteria, D_3__Desulfovibrionales, D_4__Desulfovibrionaceae, D_5__Desulfovibrio, Ambiguous_taxa	4	0	4	0.0645161	0	0.508001	0	0	0	0	0	0	0	0	0	4	0	0	0	0	0	0	0	0	0	0	0	0	0	0	0	0	0	0	0	0	0	0	0	0	0	0	0	0	0	0	0
Ambiguous_taxa, COIL01000054.3400.4868	COIL01000054.3400.4868	D_0__Bacteria, D_1__Proteobacteria, D_2__Alphaproteobacteria, D_3__Rhizobiales, D_4__Rhizobiaceae, D_5__Rhizobium, Ambiguous_taxa	8	0	8	0.129032	0	1.016	0	0	0	0	0	0	0	0	0	0	0	0	0	0	0	0	0	0	0	0	0	0	0	0	0	0	0	0	0	0	0	0	0	0	0	0	0	0	0	0	0
D_6__Thermus scotoductus SA-01, CP001962.592399.595224	CP001962.592399.595224	D_0__Bacteria, D_1__Deinococcus-Thermus, D_2__Deinococci, D_3__Thermales, D_4__Thermaceae, D_5__Thermus, D_6__Thermus scotoductus SA-01	4	0	4	0.0645161	0	0.508001	0	0	0	0	0	4	0	0	0	0	0	0	0	0	0	0	0	0	0	0	0	0	0	0	0	0	0	0	0	0	0	0	0	0	0	0	0	0	0	0	0
D_6__uncultured delta proteobacterium, CU466770.3.1373	CU466770.3.1373	D_0__Bacteria, D_1__Proteobacteria, D_2__Deltaproteobacteria, D_3__Myxococcales, D_4__Phaselicystidaceae, D_5__Phaselicystis, D_6__uncultured delta proteobacterium	512	0	87	8.25806	0	19.4742	0	0	1	0	0	0	0	0	0	0	0	0	0	0	0	0	0	0	0	0	0	0	0	0	0	0	0	0	0	0	0	0	0	0	0	0	0	0	0	0	0
D_6__uncultured bacterium, CU915184.1.1310	CU915184.1.1310	D_0__Bacteria, D_1__Proteobacteria, D_2__Alphaproteobacteria, D_3__Sphingomonadales, D_4__Erythrobacteraceae, D_5__Erythrobacter, D_6__uncultured bacterium	3	0	3	0.0483871	0	0.381	0	0	0	0	0	0	0	0	0	0	0	0	0	0	0	0	0	0	0	0	0	0	0	0	0	0	0	0	0	0	0	0	0	0	0	0	0	0	0	0	0
D_6__uncultured bacterium, CU917508.1.1347	CU917508.1.1347	D_0__Bacteria, D_1__Bacteroidetes, D_2__Flavobacteriia, D_3__Flavobacteriales, D_4__Flavobacteriaceae, D_5__Cloacibacterium, D_6__uncultured bacterium	2	0	2	0.0322581	0	0.254	0	0	0	0	0	0	0	0	0	0	0	0	0	0	0	0	0	0	0	0	0	0	0	0	0	0	0	0	0	0	0	0	0	0	0	0	0	0	0	0	0
D_6__uncultured bacterium, CU917831.1.1308	CU917831.1.1308	D_0__Bacteria, D_1__Proteobacteria, D_2__Alphaproteobacteria, D_3__Sphingomonadales, D_4__Sphingomonadaceae, D_5__Novosphingobium, D_6__uncultured bacterium	2	0	2	0.0322581	0	0.254	0	0	0	0	0	0	0	0	0	0	0	0	0	0	0	0	0	0	0	0	0	0	0	0	0	0	0	0	0	0	0	0	0	0	0	0	0	0	0	0	0
D_6__uncultured bacterium, CU918620.1.1308	CU918620.1.1308	D_0__Bacteria, D_1__Proteobacteria, D_2__Alphaproteobacteria, D_3__Rhizobiales, D_4__Rhizobiales Incertae Sedis, D_5__Phreatobacter, D_6__uncultured bacterium	21	0	9	0.33871	0	1.42511	0	0	0	0	0	0	0	0	0	0	6	0	0	0	0	0	0	0	0	0	0	0	0	0	0	0	0	0	0	0	0	0	0	0	0	0	0	0	0	2	0
D_6__uncultured bacterium, CU918778.1.1327	CU918778.1.1327	D_0__Bacteria, D_1__Proteobacteria, D_2__Betaproteobacteria, D_3__Burkholderiales, D_4__Comamonadaceae, D_5__Acidovorax, D_6__uncultured bacterium	60	0	15	0.967742	0	2.63001	0	0	0	5	0	1	0	0	0	4	0	1	0	0	4	0	0	0	0	0	0	0	0	0	0	0	0	0	0	0	0	0	0	0	0	0	0	0	0	0	0
D_6__uncultured bacterium, CU918814.2.1305	CU918814.2.1305	D_0__Bacteria, D_1__Proteobacteria, D_2__Alphaproteobacteria, D_3__Rhizobiales, D_4__Bradyrhizobiaceae, D_5__Bradyrhizobium, D_6__uncultured bacterium	2	0	2	0.0322581	0	0.254	0	0	0	0	0	0	0	0	0	0	0	0	0	0	0	0	0	0	0	0	0	0	0	0	0	0	0	0	0	0	0	0	0	0	0	0	0	0	0	0	0
D_6__uncultured bacterium, CU919026.2.1309	CU919026.2.1309	D_0__Bacteria, D_1__Proteobacteria, D_2__Alphaproteobacteria, D_3__Rhizobiales, D_4__Bradyrhizobiaceae, D_5__uncultured, D_6__uncultured bacterium	2	0	2	0.0322581	0	0.254	0	0	0	0	0	0	0	0	0	0	0	0	0	0	0	0	0	0	0	0	0	0	0	0	0	0	0	0	0	0	0	0	0	0	0	0	0	0	0	0	0
D_6__uncultured bacterium, CU919052.2.1311	CU919052.2.1311	D_0__Bacteria, D_1__Proteobacteria, D_2__Alphaproteobacteria, D_3__Rhizobiales, D_4__Bradyrhizobiaceae, D_5__Bosea, D_6__uncultured bacterium	4	0	4	0.0645161	0	0.508001	0	0	0	0	0	0	0	0	0	0	0	0	0	0	0	0	0	0	0	0	0	0	0	0	0	0	0	0	0	0	0	0	0	0	0	0	0	0	0	0	0
D_6__uncultured bacterium, CU920070.1.1355	CU920070.1.1355	D_0__Bacteria, D_1__Proteobacteria, D_2__Betaproteobacteria, D_3__Burkholderiales, D_4__Comamonadaceae, D_5__Ottowia, D_6__uncultured bacterium	2	0	2	0.0322581	0	0.254	0	0	0	0	0	0	0	0	0	2	0	0	0	0	0	0	0	0	0	0	0	0	0	0	0	0	0	0	0	0	0	0	0	0	0	0	0	0	0	0	0
D_6__uncultured bacterium, CU920940.1.1306	CU920940.1.1306	D_0__Bacteria, D_1__Proteobacteria, D_2__Alphaproteobacteria, D_3__Caulobacterales, D_4__Caulobacteraceae, D_5__Phenylobacterium, D_6__uncultured bacterium	5	0	3	0.0806452	0	0.454428	0	0	0	0	0	0	0	0	0	0	0	0	0	0	0	0	0	0	0	0	0	0	0	0	0	0	0	0	0	0	0	0	0	0	0	0	0	0	0	0	0
D_6__uncultured bacterium, CU922492.1.1351	CU922492.1.1351	D_0__Bacteria, D_1__Proteobacteria, D_2__Betaproteobacteria, D_3__Burkholderiales, D_4__Comamonadaceae, D_5__Alicycliphilus, D_6__uncultured bacterium	2	0	2	0.0322581	0	0.254	0	0	0	0	0	0	0	0	0	0	0	2	0	0	0	0	0	0	0	0	0	0	0	0	0	0	0	0	0	0	0	0	0	0	0	0	0	0	0	0	0
D_6__uncultured bacterium, CU924840.1.1327	CU924840.1.1327	D_0__Bacteria, D_1__Proteobacteria, D_2__Betaproteobacteria, D_3__Burkholderiales, D_4__Alcaligenaceae, D_5__Achromobacter, D_6__uncultured bacterium	2	0	2	0.0322581	0	0.254	0	0	0	0	0	0	0	0	0	0	0	0	0	0	0	0	0	0	0	0	0	0	0	0	0	0	0	0	0	0	0	0	0	0	0	0	0	0	0	0	0
Ambiguous_taxa, HM142069.1.1485	HM142069.1.1485	D_0__Bacteria, D_1__Bacteroidetes, D_2__Sphingobacteriia, D_3__Sphingobacteriales, D_4__Sphingobacteriaceae, D_5__Pedobacter, Ambiguous_taxa	2	0	2	0.0322581	0	0.254	0	0	0	0	2	0	0	0	0	0	0	0	0	0	0	0	0	0	0	0	0	0	0	0	0	0	0	0	0	0	0	0	0	0	0	0	0	0	0	0	0
Ambiguous_taxa, HM320775.1.1370	HM320775.1.1370	D_0__Bacteria, D_1__Actinobacteria, D_2__Rubrobacteria, D_3__Rubrobacterales, D_4__Rubrobacteriaceae, D_5__Rubrobacter, Ambiguous_taxa	20	0	5	0.322581	0	1.03661	5	0	2	0	3	5	0	2	0	0	1	0	0	0	0	0	0	0	0	0	0	0	0	0	0	0	0	0	0	0	0	0	0	0	0	0	0	0	0	0	0
D_6__uncultured bacterium, CU926988.1.1305	CU926988.1.1305	D_0__Bacteria, D_1__Proteobacteria, D_2__Alphaproteobacteria, D_3__Rhizobiales, D_4__Phyllobacteriaceae, D_5__uncultured, D_6__uncultured bacterium	2	0	2	0.0322581	0	0.254	0	0	0	0	0	0	0	0	0	0	0	0	0	0	0	0	0	0	0	0	0	0	0	0	0	0	0	0	0	0	0	0	0	0	0	0	0	0	0	2	0
Ambiguous_taxa, HM332325.1.1306	HM332325.1.1306	D_0__Bacteria, D_1__Proteobacteria, D_2__Alphaproteobacteria, D_3__Rhizobiales, D_4__Rhizobiaceae, D_5__Rhizobium, Ambiguous_taxa	4	0	2	0.0645161	0	0.356254	0	0	0	0	0	0	0	0	0	0	0	0	0	0	0	2	0	0	0	0	0	0	0	0	0	0	0	0	0	0	0	0	0	0	0	0	0	0	0	0	0
Ambiguous_taxa, CU927611.1.1311	CU927611.1.1311	D_0__Bacteria, D_1__Proteobacteria, D_2__Alphaproteobacteria, D_3__Rhizobiales, D_4__Bradyrhizobiaceae, D_5__Bosea, Ambiguous_taxa	158	0	26	2.54839	0	4.4856	0	0	4	0	0	0	0	0	0	0	2	5	0	0	0	0	0	0	0	0	0	0	0	0	0	0	1	1	0	0	1	0	0	2	14	0	0	8	6	8	4
D_6__uncultured bacterium, HM248446.1.1385	HM248446.1.1385	D_0__Bacteria, D_1__Firmicutes, D_2__Negativicutes, D_3__Selenomonadales, D_4__Veillonellaceae, D_5__Veillonella, D_6__uncultured bacterium	4	0	4	0.0645161	0	0.508001	0	0	0	0	0	0	0	0	0	0	0	0	0	0	0	4	0	0	0	0	0	0	0	0	0	0	0	0	0	0	0	0	0	0	0	0	0	0	0	0	0
Ambiguous_taxa, DI339169.186.1668	DI339169.186.1668	D_0__Bacteria, D_1__Proteobacteria, D_2__Gammaproteobacteria, D_3__Enterobacteriales, D_4__Enterobacteriaceae, D_5__Enterobacter, Ambiguous_taxa	2	0	2	0.0322581	0	0.254	0	0	0	0	0	0	0	0	0	0	0	0	0	0	0	0	0	0	0	0	0	0	0	0	0	0	0	0	0	0	0	0	0	0	0	0	0	0	0	0	0
Ambiguous_taxa, HM275620.1.1358	HM275620.1.1358	D_0__Bacteria, D_1__Proteobacteria, D_2__Gammaproteobacteria, D_3__Pseudomonadales, D_4__Moraxellaceae, D_5__Acinetobacter, Ambiguous_taxa	4	0	2	0.0645161	0	0.356254	2	0	0	0	0	0	0	0	0	0	0	0	0	0	0	0	0	0	0	0	0	0	0	2	0	0	0	0	0	0	0	0	0	0	0	0	0	0	0	0	0
Ambiguous_taxa, JALV01000036.3467.4991	JALV01000036.3467.4991	D_0__Bacteria, D_1__Proteobacteria, D_2__Gammaproteobacteria, D_3__Xanthomonadales, D_4__Xanthomonadaceae, D_5__Stenotrophomonas, Ambiguous_taxa	4	0	4	0.0645161	0	0.508001	0	0	0	0	0	0	0	0	0	0	0	0	0	0	0	0	0	0	0	0	0	0	0	0	0	0	0	0	0	0	0	0	0	0	0	0	0	0	0	0	0
Ambiguous_taxa, DQ068763.1.1465	DQ068763.1.1465	D_0__Bacteria, D_1__Proteobacteria, D_2__Gammaproteobacteria, D_3__Enterobacteriales, D_4__Enterobacteriaceae, Ambiguous_taxa, Ambiguous_taxa	21	0	21	0.33871	0	2.667	0	0	0	0	0	0	0	0	0	0	0	0	0	0	0	0	0	0	0	0	0	0	0	0	0	0	0	0	0	0	0	0	0	0	0	0	0	0	0	0	0
Ambiguous_taxa, JF176898.1.1339	JF176898.1.1339	D_0__Bacteria, D_1__Actinobacteria, D_2__Actinobacteria, D_3__Propionibacteriales, D_4__Nocardioidaceae, D_5__Marmoricola, Ambiguous_taxa	4	0	4	0.0645161	0	0.508001	0	0	0	0	0	0	0	0	0	0	0	0	0	0	0	0	0	0	0	0	0	0	0	0	0	0	0	0	0	0	0	0	0	0	4	0	0	0	0	0	0
D_6__uncultured bacterium, JF222080.1.1303	JF222080.1.1303	D_0__Bacteria, D_1__Proteobacteria, D_2__Alphaproteobacteria, D_3__Rhizobiales, D_4__Hyphomicrobiaceae, D_5__Devosia, D_6__uncultured bacterium	840	0	105	13.5484	3	23.2983	2	5	9	2	2	1	2	3	2	7	5	9	0	0	0	2	4	3	0	1	4	3	0	0	0	0	7	3	2	0	1	8	3	11	11	0	0	0	2	13	4
D_6__uncultured bacterium, JF222481.1.1361	JF222481.1.1361	D_0__Bacteria, D_1__Verrucomicrobia, D_2__Verrucomicrobiae, D_3__Verrucomicrobiales, D_4__Verrucomicrobiaceae, Ambiguous_taxa, D_6__uncultured bacterium	93	0	17	1.5	0	2.97393	0	0	0	3	0	0	0	0	5	2	1	4	0	0	0	0	2	0	0	0	0	0	0	1	5	0	0	0	0	0	1	0	0	1	5	0	0	0	2	0	0
Ambiguous_taxa, DQ230969.1.1444	DQ230969.1.1444	D_0__Bacteria, D_1__Proteobacteria, D_2__Alphaproteobacteria, D_3__Sphingomonadales, D_4__Sphingomonadaceae, D_5__Novosphingobium, Ambiguous_taxa	128	0	19	2.06452	0	4.14441	0	0	3	0	3	0	0	5	0	0	4	0	0	0	0	3	1	0	0	0	0	1	0	0	0	0	1	1	0	0	2	13	1	0	0	0	3	0	5	2	13
D_6__bacterium CYCU-0217, DQ232381.1.1270	DQ232381.1.1270	D_0__Bacteria, D_1__Proteobacteria, D_2__Betaproteobacteria, D_3__Burkholderiales, D_4__Comamonadaceae, D_5__Acidovorax, D_6__bacterium CYCU-0217	9	0	4	0.145161	0	0.67379	0	0	0	0	0	0	0	0	0	0	0	0	0	0	0	0	0	0	0	0	0	0	0	0	0	0	0	0	0	0	0	0	0	0	0	0	0	0	0	0	0
Ambiguous_taxa, DQ243771.1.1317	DQ243771.1.1317	D_0__Bacteria, D_1__Firmicutes, D_2__Clostridia, D_3__Clostridiales, D_4__Ruminococcaceae, D_5__Ruminococcaceae UCG-008, Ambiguous_taxa	4	0	4	0.0645161	0	0.508001	0	0	0	0	0	0	0	0	0	0	0	0	0	0	0	0	0	0	0	0	0	0	0	0	0	0	0	0	0	0	0	0	0	0	0	0	0	0	0	0	0
D_6__uncultured soil bacterium, DQ248243.1.1506	DQ248243.1.1506	D_0__Bacteria, D_1__Proteobacteria, D_2__Gammaproteobacteria, D_3__Enterobacteriales, D_4__Enterobacteriaceae, D_5__Buttiauxella, D_6__uncultured soil bacterium	4	0	2	0.0645161	0	0.356254	0	0	0	0	0	0	0	0	0	0	0	0	0	0	0	0	0	0	0	0	0	0	0	0	0	0	0	0	0	0	0	0	0	0	2	0	0	0	0	0	0
Ambiguous_taxa, DQ256323.1.1496	DQ256323.1.1496	D_0__Bacteria, D_1__Proteobacteria, D_2__Gammaproteobacteria, D_3__Pseudomonadales, D_4__Pseudomonadaceae, D_5__Pseudomonas, Ambiguous_taxa	2	0	1	0.0322581	0	0.178127	0	0	0	0	0	0	0	0	0	0	0	0	0	0	0	0	0	0	0	0	0	0	0	0	0	0	0	0	0	0	0	0	0	0	0	0	0	0	0	0	0
Ambiguous_taxa, DQ295874.1.1433	DQ295874.1.1433	D_0__Bacteria, D_1__Actinobacteria, D_2__Actinobacteria, D_3__Micrococcales, D_4__Micrococcaceae, D_5__Paenarthrobacter, Ambiguous_taxa	8	0	2	0.129032	0	0.46107	2	0	0	0	0	1	2	0	0	0	0	1	0	0	0	0	0	0	0	0	0	0	0	0	0	0	0	0	0	0	0	0	0	0	2	0	0	0	0	0	0
Ambiguous_taxa, DQ298024.1.1429	DQ298024.1.1429	D_0__Bacteria, D_1__Proteobacteria, D_2__Gammaproteobacteria, D_3__Chromatiales, D_4__Chromatiaceae, D_5__Rheinheimera, Ambiguous_taxa	18	0	8	0.290323	0	1.25955	0	0	0	0	0	0	0	0	0	0	0	0	0	0	0	0	0	0	0	0	0	0	0	0	0	0	0	0	0	0	0	0	0	0	0	0	0	0	0	0	0
Ambiguous_taxa, DQ298761.1.1507	DQ298761.1.1507	D_0__Bacteria, D_1__Bacteroidetes, D_2__Flavobacteriia, D_3__Flavobacteriales, D_4__Flavobacteriaceae, D_5__Flavobacterium, Ambiguous_taxa	131	0	26	2.1129	0	4.99214	3	4	0	0	2	4	0	1	1	3	3	4	0	0	0	0	0	0	0	0	0	0	0	0	0	0	0	0	0	0	0	0	0	0	0	0	0	0	0	0	0
D_6__uncultured bacterium, DQ354711.1.1492	DQ354711.1.1492	D_0__Bacteria, D_1__Proteobacteria, D_2__Betaproteobacteria, D_3__Burkholderiales, D_4__Comamonadaceae, D_5__Ramlibacter, D_6__uncultured bacterium	103	0	21	1.66129	0	4.21529	0	0	0	0	0	0	0	0	0	0	0	0	0	0	0	0	0	0	0	0	0	0	0	0	2	0	0	0	0	0	0	0	0	0	6	0	0	0	0	0	0
Ambiguous_taxa, DQ422964.1.1446	DQ422964.1.1446	D_0__Bacteria, D_1__Proteobacteria, D_2__Alphaproteobacteria, D_3__Rhizobiales, D_4__Rhizobiaceae, D_5__Rhizobium, Ambiguous_taxa	4	0	2	0.0645161	0	0.356254	0	0	2	0	0	0	0	0	0	0	0	0	0	0	0	0	0	0	0	2	0	0	0	0	0	0	0	0	0	0	0	0	0	0	0	0	0	0	0	0	0
D_6__uncultured bacterium, DQ463199.1.1305	DQ463199.1.1305	D_0__Bacteria, D_1__Proteobacteria, D_2__Alphaproteobacteria, D_3__Sphingomonadales, D_4__Sphingomonadaceae, D_5__Novosphingobium, D_6__uncultured bacterium	24	0	12	0.387097	0	1.72118	0	0	0	0	0	0	1	0	0	0	4	0	0	0	0	0	0	0	0	0	0	0	0	0	0	0	0	0	0	0	0	0	0	0	0	0	0	0	0	0	0
Ambiguous_taxa, DQ539030.1.1418	DQ539030.1.1418	D_0__Bacteria, D_1__Proteobacteria, D_2__Gammaproteobacteria, D_3__Enterobacteriales, D_4__Enterobacteriaceae, Ambiguous_taxa, Ambiguous_taxa	65	0	27	1.04839	0	3.95643	2	0	0	0	0	0	10	0	0	1	8	0	0	0	0	0	0	0	0	0	0	0	0	0	0	0	0	0	0	0	0	0	0	0	0	0	0	0	0	0	0
Ambiguous_taxa, KF101211.1.1331	KF101211.1.1331	D_0__Bacteria, D_1__Actinobacteria, D_2__Actinobacteria, D_3__Corynebacteriales, D_4__Nocardiaceae, D_5__Williamsia, Ambiguous_taxa	2	0	2	0.0322581	0	0.254	0	0	0	0	0	0	0	0	0	0	0	0	0	0	0	0	0	0	0	0	0	0	0	0	0	0	0	0	0	0	0	0	0	0	0	0	0	0	0	0	0
Ambiguous_taxa, DQ676432.1.1392	DQ676432.1.1392	D_0__Bacteria, D_1__Proteobacteria, D_2__Alphaproteobacteria, D_3__Sphingomonadales, D_4__Sphingomonadaceae, D_5__Novosphingobium, Ambiguous_taxa	5	0	5	0.0806452	0	0.635001	0	0	0	0	0	0	0	0	0	0	0	0	0	0	0	0	0	0	0	0	0	0	0	0	0	0	0	0	0	0	0	0	0	0	0	0	0	0	0	0	0
Ambiguous_taxa, AB681074.1.1414	AB681074.1.1414	D_0__Bacteria, D_1__Proteobacteria, D_2__Alphaproteobacteria, D_3__Rhodospirillales, D_4__Acetobacteraceae, D_5__Asaia, Ambiguous_taxa	394458	0	24110	6362.23	5349.5	5365.55	7003	6914	2687	5083	6286	10289	2694	7066	4374	5743	3686	5093	1206	420	0	4397	5457	5564	10468	9340	7387	24110	10650	14054	8481	4041	3707	6590	23468	0	7929	2502	9566	4269	363	13805	646	2405	2039	6182	3415
D_6__uncultured bacterium, DQ799333.1.1394	DQ799333.1.1394	D_0__Bacteria, D_1__Firmicutes, D_2__Clostridia, D_3__Clostridiales, D_4__Lachnospiraceae, D_5__Blautia, D_6__uncultured bacterium	6	0	6	0.0967742	0	0.762001	0	0	0	0	0	0	0	0	0	0	0	0	0	0	0	0	0	0	0	0	0	0	0	0	0	0	0	0	0	0	0	0	0	0	0	0	0	0	0	0	0
Ambiguous_taxa, LC094619.1.1435	LC094619.1.1435	D_0__Bacteria, D_1__Proteobacteria, D_2__Betaproteobacteria, D_3__Rhodocyclales, D_4__Rhodocyclaceae, D_5__12up, Ambiguous_taxa	481	0	64	7.75806	0	15.1805	0	4	1	0	2	0	2	0	4	0	3	1	0	0	0	0	0	0	0	1	0	0	0	56	0	0	5	0	0	0	10	1	0	0	43	0	1	0	15	0	0
D_6__uncultured bacterium, LN563962.1.1367	LN563962.1.1367	D_0__Bacteria, D_1__Proteobacteria, D_2__Gammaproteobacteria, D_3__Cellvibrionales, D_4__Cellvibrionaceae, D_5__Cellvibrio, D_6__uncultured bacterium	2	0	2	0.0322581	0	0.254	0	0	0	0	0	0	0	0	0	0	0	0	0	0	0	0	0	0	0	0	0	0	0	0	0	0	0	0	0	0	0	0	0	0	0	0	0	0	0	0	0
Ambiguous_taxa, AB076868.1.1493	AB076868.1.1493	D_0__Bacteria, D_1__Proteobacteria, D_2__Betaproteobacteria, D_3__Burkholderiales, D_4__Comamonadaceae, D_5__Comamonas, Ambiguous_taxa	609	0	87	9.82258	0.5	19.1427	2	18	9	13	9	14	0	11	1	22	12	4	0	0	0	0	1	0	0	0	2	1	0	0	0	0	0	1	0	0	0	0	0	0	0	0	0	0	0	0	0
Ambiguous_taxa, JARD01000009.206051.207554	JARD01000009.206051.207554	D_0__Bacteria, D_1__Actinobacteria, D_2__Actinobacteria, D_3__Micrococcales, D_4__Microbacteriaceae, D_5__Microbacterium, Ambiguous_taxa	2	0	2	0.0322581	0	0.254	0	0	0	0	0	0	0	0	0	0	2	0	0	0	0	0	0	0	0	0	0	0	0	0	0	0	0	0	0	0	0	0	0	0	0	0	0	0	0	0	0
Ambiguous_taxa, AB159685.1.1449	AB159685.1.1449	D_0__Bacteria, D_1__Proteobacteria, D_2__Alphaproteobacteria, D_3__Rhizobiales, D_4__Methylocystaceae, D_5__Pleomorphomonas, Ambiguous_taxa	10	0	10	0.16129	0	1.27	0	0	0	0	0	0	0	0	0	0	0	0	0	0	0	0	0	0	0	0	0	0	0	0	0	0	0	0	0	0	0	0	0	0	0	0	0	0	0	0	0
Ambiguous_taxa, AB236170.1.1409	AB236170.1.1409	D_0__Bacteria, D_1__Proteobacteria, D_2__Alphaproteobacteria, D_3__Rhizobiales, D_4__Xanthobacteraceae, D_5__Labrys, Ambiguous_taxa	15	0	15	0.241935	0	1.905	0	0	0	0	0	0	0	0	0	0	0	0	0	0	0	0	0	0	0	0	0	0	0	0	0	0	0	0	0	0	0	0	0	0	0	0	0	0	0	0	0
D_6__uncultured bacterium, DQ817263.1.1486	DQ817263.1.1486	D_0__Bacteria, D_1__Proteobacteria, D_2__Gammaproteobacteria, D_3__Enterobacteriales, D_4__Enterobacteriaceae, D_5__Citrobacter, D_6__uncultured bacterium	2	0	2	0.0322581	0	0.254	0	0	0	0	0	0	0	0	0	0	0	0	0	0	0	0	0	0	0	0	0	0	0	0	0	0	0	0	0	0	0	0	0	0	0	0	0	2	0	0	0
Ambiguous_taxa, DQ837568.1.1399	DQ837568.1.1399	D_0__Bacteria, D_1__Proteobacteria, D_2__Gammaproteobacteria, D_3__Enterobacteriales, D_4__Enterobacteriaceae, D_5__Klebsiella, Ambiguous_taxa	147	0	46	2.37097	0	8.01481	0	0	0	0	0	0	0	0	0	0	0	0	0	0	0	0	0	0	0	0	0	0	0	0	0	0	0	0	0	0	0	0	0	0	0	0	0	0	0	0	0
D_6__uncultured bacterium, DQ839498.1.1491	DQ839498.1.1491	D_0__Bacteria, D_1__Proteobacteria, D_2__Betaproteobacteria, D_3__Burkholderiales, D_4__Comamonadaceae, D_5__Paucibacter, D_6__uncultured bacterium	51	0	16	0.822581	0	2.57685	0	0	4	0	0	0	0	0	0	0	0	4	0	0	2	0	0	0	0	0	0	0	0	0	3	0	0	0	0	0	0	0	0	0	0	0	0	1	0	0	0
Ambiguous_taxa, DQ988304.1.1268	DQ988304.1.1268	D_0__Bacteria, D_1__Proteobacteria, D_2__Alphaproteobacteria, D_3__Sphingomonadales, D_4__Sphingomonadaceae, D_5__Sphingobium, Ambiguous_taxa	103	0	63	1.66129	0	8.19425	0	0	0	0	0	0	0	0	0	0	0	0	0	0	0	0	0	0	0	0	0	0	0	0	0	0	0	0	0	0	0	0	0	0	0	0	0	0	0	0	0
Ambiguous_taxa, DQ988309.1.1323	DQ988309.1.1323	D_0__Bacteria, D_1__Proteobacteria, D_2__Deltaproteobacteria, D_3__Bdellovibrionales, D_4__Bacteriovoracaceae, D_5__Bacteriovorax, Ambiguous_taxa	2582	0	203	41.6452	20	50.0217	60	12	17	21	21	5	30	13	28	63	140	55	0	0	0	36	10	2	16	18	43	10	10	14	4	8	18	21	3	0	2	30	12	19	67	23	12	15	75	9	15
Ambiguous_taxa, EF010981.1.1437	EF010981.1.1437	D_0__Bacteria, D_1__Proteobacteria, D_2__Gammaproteobacteria, D_3__Aeromonadales, D_4__Aeromonadaceae, D_5__Aeromonas, Ambiguous_taxa	4	0	4	0.0645161	0	0.508001	0	0	0	0	0	0	0	0	0	0	0	0	0	0	0	0	0	0	0	0	0	0	0	4	0	0	0	0	0	0	0	0	0	0	0	0	0	0	0	0	0
Ambiguous_taxa, EF018197.1.1384	EF018197.1.1384	D_0__Bacteria, D_1__Proteobacteria, D_2__Betaproteobacteria, D_3__Burkholderiales, D_4__Comamonadaceae, Ambiguous_taxa, Ambiguous_taxa	319	0	46	5.14516	0	12.0964	0	0	0	0	0	0	0	0	0	0	0	0	0	0	0	0	0	0	0	0	0	0	0	0	0	0	0	0	0	0	0	0	0	0	0	0	0	0	0	0	0
D_6__uncultured Rhizobiaceae bacterium, EF018616.1.1329	EF018616.1.1329	D_0__Bacteria, D_1__Proteobacteria, D_2__Alphaproteobacteria, D_3__Caulobacterales, D_4__Hyphomonadaceae, D_5__Hirschia, D_6__uncultured Rhizobiaceae bacterium	32	0	12	0.516129	0	2.01423	0	0	0	0	0	0	0	0	0	0	0	0	0	0	0	0	0	0	0	0	0	0	0	0	0	0	0	0	0	0	0	0	0	0	0	0	0	0	0	0	0
D_6__uncultured Comamonadaceae bacterium, EF019029.1.1385	EF019029.1.1385	D_0__Bacteria, D_1__Proteobacteria, D_2__Betaproteobacteria, D_3__Burkholderiales, D_4__Comamonadaceae, D_5__Variovorax, D_6__uncultured Comamonadaceae bacterium	15	0	15	0.241935	0	1.905	0	0	0	0	0	0	0	0	0	0	0	0	0	0	0	0	0	0	0	0	0	0	0	0	0	0	0	0	0	0	0	0	0	0	0	0	0	0	0	0	0
Ambiguous_taxa, AB681798.1.1406	AB681798.1.1406	D_0__Bacteria, D_1__Proteobacteria, D_2__Alphaproteobacteria, D_3__Rhizobiales, D_4__Hyphomicrobiaceae, D_5__Ancalomicrobium, Ambiguous_taxa	7	0	3	0.112903	0	0.546369	0	0	0	0	0	0	0	0	0	0	0	0	0	0	0	0	0	0	0	0	0	1	0	0	0	0	0	0	0	0	0	0	0	0	0	0	0	0	0	0	0
Ambiguous_taxa, EF059711.1.1427	EF059711.1.1427	D_0__Bacteria, D_1__Bacteroidetes, D_2__Sphingobacteriia, D_3__Sphingobacteriales, D_4__Sphingobacteriaceae, D_5__Sphingobacterium, Ambiguous_taxa	2	0	2	0.0322581	0	0.254	0	0	0	0	0	0	0	0	0	0	0	0	0	0	0	0	0	0	0	0	0	0	2	0	0	0	0	0	0	0	0	0	0	0	0	0	0	0	0	0	0
Ambiguous_taxa, HM326350.1.1304	HM326350.1.1304	D_0__Bacteria, D_1__Proteobacteria, D_2__Alphaproteobacteria, D_3__Rhizobiales, D_4__Methylobacteriaceae, D_5__Methylobacterium, Ambiguous_taxa	2	0	2	0.0322581	0	0.254	0	0	0	0	0	0	0	0	0	0	0	0	0	0	0	0	0	0	0	0	0	0	0	0	0	0	0	0	0	0	0	0	0	0	0	0	0	0	0	0	0
Ambiguous_taxa, AB727957.1.1445	AB727957.1.1445	D_0__Bacteria, D_1__Bacteroidetes, D_2__Sphingobacteriia, D_3__Sphingobacteriales, D_4__Sphingobacteriaceae, D_5__Nubsella, Ambiguous_taxa	176	0	24	2.83871	0	5.74369	0	0	0	0	0	0	0	0	0	0	0	0	0	0	0	2	3	0	0	0	0	0	0	3	0	0	3	2	0	0	0	0	0	3	2	0	0	0	0	0	0
Ambiguous_taxa, AB847934.1.1400	AB847934.1.1400	D_0__Bacteria, D_1__Proteobacteria, D_2__Alphaproteobacteria, D_3__Rhizobiales, D_4__Xanthobacteraceae, D_5__Aquabacter, Ambiguous_taxa	10	0	5	0.16129	0	0.813685	0	0	0	0	0	0	0	0	0	0	0	0	0	0	0	0	0	0	0	0	0	0	0	0	0	0	0	0	0	0	0	0	0	0	0	0	0	5	0	0	0
Ambiguous_taxa, AB854065.1.1358	AB854065.1.1358	D_0__Bacteria, D_1__Proteobacteria, D_2__Alphaproteobacteria, D_3__Rhizobiales, D_4__Rhizobiaceae, D_5__Rhizobium, Ambiguous_taxa	52	0	9	0.83871	0	1.91794	1	0	0	0	0	0	0	1	0	9	3	2	0	0	0	2	0	0	0	0	0	0	3	0	0	0	1	0	0	0	0	0	0	2	0	0	0	0	0	1	0
Ambiguous_taxa, EF111098.1.1276	EF111098.1.1276	D_0__Bacteria, D_1__Proteobacteria, D_2__Betaproteobacteria, D_3__Burkholderiales, D_4__Comamonadaceae, D_5__Hydrogenophaga, Ambiguous_taxa	2	0	2	0.0322581	0	0.254	0	0	0	0	0	0	0	0	0	0	0	0	0	0	0	0	0	0	0	0	0	0	0	0	0	0	0	0	0	0	0	0	0	0	0	0	0	0	0	0	0
D_6__uncultured gamma proteobacterium, EF111156.1.1292	EF111156.1.1292	D_0__Bacteria, D_1__Proteobacteria, D_2__Gammaproteobacteria, D_3__Pseudomonadales, D_4__Pseudomonadaceae, D_5__Pseudomonas, D_6__uncultured gamma proteobacterium	117	0	84	1.8871	0	10.7872	0	0	0	0	0	0	2	0	0	0	0	1	0	0	0	0	0	0	0	2	0	9	12	84	0	0	0	2	0	0	0	0	0	0	0	0	0	0	0	0	0
D_6__uncultured alpha proteobacterium, EF111210.1.1218	EF111210.1.1218	D_0__Bacteria, D_1__Proteobacteria, D_2__Alphaproteobacteria, D_3__Caulobacterales, D_4__Caulobacteraceae, D_5__Brevundimonas, D_6__uncultured alpha proteobacterium	89	0	29	1.43548	0	4.60442	4	4	0	0	0	0	0	0	3	0	4	0	0	0	0	1	0	0	0	0	1	0	0	0	0	0	0	0	0	0	0	0	0	0	0	0	0	0	1	0	0
Ambiguous_taxa, ABGO01000192.11014.12492	ABGO01000192.11014.12492	D_0__Bacteria, D_1__Planctomycetes, D_2__Planctomycetacia, D_3__Planctomycetales, D_4__Planctomycetaceae, D_5__Gemmata, Ambiguous_taxa	198	0	44	3.19355	0	8.89066	0	0	0	0	0	0	0	0	0	0	0	0	0	0	0	0	0	0	0	0	0	0	0	0	0	0	0	0	0	0	0	0	0	0	0	0	0	0	0	0	0
Ambiguous_taxa, ABIZ01000001.2578994.2580532	ABIZ01000001.2578994.2580532	D_0__Bacteria, D_1__Verrucomicrobia, D_2__Verrucomicrobiae, D_3__Verrucomicrobiales, D_4__Verrucomicrobiaceae, D_5__Verrucomicrobium, Ambiguous_taxa	2142	0	281	34.5484	6	62.0784	2	6	5	2	6	0	4	5	2	17	8	21	0	0	0	9	5	9	4	5	6	0	22	0	0	4	34	0	1	0	3	10	3	41	23	0	0	29	5	11	8
D_6__uncultured bacterium, EF153301.1.1320	EF153301.1.1320	D_0__Bacteria, D_1__Proteobacteria, D_2__Gammaproteobacteria, D_3__Enterobacteriales, D_4__Enterobacteriaceae, D_5__Enterobacter, D_6__uncultured bacterium	2	0	2	0.0322581	0	0.254	0	0	0	0	0	0	0	0	0	0	0	0	0	0	0	0	0	0	0	0	0	0	0	0	0	0	0	0	0	0	0	0	0	0	0	0	0	0	0	0	0
Ambiguous_taxa, EF154282.1.1340	EF154282.1.1340	D_0__Bacteria, D_1__Bacteroidetes, D_2__Flavobacteriia, D_3__Flavobacteriales, D_4__Flavobacteriaceae, D_5__Chryseobacterium, Ambiguous_taxa	122	0	106	1.96774	0	13.5235	0	0	0	0	0	0	0	0	0	0	0	0	0	0	0	0	0	0	0	0	0	0	0	0	0	0	0	0	0	0	106	0	0	0	0	0	0	0	0	0	12
Ambiguous_taxa, EF175874.1.1441	EF175874.1.1441	D_0__Bacteria, D_1__Proteobacteria, D_2__Gammaproteobacteria, D_3__Xanthomonadales, D_4__Xanthomonadaceae, D_5__Stenotrophomonas, Ambiguous_taxa	6	0	2	0.0967742	0	0.432669	2	0	0	0	0	0	0	0	2	0	0	0	0	0	0	0	0	0	0	0	0	0	0	0	0	0	0	0	0	0	0	0	0	0	0	0	0	0	0	0	0
Ambiguous_taxa, EF364387.1.1474	EF364387.1.1474	D_0__Bacteria, D_1__Proteobacteria, D_2__Alphaproteobacteria, D_3__Rhizobiales, D_4__Bradyrhizobiaceae, D_5__Bosea, Ambiguous_taxa	4	0	2	0.0645161	0	0.356254	0	0	0	0	0	0	0	0	0	0	0	0	0	0	0	0	0	0	0	0	0	0	0	0	0	0	0	0	0	0	0	0	0	0	0	0	0	0	0	0	0
Ambiguous_taxa, EF394925.1.1442	EF394925.1.1442	D_0__Bacteria, D_1__Proteobacteria, D_2__Alphaproteobacteria, D_3__Rhodospirillales, D_4__Rhodospirillaceae, D_5__Niveispirillum, Ambiguous_taxa	17	0	7	0.274194	0	1.14762	0	0	0	0	0	0	0	0	0	0	0	0	0	0	0	0	0	0	0	0	0	0	0	0	0	0	0	0	0	0	0	0	0	0	0	0	0	0	0	0	0
Ambiguous_taxa, EF422178.1.1231	EF422178.1.1231	D_0__Bacteria, D_1__Proteobacteria, D_2__Alphaproteobacteria, D_3__Rhodospirillales, D_4__Rhodospirillaceae, D_5__Azospirillum, Ambiguous_taxa	6	0	6	0.0967742	0	0.762001	0	0	0	0	0	0	0	0	0	0	0	0	0	0	0	0	0	0	0	0	0	0	0	0	0	0	0	0	0	0	0	0	0	0	0	0	0	0	0	0	0
Ambiguous_taxa, AF423291.1.1411	AF423291.1.1411	D_0__Bacteria, D_1__Proteobacteria, D_2__Alphaproteobacteria, D_3__Sphingomonadales, D_4__Sphingomonadaceae, Ambiguous_taxa, Ambiguous_taxa	658	0	59	10.6129	5	14.1217	5	4	10	16	2	0	11	8	4	26	8	12	0	0	0	0	4	2	3	2	10	5	13	0	1	0	14	2	5	0	1	16	2	5	3	4	5	10	10	4	0
Ambiguous_taxa, EF446175.1.1296	EF446175.1.1296	D_0__Bacteria, D_1__Proteobacteria, D_2__Gammaproteobacteria, D_3__Pseudomonadales, D_4__Moraxellaceae, D_5__Acinetobacter, Ambiguous_taxa	41	0	26	0.66129	0	3.40175	0	0	0	2	3	0	0	2	6	2	0	0	0	0	0	0	0	0	0	0	0	0	0	0	0	0	0	0	0	0	0	0	0	0	0	0	0	0	0	0	0
D_6__Enterobacter cloacae, EF446900.1.1370	EF446900.1.1370	D_0__Bacteria, D_1__Proteobacteria, D_2__Gammaproteobacteria, D_3__Enterobacteriales, D_4__Enterobacteriaceae, D_5__Enterobacter, D_6__Enterobacter cloacae	4	0	4	0.0645161	0	0.508001	0	0	0	0	0	0	0	0	0	0	0	0	0	0	0	0	0	0	0	0	0	0	0	0	0	0	0	0	0	0	0	0	0	0	0	0	0	0	0	0	0
Ambiguous_taxa, EF446928.1.1532	EF446928.1.1532	D_0__Bacteria, D_1__Proteobacteria, D_2__Betaproteobacteria, D_3__Burkholderiales, D_4__Burkholderiaceae, D_5__Cupriavidus, Ambiguous_taxa	2	0	2	0.0322581	0	0.254	0	0	0	0	0	0	0	0	0	0	0	0	0	0	0	0	0	0	0	0	0	0	0	0	0	0	0	0	0	0	0	0	0	0	0	0	0	0	0	0	0
Ambiguous_taxa, EF486352.1.1491	EF486352.1.1491	D_0__Bacteria, D_1__Proteobacteria, D_2__Gammaproteobacteria, D_3__Cellvibrionales, D_4__Microbulbiferaceae, D_5__Microbulbifer, Ambiguous_taxa	2	0	2	0.0322581	0	0.254	0	0	0	0	0	0	0	0	0	0	2	0	0	0	0	0	0	0	0	0	0	0	0	0	0	0	0	0	0	0	0	0	0	0	0	0	0	0	0	0	0
Ambiguous_taxa, EF509892.1.1492	EF509892.1.1492	D_0__Bacteria, D_1__Proteobacteria, D_2__Gammaproteobacteria, D_3__Xanthomonadales, D_4__Xanthomonadaceae, D_5__Stenotrophomonas, Ambiguous_taxa	4	0	2	0.0645161	0	0.356254	0	0	0	0	0	0	0	0	2	0	0	0	0	0	0	0	2	0	0	0	0	0	0	0	0	0	0	0	0	0	0	0	0	0	0	0	0	0	0	0	0
Ambiguous_taxa, EF511410.1.1481	EF511410.1.1481	D_0__Bacteria, D_1__Proteobacteria, D_2__Gammaproteobacteria, D_3__Xanthomonadales, D_4__Xanthomonadaceae, D_5__Luteimonas, Ambiguous_taxa	13	0	8	0.209677	0	1.18926	0	0	0	0	0	0	0	0	0	0	5	0	0	0	0	0	0	0	0	0	0	0	0	0	0	0	0	0	0	0	0	0	0	0	0	0	0	0	0	0	0
D_6__uncultured bacterium, EF516165.1.1459	EF516165.1.1459	D_0__Bacteria, D_1__Verrucomicrobia, D_2__Spartobacteria, D_3__Chthoniobacterales, D_4__Xiphinematobacteraceae, D_5__Candidatus Xiphinematobacter, D_6__uncultured bacterium	5	0	5	0.0806452	0	0.635001	0	0	0	0	0	0	0	0	0	0	0	0	0	0	0	0	0	0	0	0	0	0	0	0	0	0	0	0	0	0	0	0	0	0	0	0	0	0	0	0	0
D_6__uncultured bacterium, EF516469.1.1255	EF516469.1.1255	D_0__Bacteria, D_1__Bacteroidetes, D_2__Sphingobacteriia, D_3__Sphingobacteriales, D_4__uncultured, D_5__uncultured bacterium, D_6__uncultured bacterium	5	0	3	0.0806452	0	0.416794	0	0	0	0	0	0	0	0	0	0	0	0	0	0	0	0	0	0	0	0	0	0	0	0	0	0	0	0	0	0	0	0	0	0	0	0	0	0	0	0	0
D_6__uncultured bacterium, GQ007245.1.1308	GQ007245.1.1308	D_0__Bacteria, D_1__Proteobacteria, D_2__Alphaproteobacteria, D_3__Sphingomonadales, D_4__Sphingomonadaceae, D_5__Sphingobium, D_6__uncultured bacterium	90	0	26	1.45161	0	4.01912	0	0	0	3	0	3	0	2	3	7	5	2	0	0	0	0	0	0	0	0	0	0	0	0	0	0	0	0	0	0	0	0	0	0	0	0	0	0	0	0	0
Ambiguous_taxa, EF540435.1.1451	EF540435.1.1451	D_0__Bacteria, D_1__Proteobacteria, D_2__Betaproteobacteria, D_3__Burkholderiales, D_4__Alcaligenaceae, D_5__Pigmentiphaga, Ambiguous_taxa	5	0	3	0.0806452	0	0.454428	0	0	0	0	0	0	0	0	0	0	0	0	0	0	0	0	0	0	0	0	0	0	0	0	0	0	0	0	0	0	0	0	0	3	0	0	0	0	0	0	0
D_6__uncultured bacterium, EF571994.1.1490	EF571994.1.1490	D_0__Bacteria, D_1__Proteobacteria, D_2__Gammaproteobacteria, D_3__Pseudomonadales, D_4__Moraxellaceae, D_5__Acinetobacter, D_6__uncultured bacterium	2	0	2	0.0322581	0	0.254	0	0	0	0	0	0	0	0	0	0	0	0	0	0	0	0	0	0	0	0	0	0	0	0	0	0	0	0	0	0	0	0	0	0	0	0	0	0	0	0	0
D_6__uncultured bacterium, EF600592.1.1339	EF600592.1.1339	D_0__Bacteria, D_1__Proteobacteria, D_2__Alphaproteobacteria, D_3__Caulobacterales, D_4__Caulobacteraceae, D_5__Brevundimonas, D_6__uncultured bacterium	3	0	3	0.0483871	0	0.381	0	0	0	0	0	0	0	0	0	3	0	0	0	0	0	0	0	0	0	0	0	0	0	0	0	0	0	0	0	0	0	0	0	0	0	0	0	0	0	0	0
Ambiguous_taxa, EF608545.1.1454	EF608545.1.1454	D_0__Bacteria, D_1__Proteobacteria, D_2__Gammaproteobacteria, D_3__Xanthomonadales, D_4__Xanthomonadaceae, Ambiguous_taxa, Ambiguous_taxa	2	0	2	0.0322581	0	0.254	0	0	0	0	0	0	0	0	0	0	0	0	0	0	0	0	0	0	0	0	0	0	0	0	0	0	0	0	0	0	0	0	0	2	0	0	0	0	0	0	0
Ambiguous_taxa, AM936019.1.1310	AM936019.1.1310	D_0__Bacteria, D_1__Chloroflexi, D_2__KD4-96, Ambiguous_taxa, Ambiguous_taxa, Ambiguous_taxa, Ambiguous_taxa	2	0	2	0.0322581	0	0.254	0	0	0	0	0	0	0	0	0	0	0	0	0	0	0	0	0	0	0	0	0	0	0	0	0	0	0	0	0	0	0	0	0	0	0	0	0	0	0	0	2
D_6__uncultured Aeromonas sp., EF679189.1.1505	EF679189.1.1505	D_0__Bacteria, D_1__Proteobacteria, D_2__Gammaproteobacteria, D_3__Aeromonadales, D_4__Aeromonadaceae, D_5__Aeromonas, D_6__uncultured Aeromonas sp.	193	0	46	3.1129	0	8.39028	0	0	0	27	0	0	46	1	6	0	0	9	0	0	0	0	3	0	16	0	1	0	1	0	2	3	0	2	23	0	3	0	0	0	0	2	32	0	0	1	2
Ambiguous_taxa, EF679192.1.1504	EF679192.1.1504	D_0__Bacteria, D_1__Proteobacteria, D_2__Gammaproteobacteria, D_3__Enterobacteriales, D_4__Enterobacteriaceae, D_5__Citrobacter, Ambiguous_taxa	2	0	2	0.0322581	0	0.254	0	0	0	0	0	0	2	0	0	0	0	0	0	0	0	0	0	0	0	0	0	0	0	0	0	0	0	0	0	0	0	0	0	0	0	0	0	0	0	0	0
Ambiguous_taxa, EF688243.1.1418	EF688243.1.1418	D_0__Bacteria, D_1__Actinobacteria, D_2__Actinobacteria, D_3__Micrococcales, D_4__Bogoriellaceae, D_5__Georgenia, Ambiguous_taxa	2	0	2	0.0322581	0	0.254	0	0	0	0	0	0	0	0	0	0	0	0	0	0	0	0	0	0	0	0	0	0	0	0	0	0	0	0	0	0	0	0	0	0	0	2	0	0	0	0	0
Ambiguous_taxa, AR705044.1.1324	AR705044.1.1324	D_0__Bacteria, D_1__Proteobacteria, D_2__Gammaproteobacteria, D_3__Enterobacteriales, D_4__Enterobacteriaceae, D_5__Cronobacter, Ambiguous_taxa	6	0	4	0.0967742	0	0.564225	0	0	0	0	0	0	0	0	0	0	0	0	0	0	0	0	0	0	0	0	0	0	0	0	0	0	0	0	0	0	0	0	0	0	0	0	0	0	0	0	0
Ambiguous_taxa, ATXU01000010.448.1954	ATXU01000010.448.1954	D_0__Bacteria, D_1__Actinobacteria, D_2__Actinobacteria, D_3__Micrococcales, D_4__Microbacteriaceae, D_5__Leucobacter, Ambiguous_taxa	8	0	2	0.129032	0	0.46107	0	0	0	0	0	0	0	0	0	0	1	0	0	0	0	0	0	0	0	0	0	0	0	2	0	0	0	0	0	0	0	0	0	0	0	0	0	0	0	0	0
Ambiguous_taxa, EU091553.1.1233	EU091553.1.1233	D_0__Bacteria, D_1__Actinobacteria, D_2__Actinobacteria, D_3__Frankiales, D_4__Sporichthyaceae, D_5__hgcI clade, Ambiguous_taxa	3	0	3	0.0483871	0	0.381	0	0	0	0	0	0	0	0	0	0	0	0	0	0	0	0	0	0	0	0	0	0	0	0	0	0	0	0	0	0	0	0	0	0	0	0	0	0	0	0	0
Ambiguous_taxa, EU104087.1.1459	EU104087.1.1459	D_0__Bacteria, D_1__Proteobacteria, D_2__Betaproteobacteria, D_3__Burkholderiales, D_4__Comamonadaceae, D_5__Hydrogenophaga, Ambiguous_taxa	1247	0	325	20.1129	1.5	50.1117	0	1	0	0	0	1	1	2	3	2	6	7	0	0	0	0	0	2	0	2	0	8	2	0	0	0	2	0	0	0	0	0	4	2	5	9	0	0	0	15	0
D_6__uncultured bacterium, GQ004229.1.1339	GQ004229.1.1339	D_0__Bacteria, D_1__Actinobacteria, D_2__Actinobacteria, D_3__Corynebacteriales, D_4__Corynebacteriaceae, D_5__Corynebacterium 1, D_6__uncultured bacterium	14	0	4	0.225806	0	0.838018	0	0	0	0	0	2	0	0	0	0	0	0	0	0	0	0	0	1	0	0	0	0	0	0	0	0	0	0	0	0	4	3	0	4	0	0	0	0	0	0	0
D_6__uncultured bacterium, EU133553.1.1303	EU133553.1.1303	D_0__Bacteria, D_1__Proteobacteria, D_2__Alphaproteobacteria, D_3__Sphingomonadales, D_4__Sphingomonadaceae, D_5__Sphingomonas, D_6__uncultured bacterium	3	0	3	0.0483871	0	0.381	0	0	0	0	0	0	0	0	0	0	0	0	0	0	0	0	0	0	0	0	3	0	0	0	0	0	0	0	0	0	0	0	0	0	0	0	0	0	0	0	0
D_6__uncultured bacterium, EU133882.1.1349	EU133882.1.1349	D_0__Bacteria, D_1__Proteobacteria, D_2__Betaproteobacteria, D_3__Burkholderiales, D_4__Comamonadaceae, D_5__Comamonas, D_6__uncultured bacterium	4	0	4	0.0645161	0	0.508001	0	0	0	0	0	0	0	0	0	0	0	0	0	0	0	0	0	0	0	0	0	0	0	0	0	0	0	0	0	0	0	0	0	0	0	0	0	0	0	0	0
D_6__uncultured bacterium, HM808974.1.1396	HM808974.1.1396	D_0__Bacteria, D_1__Firmicutes, D_2__Bacilli, D_3__Lactobacillales, D_4__Leuconostocaceae, D_5__Weissella, D_6__uncultured bacterium	3	0	3	0.0483871	0	0.381	0	0	0	0	0	0	0	0	0	0	0	0	0	0	0	0	0	0	0	0	0	0	0	0	0	0	0	0	0	0	0	0	0	0	0	0	0	3	0	0	0
Ambiguous_taxa, EU239106.1.1241	EU239106.1.1241	D_0__Bacteria, D_1__Proteobacteria, D_2__Gammaproteobacteria, D_3__Enterobacteriales, D_4__Enterobacteriaceae, D_5__Citrobacter, Ambiguous_taxa	24295	0	6701	391.855	61.5	997.794	4	6	41	3610	13	68	1166	241	204	247	69	706	49	0	0	51	59	34	1309	211	255	46	997	123	361	7	4	28	627	0	90	14	37	11	22	78	910	3	71	64	32
Ambiguous_taxa, EU302862.1.1461	EU302862.1.1461	D_0__Bacteria, D_1__Proteobacteria, D_2__Gammaproteobacteria, D_3__Pseudomonadales, D_4__Pseudomonadaceae, D_5__Pseudomonas, Ambiguous_taxa	4	0	2	0.0645161	0	0.306806	0	0	1	0	0	0	0	0	0	0	0	0	0	0	0	0	0	0	0	0	0	2	0	0	1	0	0	0	0	0	0	0	0	0	0	0	0	0	0	0	0
D_6__Sphingobacterium sp. Y15B, EU306339.1.1433	EU306339.1.1433	D_0__Bacteria, D_1__Bacteroidetes, D_2__Sphingobacteriia, D_3__Sphingobacteriales, D_4__Sphingobacteriaceae, D_5__Sphingobacterium, D_6__Sphingobacterium sp. Y15B	4	0	2	0.0645161	0	0.356254	0	0	0	0	0	0	0	0	0	0	0	0	0	0	0	0	0	0	0	2	0	0	0	0	0	0	0	0	0	0	0	0	0	0	0	0	0	0	0	0	0
Ambiguous_taxa, CSSZ01000007.515197.516706	CSSZ01000007.515197.516706	D_0__Bacteria, D_1__Actinobacteria, D_2__Actinobacteria, D_3__Actinomycetales, D_4__Actinomycetaceae, D_5__Flaviflexus, Ambiguous_taxa	15	0	7	0.241935	0	1.11157	0	0	0	0	0	5	0	0	0	0	2	0	0	0	0	0	0	0	0	0	0	0	0	0	0	0	0	0	0	0	0	0	0	0	0	0	0	0	0	0	0
Ambiguous_taxa, CVQY01000007.27.1569	CVQY01000007.27.1569	D_0__Bacteria, D_1__Firmicutes, D_2__Bacilli, D_3__Lactobacillales, D_4__Lactobacillaceae, D_5__Lactobacillus, Ambiguous_taxa	4	0	4	0.0645161	0	0.508001	0	4	0	0	0	0	0	0	0	0	0	0	0	0	0	0	0	0	0	0	0	0	0	0	0	0	0	0	0	0	0	0	0	0	0	0	0	0	0	0	0
Ambiguous_taxa, EU409846.1.1528	EU409846.1.1528	D_0__Bacteria, D_1__Proteobacteria, D_2__Gammaproteobacteria, D_3__Pseudomonadales, D_4__Pseudomonadaceae, D_5__Pseudomonas, Ambiguous_taxa	7	0	3	0.112903	0	0.515492	0	0	0	0	0	0	0	2	0	0	0	0	0	0	0	0	0	0	3	0	0	0	0	0	0	0	0	2	0	0	0	0	0	0	0	0	0	0	0	0	0
D_6__uncultured gamma proteobacterium, EU409859.1.1529	EU409859.1.1529	D_0__Bacteria, D_1__Proteobacteria, D_2__Gammaproteobacteria, D_3__Pseudomonadales, D_4__Pseudomonadaceae, D_5__Pseudomonas, D_6__uncultured gamma proteobacterium	20	0	4	0.322581	0	0.844931	2	0	1	0	0	3	0	3	0	0	4	1	0	0	0	0	0	0	0	0	0	0	0	2	0	1	0	1	2	0	0	0	0	0	0	0	0	0	0	0	0
D_6__Corynebacterium coyleae, EU434595.1.1446	EU434595.1.1446	D_0__Bacteria, D_1__Actinobacteria, D_2__Actinobacteria, D_3__Corynebacteriales, D_4__Corynebacteriaceae, D_5__Corynebacterium 1, D_6__Corynebacterium coyleae	6	0	2	0.0967742	0	0.392958	0	0	0	0	0	0	0	0	0	0	0	0	0	0	0	0	0	0	0	2	0	0	0	1	0	0	0	0	0	0	0	0	0	0	0	0	0	0	0	0	0
Ambiguous_taxa, DQ442552.1.1484	DQ442552.1.1484	D_0__Bacteria, D_1__Actinobacteria, D_2__Actinobacteria, D_3__Streptomycetales, D_4__Streptomycetaceae, D_5__Streptomyces, Ambiguous_taxa	2	0	2	0.0322581	0	0.254	0	0	0	0	0	0	0	0	0	0	0	0	0	0	0	0	0	0	0	0	0	0	0	0	0	0	0	0	0	0	0	0	0	0	0	0	0	0	0	0	0
Ambiguous_taxa, DQ469235.1.1489	DQ469235.1.1489	D_0__Bacteria, D_1__Proteobacteria, D_2__Betaproteobacteria, D_3__Ferrovales, D_4__Ferrovaceae, D_5__Ferrovum, Ambiguous_taxa	4	0	2	0.0645161	0	0.356254	0	0	0	0	2	0	0	2	0	0	0	0	0	0	0	0	0	0	0	0	0	0	0	0	0	0	0	0	0	0	0	0	0	0	0	0	0	0	0	0	0
Ambiguous_taxa, DQ664246.1.1435	DQ664246.1.1435	D_0__Bacteria, D_1__Bacteroidetes, D_2__Cytophagia, D_3__Cytophagales, D_4__Cytophagaceae, D_5__Emticicia, Ambiguous_taxa	1196	0	177	19.2903	2	38.3561	0	1	2	0	5	1	2	0	0	13	2	5	0	0	0	0	0	1	0	1	2	0	0	5	1	0	3	0	0	0	21	94	25	88	75	66	0	78	47	176	44
D_6__uncultured bacterium, EU460635.1.1403	EU460635.1.1403	D_0__Bacteria, D_1__Proteobacteria, D_2__Gammaproteobacteria, D_3__Enterobacteriales, D_4__Enterobacteriaceae, D_5__Escherichia-Shigella, D_6__uncultured bacterium	36	0	22	0.580645	0	2.87184	0	0	0	0	0	22	0	0	0	0	0	2	0	0	0	0	0	0	0	0	0	0	0	0	0	0	0	0	1	0	0	0	0	0	0	0	0	1	0	0	0
D_6__uncultured bacterium, EU460747.1.1320	EU460747.1.1320	D_0__Bacteria, D_1__Firmicutes, D_2__Bacilli, D_3__Lactobacillales, D_4__Lactobacillaceae, D_5__Lactobacillus, D_6__uncultured bacterium	4	0	4	0.0645161	0	0.508001	0	4	0	0	0	0	0	0	0	0	0	0	0	0	0	0	0	0	0	0	0	0	0	0	0	0	0	0	0	0	0	0	0	0	0	0	0	0	0	0	0
Ambiguous_taxa, KF076634.1.1349	KF076634.1.1349	D_0__Bacteria, D_1__Actinobacteria, D_2__Actinobacteria, D_3__Micrococcales, D_4__Micrococcaceae, D_5__Rothia, Ambiguous_taxa	4	0	4	0.0645161	0	0.508001	0	4	0	0	0	0	0	0	0	0	0	0	0	0	0	0	0	0	0	0	0	0	0	0	0	0	0	0	0	0	0	0	0	0	0	0	0	0	0	0	0
Ambiguous_taxa, KJ781948.1.1429	KJ781948.1.1429	D_0__Bacteria, D_1__Proteobacteria, D_2__Gammaproteobacteria, D_3__Enterobacteriales, D_4__Enterobacteriaceae, D_5__Serratia, Ambiguous_taxa	12	0	4	0.193548	0	0.785915	0	0	0	0	0	0	0	0	0	0	0	0	0	0	0	0	0	0	0	0	0	0	0	0	0	0	0	0	0	0	0	0	0	4	0	2	4	0	0	0	0
Ambiguous_taxa, EU491767.1.1430	EU491767.1.1430	D_0__Bacteria, D_1__Proteobacteria, D_2__Betaproteobacteria, D_3__Burkholderiales, D_4__Comamonadaceae, D_5__Rhizobacter, Ambiguous_taxa	15	0	10	0.241935	0	1.30177	0	0	10	0	1	0	0	0	1	0	0	0	0	0	0	0	0	0	0	0	0	0	0	0	0	0	0	0	0	0	0	0	0	0	0	0	0	0	0	0	0
Ambiguous_taxa, EF649779.1.1442	EF649779.1.1442	D_0__Bacteria, D_1__Proteobacteria, D_2__Alphaproteobacteria, D_3__Rhizobiales, D_4__Rhizobiaceae, D_5__Rhizobium, Ambiguous_taxa	12	0	5	0.193548	0	0.902432	0	0	0	0	0	0	0	0	0	0	0	0	0	0	0	0	0	0	0	0	0	0	0	5	0	0	0	0	0	0	0	0	0	0	0	0	0	0	0	0	0
Ambiguous_taxa, EU170478.1.1461	EU170478.1.1461	D_0__Bacteria, D_1__Proteobacteria, D_2__Betaproteobacteria, D_3__Burkholderiales, D_4__Comamonadaceae, D_5__Alicycliphilus, Ambiguous_taxa	2	0	2	0.0322581	0	0.254	0	0	0	0	0	0	0	0	0	0	0	0	0	0	0	0	0	0	0	0	0	0	0	0	0	0	0	0	0	0	0	0	0	0	0	0	0	0	0	0	0
D_6__uncultured bacterium, EU509144.1.1381	EU509144.1.1381	D_0__Bacteria, D_1__Bacteroidetes, D_2__Sphingobacteriia, D_3__Sphingobacteriales, D_4__Chitinophagaceae, D_5__Taibaiella, D_6__uncultured bacterium	9807	0	2486	158.177	34	363.35	131	7	61	0	19	15	45	14	8	48	144	41	3	0	0	56	117	22	57	83	192	12	46	45	50	25	139	37	9	0	1	31	16	4	1	11	0	0	187	4	41
D_6__uncultured bacterium, EU510338.1.1397	EU510338.1.1397	D_0__Bacteria, D_1__Proteobacteria, D_2__Gammaproteobacteria, D_3__Pseudomonadales, D_4__Pseudomonadaceae, D_5__Pseudomonas, D_6__uncultured bacterium	242	0	45	3.90323	0	8.20378	4	14	2	16	3	2	33	1	8	6	10	21	0	0	0	3	1	2	6	4	5	19	8	4	0	0	0	0	45	0	0	0	0	0	0	2	0	0	0	0	0
Ambiguous_taxa, EU305601.1.1458	EU305601.1.1458	D_0__Bacteria, D_1__Proteobacteria, D_2__Alphaproteobacteria, D_3__Rickettsiales, D_4__Rickettsiales Incertae Sedis, D_5__Candidatus Odyssella, Ambiguous_taxa	2	0	2	0.0322581	0	0.254	0	0	0	0	0	0	0	0	0	0	0	0	0	0	0	0	0	0	0	0	0	0	0	0	0	0	0	0	0	0	0	0	0	0	0	0	0	0	0	0	0
Ambiguous_taxa, EU522651.1.1362	EU522651.1.1362	D_0__Bacteria, D_1__Chloroflexi, D_2__Anaerolineae, D_3__Anaerolineales, D_4__Anaerolineaceae, D_5__Leptolinea, Ambiguous_taxa	6	0	6	0.0967742	0	0.762001	0	0	0	0	0	0	0	0	0	0	0	0	0	0	0	0	0	0	0	0	0	0	0	0	0	0	0	0	0	0	0	0	0	0	0	0	0	0	0	0	0
D_6__uncultured bacterium, EU560820.1.1485	EU560820.1.1485	D_0__Bacteria, D_1__Proteobacteria, D_2__Gammaproteobacteria, D_3__Enterobacteriales, D_4__Enterobacteriaceae, D_5__Escherichia-Shigella, D_6__uncultured bacterium	11	0	7	0.177419	0	0.949965	0	0	0	0	2	0	2	0	0	0	7	0	0	0	0	0	0	0	0	0	0	0	0	0	0	0	0	0	0	0	0	0	0	0	0	0	0	0	0	0	0
D_6__uncultured bacterium, EU560856.1.1413	EU560856.1.1413	D_0__Bacteria, D_1__Proteobacteria, D_2__Gammaproteobacteria, D_3__Enterobacteriales, D_4__Enterobacteriaceae, D_5__Citrobacter, D_6__uncultured bacterium	2	0	1	0.0322581	0	0.178127	0	0	0	0	0	0	0	0	0	0	0	1	0	0	0	0	0	0	0	0	0	0	0	0	0	0	0	0	0	0	0	0	0	0	0	0	1	0	0	0	0
D_6__uncultured bacterium, EU580497.1.1459	EU580497.1.1459	D_0__Bacteria, D_1__Verrucomicrobia, D_2__Verrucomicrobiae, D_3__Verrucomicrobiales, D_4__Verrucomicrobiaceae, D_5__Prosthecobacter, D_6__uncultured bacterium	3528	0	336	56.9032	28	70.3897	3	17	172	45	16	29	30	26	94	104	77	94	1	1	0	3	2	6	9	6	4	2	15	8	2	5	15	8	1	0	21	123	29	69	80	27	3	24	104	221	39
D_6__uncultured Sphingomonas sp., EU704925.1.1266	EU704925.1.1266	D_0__Bacteria, D_1__Proteobacteria, D_2__Alphaproteobacteria, D_3__Sphingomonadales, D_4__Sphingomonadaceae, D_5__Novosphingobium, D_6__uncultured Sphingomonas sp.	2	0	2	0.0322581	0	0.254	0	0	0	0	0	0	0	0	0	0	0	0	0	0	0	0	0	0	0	0	0	0	0	0	0	0	0	0	0	0	0	0	0	0	0	0	0	0	0	0	0
D_6__uncultured Rhodopseudomonas sp., EU704957.1.1244	EU704957.1.1244	D_0__Bacteria, D_1__Proteobacteria, D_2__Alphaproteobacteria, D_3__Rhizobiales, D_4__Bradyrhizobiaceae, D_5__Bradyrhizobium, D_6__uncultured Rhodopseudomonas sp.	2	0	2	0.0322581	0	0.254	0	0	0	0	0	0	0	0	0	2	0	0	0	0	0	0	0	0	0	0	0	0	0	0	0	0	0	0	0	0	0	0	0	0	0	0	0	0	0	0	0
D_6__uncultured Acinetobacter sp., EU705482.1.1303	EU705482.1.1303	D_0__Bacteria, D_1__Proteobacteria, D_2__Gammaproteobacteria, D_3__Pseudomonadales, D_4__Moraxellaceae, D_5__Acinetobacter, D_6__uncultured Acinetobacter sp.	14	0	3	0.225806	0	0.711022	0	0	0	3	0	0	2	0	0	0	0	2	0	0	0	0	0	0	0	0	0	0	0	0	0	0	0	0	0	0	0	0	0	0	0	0	0	0	0	0	0
Ambiguous_taxa, EU705739.1.1261	EU705739.1.1261	D_0__Bacteria, D_1__Proteobacteria, D_2__Gammaproteobacteria, D_3__Pseudomonadales, D_4__Moraxellaceae, D_5__Acinetobacter, Ambiguous_taxa	18	0	7	0.290323	0	1.06181	0	0	0	1	1	0	0	0	0	1	1	2	0	0	0	0	0	0	0	0	0	0	0	0	0	0	0	0	0	0	0	0	0	0	0	0	0	0	0	0	0
D_6__Pseudomonas fluorescens, EU734178.1.1366	EU734178.1.1366	D_0__Bacteria, D_1__Proteobacteria, D_2__Gammaproteobacteria, D_3__Pseudomonadales, D_4__Pseudomonadaceae, D_5__Pseudomonas, D_6__Pseudomonas fluorescens	2	0	2	0.0322581	0	0.254	0	0	0	0	0	0	0	0	0	0	0	0	0	0	0	0	0	0	0	0	0	0	0	0	0	0	0	0	0	0	0	0	0	0	0	0	0	0	0	0	0
D_6__uncultured bacterium, EU768384.1.1367	EU768384.1.1367	D_0__Bacteria, D_1__Proteobacteria, D_2__Gammaproteobacteria, D_3__Pasteurellales, D_4__Pasteurellaceae, D_5__Haemophilus, D_6__uncultured bacterium	9	0	5	0.145161	0	0.806668	0	0	0	0	0	0	0	0	0	0	0	0	0	0	0	0	0	0	0	0	0	0	5	0	0	0	0	0	0	0	0	0	0	0	0	0	0	0	0	0	0
D_6__uncultured bacterium, EU771701.1.1400	EU771701.1.1400	D_0__Bacteria, D_1__Proteobacteria, D_2__Gammaproteobacteria, D_3__Enterobacteriales, D_4__Enterobacteriaceae, D_5__Escherichia-Shigella, D_6__uncultured bacterium	4	0	2	0.0645161	0	0.356254	0	0	0	0	0	0	0	0	0	0	0	2	0	0	0	0	0	0	0	0	0	0	0	0	0	0	0	0	0	0	0	0	0	0	0	0	0	0	0	0	0
D_6__uncultured bacterium, KF071772.1.1345	KF071772.1.1345	D_0__Bacteria, D_1__Bacteroidetes, D_2__Flavobacteriia, D_3__Flavobacteriales, D_4__Flavobacteriaceae, D_5__Chryseobacterium, D_6__uncultured bacterium	9	0	6	0.145161	0	0.806668	0	2	0	0	0	0	0	0	0	0	6	0	0	0	0	0	0	0	0	0	0	0	0	0	0	0	0	0	0	0	0	0	0	0	0	0	0	0	0	0	0
D_6__uncultured bacterium, KF086841.1.1349	KF086841.1.1349	D_0__Bacteria, D_1__Firmicutes, D_2__Clostridia, D_3__Clostridiales, D_4__Family XI, D_5__Anaerococcus, D_6__uncultured bacterium	6	0	4	0.0967742	0	0.564225	0	0	0	0	0	0	0	0	0	0	0	0	0	0	0	0	0	0	0	0	0	0	0	0	0	0	0	0	0	0	0	0	0	0	4	0	0	0	0	0	0
D_6__uncultured bacterium, EU775002.1.1308	EU775002.1.1308	D_0__Bacteria, D_1__Firmicutes, D_2__Clostridia, D_3__Clostridiales, D_4__Ruminococcaceae, D_5__Ruminococcaceae UCG-011, D_6__uncultured bacterium	2	0	2	0.0322581	0	0.254	0	0	0	0	0	2	0	0	0	0	0	0	0	0	0	0	0	0	0	0	0	0	0	0	0	0	0	0	0	0	0	0	0	0	0	0	0	0	0	0	0
D_6__uncultured bacterium, EU775727.1.1398	EU775727.1.1398	D_0__Bacteria, D_1__Proteobacteria, D_2__Gammaproteobacteria, D_3__Enterobacteriales, D_4__Enterobacteriaceae, D_5__Escherichia-Shigella, D_6__uncultured bacterium	6	0	2	0.0967742	0	0.432669	0	0	0	0	0	0	0	0	0	0	0	0	0	0	0	0	0	0	0	0	0	0	0	0	0	0	0	0	0	0	0	0	0	0	0	0	0	0	0	0	0
Ambiguous_taxa, LG045563.1.1411	LG045563.1.1411	D_0__Bacteria, D_1__Proteobacteria, D_2__Alphaproteobacteria, D_3__Rhizobiales, D_4__Methylobacteriaceae, D_5__Methylobacterium, Ambiguous_taxa	11	0	11	0.177419	0	1.397	0	0	0	0	0	0	0	0	0	0	0	0	0	0	0	0	0	0	0	0	0	0	0	0	0	0	0	0	0	0	0	0	0	0	0	0	0	0	0	0	0
D_6__uncultured bacterium, EU777664.1.1396	EU777664.1.1396	D_0__Bacteria, D_1__Proteobacteria, D_2__Gammaproteobacteria, D_3__Pseudomonadales, D_4__Pseudomonadaceae, D_5__Pseudomonas, D_6__uncultured bacterium	4	0	2	0.0645161	0	0.356254	0	0	0	0	0	2	0	0	0	0	0	0	0	0	0	0	0	0	2	0	0	0	0	0	0	0	0	0	0	0	0	0	0	0	0	0	0	0	0	0	0
Ambiguous_taxa, EU781732.1.1496	EU781732.1.1496	D_0__Bacteria, D_1__Proteobacteria, D_2__Gammaproteobacteria, D_3__Pseudomonadales, D_4__Pseudomonadaceae, D_5__Pseudomonas, Ambiguous_taxa	4	0	2	0.0645161	0	0.356254	0	0	0	2	0	0	0	0	0	0	0	0	0	0	0	0	0	0	0	0	0	0	0	0	0	0	0	0	0	0	0	0	0	0	0	0	0	0	0	0	0
Ambiguous_taxa, EU937756.1.1472	EU937756.1.1472	D_0__Bacteria, D_1__Proteobacteria, D_2__Gammaproteobacteria, D_3__Pseudomonadales, D_4__Pseudomonadaceae, D_5__Pseudomonas, Ambiguous_taxa	2	0	2	0.0322581	0	0.254	0	0	0	0	0	0	0	0	0	0	0	0	0	0	0	0	0	0	0	0	0	0	0	0	0	0	0	0	0	0	0	0	0	0	0	0	0	0	0	0	0
D_6__uncultured bacterium, EU803469.1.1450	EU803469.1.1450	D_0__Bacteria, D_1__Cyanobacteria, D_2__Cyanobacteria, D_3__SubsectionI, D_4__FamilyI, D_5__Prochlorococcus, D_6__uncultured bacterium	2	0	2	0.0322581	0	0.254	0	0	0	0	0	0	0	0	0	0	0	0	0	0	0	0	0	0	0	0	0	0	0	0	0	0	0	0	0	0	0	0	0	0	0	0	0	0	0	0	0
Ambiguous_taxa, EU808115.1.1366	EU808115.1.1366	D_0__Bacteria, D_1__Proteobacteria, D_2__Betaproteobacteria, D_3__Burkholderiales, D_4__Comamonadaceae, D_5__Variovorax, Ambiguous_taxa	15	0	6	0.241935	0	1.03521	0	0	0	0	0	0	0	0	0	2	6	0	0	0	0	0	0	0	0	0	0	0	0	0	0	0	5	0	0	0	0	0	0	0	2	0	0	0	0	0	0
Ambiguous_taxa, EU808142.1.1337	EU808142.1.1337	D_0__Bacteria, D_1__Proteobacteria, D_2__Betaproteobacteria, D_3__Burkholderiales, D_4__Comamonadaceae, D_5__Acidovorax, Ambiguous_taxa	10	0	2	0.16129	0	0.518306	0	0	0	0	2	0	0	0	0	0	0	0	0	0	0	0	0	0	0	1	0	0	0	0	2	0	0	0	0	0	0	0	0	0	1	0	0	0	2	0	0
D_6__uncultured bacterium, EU808346.1.1316	EU808346.1.1316	D_0__Bacteria, D_1__Actinobacteria, D_2__Actinobacteria, D_3__Corynebacteriales, D_4__Mycobacteriaceae, D_5__Mycobacterium, D_6__uncultured bacterium	50	0	13	0.806452	0	2.42148	0	0	0	0	3	0	2	4	0	0	0	0	0	0	0	0	0	0	0	0	0	0	2	2	0	0	0	0	0	0	0	0	0	0	0	0	0	0	0	0	0
D_6__uncultured bacterium, EU828420.1.1459	EU828420.1.1459	D_0__Bacteria, D_1__Proteobacteria, D_2__Betaproteobacteria, D_3__Burkholderiales, D_4__Oxalobacteraceae, D_5__Duganella, D_6__uncultured bacterium	995	0	159	16.0484	4.5	29.0271	2	11	15	10	9	10	1	2	1	23	7	27	0	0	0	9	2	5	0	1	4	3	16	9	0	1	3	2	1	0	3	8	16	4	2	32	2	8	2	1	9
Ambiguous_taxa, EU862565.1.1444	EU862565.1.1444	D_0__Bacteria, D_1__Proteobacteria, D_2__Gammaproteobacteria, D_3__Pseudomonadales, D_4__Pseudomonadaceae, D_5__Pseudomonas, Ambiguous_taxa	2	0	2	0.0322581	0	0.254	0	0	0	0	0	0	0	0	0	0	0	0	0	0	0	0	0	0	0	0	0	0	0	0	0	0	0	0	0	0	0	0	0	0	0	0	0	0	0	0	0
Ambiguous_taxa, FJ157973.1.1386	FJ157973.1.1386	D_0__Bacteria, D_1__Proteobacteria, D_2__Alphaproteobacteria, D_3__Rhizobiales, D_4__Methylobacteriaceae, D_5__Methylobacterium, Ambiguous_taxa	10	0	9	0.16129	0	1.14796	0	0	0	0	0	0	0	0	0	0	0	0	0	0	0	0	0	0	0	0	0	0	0	0	0	0	0	0	0	0	0	0	0	0	0	0	0	0	0	0	0
Ambiguous_taxa, FJ177421.1.1351	FJ177421.1.1351	D_0__Bacteria, D_1__Bacteroidetes, D_2__Cytophagia, D_3__Cytophagales, D_4__Cytophagaceae, D_5__Siphonobacter, Ambiguous_taxa	2594	0	268	41.8387	24.5	51.1222	10	7	2	14	5	13	6	1	14	56	25	50	0	0	0	81	56	64	30	86	212	60	115	38	46	24	68	35	13	0	11	16	6	30	54	10	9	0	268	10	3
Ambiguous_taxa, FJ230892.1.1486	FJ230892.1.1486	D_0__Bacteria, D_1__Bacteroidetes, D_2__Sphingobacteriia, D_3__Sphingobacteriales, D_4__Sphingobacteriaceae, D_5__Pedobacter, Ambiguous_taxa	23	0	4	0.370968	0	0.891377	1	0	0	0	0	0	0	0	0	0	1	0	0	0	0	0	2	0	0	2	2	0	0	0	0	0	3	0	0	0	0	0	2	0	0	1	0	0	2	0	0
Ambiguous_taxa, FJ230932.1.1445	FJ230932.1.1445	D_0__Bacteria, D_1__Proteobacteria, D_2__Alphaproteobacteria, D_3__Rhizobiales, D_4__Rhizobiaceae, D_5__Rhizobium, Ambiguous_taxa	101	0	20	1.62903	0	3.39833	0	0	3	0	0	0	0	3	0	0	0	0	0	0	0	0	0	0	0	0	0	0	0	0	0	0	0	0	0	0	0	7	0	4	3	0	0	9	2	5	2
Ambiguous_taxa, FJ375425.1.1458	FJ375425.1.1458	D_0__Bacteria, D_1__Proteobacteria, D_2__Betaproteobacteria, D_3__Burkholderiales, D_4__Comamonadaceae, D_5__Aquabacterium, Ambiguous_taxa	2	0	2	0.0322581	0	0.254	0	0	0	0	0	0	0	0	0	0	0	0	0	0	0	0	0	0	0	0	0	0	0	0	0	0	0	0	0	0	0	0	0	0	0	0	0	0	0	0	0
D_6__uncultured bacterium, FJ375443.1.1459	FJ375443.1.1459	D_0__Bacteria, D_1__Proteobacteria, D_2__Betaproteobacteria, D_3__Burkholderiales, D_4__Comamonadaceae, D_5__Aquabacterium, D_6__uncultured bacterium	2	0	2	0.0322581	0	0.254	0	0	0	0	0	0	0	0	0	2	0	0	0	0	0	0	0	0	0	0	0	0	0	0	0	0	0	0	0	0	0	0	0	0	0	0	0	0	0	0	0
D_6__uncultured bacterium, FJ382372.1.1313	FJ382372.1.1313	D_0__Bacteria, D_1__Proteobacteria, D_2__Betaproteobacteria, D_3__Methylophilales, D_4__Methylophilaceae, D_5__Methylophilus, D_6__uncultured bacterium	6	0	1	0.0967742	0	0.298064	0	0	0	0	0	0	0	0	0	0	0	0	0	0	0	0	0	0	0	0	0	0	0	0	0	0	0	0	0	0	0	0	0	1	0	0	0	0	0	0	0
D_6__uncultured bacterium, FJ382783.1.1390	FJ382783.1.1390	D_0__Bacteria, D_1__Proteobacteria, D_2__Betaproteobacteria, D_3__Burkholderiales, D_4__Oxalobacteraceae, D_5__Herminiimonas, D_6__uncultured bacterium	10	0	5	0.16129	0	0.890635	0	0	0	5	0	0	0	0	0	0	0	0	0	0	0	0	0	0	0	0	0	0	0	0	0	0	0	0	0	0	0	0	0	0	0	5	0	0	0	0	0
D_6__uncultured bacterium, FJ382845.1.1328	FJ382845.1.1328	D_0__Bacteria, D_1__Proteobacteria, D_2__Betaproteobacteria, D_3__Methylophilales, D_4__Methylophilaceae, D_5__Methylophilus, D_6__uncultured bacterium	2	0	2	0.0322581	0	0.254	0	0	0	0	0	0	0	0	0	0	0	0	0	0	0	0	0	0	0	0	0	0	0	0	0	0	0	0	0	0	0	0	0	0	0	0	0	0	0	0	0
D_6__Azospirillum sp. enrichment culture clone yan50, FJ386552.1.1357	FJ386552.1.1357	D_0__Bacteria, D_1__Cyanobacteria, D_2__ML635J-21, D_3__Azospirillum sp. enrichment culture clone yan50, D_4__Azospirillum sp. enrichment culture clone yan50, D_5__Azospirillum sp. enrichment culture clone yan50, D_6__Azospirillum sp. enrichment culture clone yan50	1655	0	321	26.6935	4.5	57.7282	0	1	11	0	0	0	0	0	3	20	0	0	0	0	0	4	1	15	6	7	4	4	2	0	5	0	15	2	3	0	0	5	0	1	5	7	0	27	34	13	2
D_6__Perchlorate-reducing bacteria enrichment culture clone yan09, FJ386555.1.1284	FJ386555.1.1284	D_0__Bacteria, D_1__Proteobacteria, D_2__Alphaproteobacteria, D_3__Rhodospirillales, D_4__Rhodospirillaceae, D_5__Azospirillum, D_6__Perchlorate-reducing bacteria enrichment culture clone yan09	130	0	43	2.09677	0	7.54377	0	0	0	0	0	0	0	0	0	0	0	0	0	0	0	0	0	0	0	0	0	0	0	0	0	0	0	0	0	0	0	0	0	0	0	0	0	0	0	0	0
Ambiguous_taxa, FJ393075.1.1492	FJ393075.1.1492	D_0__Bacteria, D_1__Proteobacteria, D_2__Betaproteobacteria, D_3__Burkholderiales, D_4__Comamonadaceae, D_5__Ottowia, Ambiguous_taxa	2	0	2	0.0322581	0	0.254	0	0	0	0	0	0	0	0	0	0	0	0	0	0	0	0	0	0	0	0	0	0	0	0	0	0	0	0	0	0	0	0	0	0	0	0	0	0	0	0	0
D_6__uncultured beta proteobacterium, FJ393109.1.1505	FJ393109.1.1505	D_0__Bacteria, D_1__Proteobacteria, D_2__Betaproteobacteria, D_3__Burkholderiales, D_4__Comamonadaceae, D_5__Variovorax, D_6__uncultured beta proteobacterium	4	0	2	0.0645161	0	0.356254	2	0	0	0	0	0	0	0	0	0	0	0	0	0	0	0	0	0	0	0	0	0	0	0	0	0	0	0	0	0	0	0	0	0	0	0	0	0	0	0	0
D_6__Klebsiella sp. B12, FJ494892.1.1240	FJ494892.1.1240	D_0__Bacteria, D_1__Proteobacteria, D_2__Gammaproteobacteria, D_3__Enterobacteriales, D_4__Enterobacteriaceae, D_5__Klebsiella, D_6__Klebsiella sp. B12	6068	0	3005	97.871	0	413.761	0	0	0	0	0	0	0	0	0	2	0	0	0	0	0	0	0	0	2	0	0	0	0	0	0	0	0	0	0	0	0	0	0	0	0	0	0	0	0	0	0
D_6__uncultured bacterium, FJ515749.1.1461	FJ515749.1.1461	D_0__Bacteria, D_1__Proteobacteria, D_2__Gammaproteobacteria, D_3__Pseudomonadales, D_4__Pseudomonadaceae, D_5__Pseudomonas, D_6__uncultured bacterium	43	0	13	0.693548	0	1.96351	0	0	0	0	0	0	0	0	0	0	0	0	0	0	3	0	0	0	0	0	0	0	0	0	0	0	0	0	0	13	0	0	0	0	0	1	0	0	0	0	0
D_6__uncultured bacterium, FJ515760.1.1464	FJ515760.1.1464	D_0__Bacteria, D_1__Proteobacteria, D_2__Gammaproteobacteria, D_3__Pseudomonadales, D_4__Pseudomonadaceae, D_5__Pseudomonas, D_6__uncultured bacterium	29	0	8	0.467742	0	1.25081	0	2	0	0	2	0	0	1	0	1	0	4	0	0	1	0	0	0	0	0	0	0	0	0	2	0	2	0	0	8	0	0	2	0	0	0	0	0	0	0	0
Ambiguous_taxa, FJ517700.1.1467	FJ517700.1.1467	D_0__Bacteria, D_1__Proteobacteria, D_2__Deltaproteobacteria, D_3__Bdellovibrionales, D_4__Bdellovibrionaceae, D_5__Bdellovibrio, Ambiguous_taxa	2	0	2	0.0322581	0	0.254	0	0	0	0	0	0	0	0	0	0	0	0	0	0	0	0	0	0	0	0	0	0	0	0	0	0	2	0	0	0	0	0	0	0	0	0	0	0	0	0	0
Ambiguous_taxa, FJ536923.1.1404	FJ536923.1.1404	D_0__Bacteria, D_1__Proteobacteria, D_2__Alphaproteobacteria, D_3__Rhizobiales, D_4__Hyphomicrobiaceae, D_5__Hyphomicrobium, Ambiguous_taxa	4	0	4	0.0645161	0	0.508001	0	0	0	0	0	0	0	0	0	0	0	0	0	0	0	0	0	0	0	0	0	0	0	0	0	0	0	0	0	0	0	0	0	0	0	0	0	0	0	0	0
D_6__uncultured Verrucomicrobiales bacterium, FJ542833.1.1492	FJ542833.1.1492	D_0__Bacteria, D_1__Verrucomicrobia, D_2__Spartobacteria, D_3__Chthoniobacterales, D_4__Chthoniobacterales Incertae Sedis, D_5__Terrimicrobium, D_6__uncultured Verrucomicrobiales bacterium	2	0	2	0.0322581	0	0.254	0	0	0	0	0	0	0	0	0	0	0	0	0	0	0	0	0	0	0	0	0	0	0	0	0	0	0	0	0	0	0	0	0	0	0	0	0	0	0	0	0
Ambiguous_taxa, FJ542898.1.1488	FJ542898.1.1488	D_0__Bacteria, D_1__Actinobacteria, D_2__Actinobacteria, D_3__Micrococcales, D_4__Microbacteriaceae, D_5__Diaminobutyricimonas, Ambiguous_taxa	2	0	2	0.0322581	0	0.254	0	0	0	0	0	0	0	0	0	0	0	0	0	0	0	0	0	2	0	0	0	0	0	0	0	0	0	0	0	0	0	0	0	0	0	0	0	0	0	0	0
D_6__uncultured bacterium, FJ546396.1.1216	FJ546396.1.1216	D_0__Bacteria, D_1__Bacteroidetes, D_2__Sphingobacteriia, D_3__Sphingobacteriales, D_4__Chitinophagaceae, D_5__uncultured, D_6__uncultured bacterium	17	0	15	0.274194	0	1.91773	0	0	0	0	0	0	0	0	0	0	0	0	0	0	0	0	0	0	0	0	0	0	0	0	0	0	0	0	0	0	0	0	0	0	0	0	0	0	0	0	0
D_6__uncultured bacterium, FJ546409.1.1222	FJ546409.1.1222	D_0__Bacteria, D_1__Verrucomicrobia, D_2__Verrucomicrobiae, D_3__Verrucomicrobiales, D_4__Verrucomicrobiaceae, Ambiguous_taxa, D_6__uncultured bacterium	115	0	24	1.85484	0	4.76616	0	0	0	0	0	0	0	0	0	0	0	0	0	0	0	0	0	0	0	0	0	0	0	0	0	1	0	0	0	0	0	24	4	11	22	5	0	3	4	4	5
Ambiguous_taxa, JQ014293.1.1229	JQ014293.1.1229	D_0__Bacteria, D_1__Proteobacteria, D_2__Alphaproteobacteria, D_3__Rhizobiales, D_4__Bradyrhizobiaceae, D_5__Bosea, Ambiguous_taxa	104	0	103	1.67742	0	13.0795	0	0	0	1	0	0	0	0	0	0	0	0	0	0	0	0	0	0	0	0	0	0	0	0	0	0	0	0	0	103	0	0	0	0	0	0	0	0	0	0	0
D_6__uncultured bacterium, FJ562200.1.1247	FJ562200.1.1247	D_0__Bacteria, D_1__Proteobacteria, D_2__Gammaproteobacteria, D_3__Pseudomonadales, D_4__Moraxellaceae, D_5__Acinetobacter, D_6__uncultured bacterium	76	0	37	1.22581	0	6.17881	0	0	0	0	0	0	0	0	0	0	0	0	0	0	37	0	0	0	0	0	0	0	0	0	0	0	0	0	0	32	0	0	0	0	0	0	0	0	0	0	0
Ambiguous_taxa, FJ657973.1.1399	FJ657973.1.1399	D_0__Bacteria, D_1__Proteobacteria, D_2__Gammaproteobacteria, D_3__Pseudomonadales, D_4__Pseudomonadaceae, D_5__Pseudomonas, Ambiguous_taxa	2	0	2	0.0322581	0	0.254	0	0	0	0	0	0	0	0	0	0	0	0	0	0	0	0	0	0	0	0	0	0	0	0	0	0	0	0	0	2	0	0	0	0	0	0	0	0	0	0	0
D_6__uncultured bacterium, FJ665196.1.1513	FJ665196.1.1513	D_0__Bacteria, D_1__Proteobacteria, D_2__Gammaproteobacteria, D_3__Alteromonadales, D_4__Shewanellaceae, D_5__Shewanella, D_6__uncultured bacterium	2	0	2	0.0322581	0	0.254	0	0	0	0	0	0	0	0	0	0	0	0	0	0	0	0	0	0	0	0	0	0	0	0	0	0	0	0	0	0	0	0	0	0	0	2	0	0	0	0	0
D_6__uncultured bacterium, FJ667554.1.1467	FJ667554.1.1467	D_0__Bacteria, D_1__Bacteroidetes, D_2__Cytophagia, D_3__Cytophagales, D_4__Cytophagaceae, D_5__Fibrisoma, D_6__uncultured bacterium	32	0	15	0.516129	0	2.05452	0	0	0	0	0	0	0	0	0	0	0	0	0	0	0	0	0	0	0	0	2	0	0	0	0	0	0	0	0	0	0	0	0	2	2	0	0	0	0	0	0
D_6__uncultured bacterium, FJ670896.1.1396	FJ670896.1.1396	D_0__Bacteria, D_1__Actinobacteria, D_2__Actinobacteria, D_3__Actinomycetales, D_4__Actinomycetaceae, D_5__Flaviflexus, D_6__uncultured bacterium	2	0	2	0.0322581	0	0.254	0	0	0	0	0	2	0	0	0	0	0	0	0	0	0	0	0	0	0	0	0	0	0	0	0	0	0	0	0	0	0	0	0	0	0	0	0	0	0	0	0
D_6__uncultured bacterium, GQ098282.1.1306	GQ098282.1.1306	D_0__Bacteria, D_1__Proteobacteria, D_2__Alphaproteobacteria, D_3__Sphingomonadales, D_4__Sphingomonadaceae, D_5__Rhizorhapis, D_6__uncultured bacterium	88	0	16	1.41935	0	3.38051	0	4	4	0	0	2	0	1	0	5	0	0	0	0	0	0	0	0	0	0	0	0	0	0	0	0	0	0	0	0	0	0	0	0	0	0	0	0	0	0	0
D_6__Sinorhizobium sp. T2, FJ687994.1.1250	FJ687994.1.1250	D_0__Bacteria, D_1__Proteobacteria, D_2__Alphaproteobacteria, D_3__Rhizobiales, D_4__Rhizobiaceae, D_5__Shinella, D_6__Sinorhizobium sp. T2	20	0	10	0.322581	0	1.51251	0	0	0	0	0	0	0	0	0	0	0	0	0	0	0	0	0	0	0	0	0	0	0	0	0	0	0	0	0	0	0	0	0	0	0	0	0	0	3	0	0
Ambiguous_taxa, FJ716025.1.1405	FJ716025.1.1405	D_0__Bacteria, D_1__Proteobacteria, D_2__Gammaproteobacteria, D_3__Enterobacteriales, D_4__Enterobacteriaceae, D_5__Buttiauxella, Ambiguous_taxa	2	0	2	0.0322581	0	0.254	0	0	0	0	0	0	2	0	0	0	0	0	0	0	0	0	0	0	0	0	0	0	0	0	0	0	0	0	0	0	0	0	0	0	0	0	0	0	0	0	0
Ambiguous_taxa, FJ719039.1.1457	FJ719039.1.1457	D_0__Bacteria, D_1__Proteobacteria, D_2__Betaproteobacteria, D_3__Burkholderiales, D_4__Comamonadaceae, Ambiguous_taxa, Ambiguous_taxa	41	0	13	0.66129	0	2.30426	0	0	0	0	0	0	0	0	0	0	0	0	0	0	0	0	0	0	0	0	0	0	2	2	0	0	0	0	0	0	0	0	0	0	0	0	0	0	0	0	0
Ambiguous_taxa, GQ339887.1.1485	GQ339887.1.1485	D_0__Bacteria, D_1__Proteobacteria, D_2__Betaproteobacteria, D_3__Burkholderiales, D_4__Oxalobacteraceae, D_5__Massilia, Ambiguous_taxa	6	0	2	0.0967742	0	0.432669	0	0	0	0	0	0	0	0	0	0	0	0	0	0	0	0	0	0	0	0	0	0	0	0	0	0	0	0	0	0	0	0	0	0	0	0	0	0	0	0	0
Ambiguous_taxa, GQ388941.1.1500	GQ388941.1.1500	D_0__Bacteria, D_1__Proteobacteria, D_2__Gammaproteobacteria, D_3__Pseudomonadales, D_4__Pseudomonadaceae, D_5__Pseudomonas, Ambiguous_taxa	760	0	101	12.2581	4.5	19.4152	7	7	2	12	9	2	16	2	2	5	19	78	0	0	17	8	5	0	5	3	4	29	13	0	0	6	11	2	14	6	0	1	1	1	3	0	0	3	4	5	1
D_6__uncultured beta proteobacterium, FJ823923.1.1498	FJ823923.1.1498	D_0__Bacteria, D_1__Proteobacteria, D_2__Betaproteobacteria, D_3__Burkholderiales, D_4__Comamonadaceae, D_5__Acidovorax, D_6__uncultured beta proteobacterium	2	0	2	0.0322581	0	0.254	0	0	0	0	0	0	0	0	0	0	0	0	0	0	0	0	0	0	0	0	0	0	0	0	0	0	0	0	0	0	0	0	0	0	0	0	0	0	0	0	0
Ambiguous_taxa, FJ849569.1.1410	FJ849569.1.1410	D_0__Bacteria, D_1__Proteobacteria, D_2__Alphaproteobacteria, D_3__Rhizobiales, D_4__Rhizobiaceae, D_5__Rhizobium, Ambiguous_taxa	2	0	2	0.0322581	0	0.254	0	0	0	0	0	0	0	0	0	0	0	0	0	0	0	0	0	0	0	0	0	0	0	0	0	0	0	0	0	0	0	0	0	0	0	0	0	0	0	0	0
Ambiguous_taxa, FJ854748.1.1205	FJ854748.1.1205	D_0__Bacteria, D_1__Proteobacteria, D_2__Alphaproteobacteria, D_3__Sphingomonadales, D_4__Sphingomonadaceae, D_5__Sphingomonas, Ambiguous_taxa	2	0	2	0.0322581	0	0.254	0	0	0	0	0	0	0	0	0	2	0	0	0	0	0	0	0	0	0	0	0	0	0	0	0	0	0	0	0	0	0	0	0	0	0	0	0	0	0	0	0
D_6__uncultured bacterium, M01904:38:000000000-BPGH8:1:1109:22227:16389 1:N:0:ACTCGCTA+CGTCTAAT/M01904:38:000000000-BPGH8:1:1109:22227:16389 2:N:0:ACTCGCTA+CGTCTAAT	M01904:38:000000000-BPGH8:1:1109:22227:16389 1:N:0:ACTCGCTA+CGTCTAAT/M01904:38:000000000-BPGH8:1:1109:22227:16389 2:N:0:ACTCGCTA+CGTCTAAT	D_0__Bacteria, D_1__Verrucomicrobia, D_2__Verrucomicrobiae, D_3__Verrucomicrobiales, D_4__Verrucomicrobiaceae, D_5__Verrucomicrobium, D_6__uncultured bacterium	25104	0	3392	404.903	8	827.966	0	2	3	1	0	0	1	0	0	2	2	13	0	0	0	0	0	0	0	0	0	0	0	0	0	0	1	0	0	0	69	118	59	101	714	156	13	76	77	108	157
Ambiguous_taxa, M01904:38:000000000-BPGH8:1:2113:9138:22162 1:N:0:GGAGCTAC+GTAAGGAG/M01904:38:000000000-BPGH8:1:2113:9138:22162 2:N:0:GGAGCTAC+GTAAGGAG	M01904:38:000000000-BPGH8:1:2113:9138:22162 1:N:0:GGAGCTAC+GTAAGGAG/M01904:38:000000000-BPGH8:1:2113:9138:22162 2:N:0:GGAGCTAC+GTAAGGAG	D_0__Bacteria, D_1__Proteobacteria, D_2__Alphaproteobacteria, D_3__Rhodospirillales, D_4__Acetobacteraceae, D_5__Zavarzinia, Ambiguous_taxa	18216	0	2540	293.806	30	564.879	14	31	47	65	29	22	21	32	102	159	132	343	7	0	0	0	0	0	0	0	0	0	0	0	0	1	0	0	0	0	14	91	7	185	53	35	9	22	37	29	43
Ambiguous_taxa, M01904:38:000000000-BPGH8:1:1113:13212:25527 1:N:0:GGAGCTAC+GTAAGGAG/M01904:38:000000000-BPGH8:1:1113:13212:25527 2:N:0:GGAGCTAC+GTAAGGAG	M01904:38:000000000-BPGH8:1:1113:13212:25527 1:N:0:GGAGCTAC+GTAAGGAG/M01904:38:000000000-BPGH8:1:1113:13212:25527 2:N:0:GGAGCTAC+GTAAGGAG	D_0__Bacteria, D_1__Actinobacteria, D_2__Actinobacteria, D_3__Propionibacteriales, D_4__Nocardioidaceae, D_5__Nocardioides, Ambiguous_taxa	1217	0	86	19.629	15	19.036	0	17	20	48	7	15	12	11	50	86	47	32	2	0	0	26	16	28	10	21	17	15	34	20	9	10	49	16	5	0	4	75	18	37	39	35	5	38	38	39	22
D_6__uncultured bacterium, M01904:38:000000000-BPGH8:1:2106:22029:3677 1:N:0:GGAGCTAC+ACTGCATA/M01904:38:000000000-BPGH8:1:2106:22029:3677 2:N:0:GGAGCTAC+ACTGCATA	M01904:38:000000000-BPGH8:1:2106:22029:3677 1:N:0:GGAGCTAC+ACTGCATA/M01904:38:000000000-BPGH8:1:2106:22029:3677 2:N:0:GGAGCTAC+ACTGCATA	D_0__Bacteria, D_1__Verrucomicrobia, D_2__Verrucomicrobiae, D_3__Verrucomicrobiales, D_4__Verrucomicrobiaceae, D_5__uncultured, D_6__uncultured bacterium	1352	0	170	21.8065	0	44.8469	0	0	9	0	0	0	0	10	2	12	5	0	0	0	0	3	0	2	0	4	7	0	0	4	0	0	0	0	0	0	0	0	0	0	0	0	0	0	0	0	0
Ambiguous_taxa, M01904:38:000000000-BPGH8:1:2107:20760:11634 1:N:0:GGAGCTAC+TATCCTCT/M01904:38:000000000-BPGH8:1:2107:20760:11634 2:N:0:GGAGCTAC+TATCCTCT	M01904:38:000000000-BPGH8:1:2107:20760:11634 1:N:0:GGAGCTAC+TATCCTCT/M01904:38:000000000-BPGH8:1:2107:20760:11634 2:N:0:GGAGCTAC+TATCCTCT	D_0__Bacteria, D_1__Proteobacteria, D_2__Alphaproteobacteria, D_3__Rhodospirillales, D_4__Acetobacteraceae, D_5__Tanticharoenia, Ambiguous_taxa	636	0	94	10.2581	2	17.459	13	2	0	25	0	94	20	20	40	10	0	62	6	0	0	0	0	0	0	3	0	0	0	2	0	0	0	0	1	0	13	3	28	2	0	9	28	7	0	8	10
D_6__uncultured bacterium, M01904:38:000000000-BPGH8:1:2107:2904:12247 1:N:0:TACGCTGC+CTCTCTAT/M01904:38:000000000-BPGH8:1:2107:2904:12247 2:N:0:TACGCTGC+CTCTCTAT	M01904:38:000000000-BPGH8:1:2107:2904:12247 1:N:0:TACGCTGC+CTCTCTAT/M01904:38:000000000-BPGH8:1:2107:2904:12247 2:N:0:TACGCTGC+CTCTCTAT	D_0__Bacteria, D_1__Bacteroidetes, D_2__Sphingobacteriia, D_3__Sphingobacteriales, D_4__uncultured, D_5__uncultured bacterium, D_6__uncultured bacterium	1157	0	246	18.6613	1	47.3279	0	0	0	0	1	0	2	0	0	0	0	0	0	0	0	1	0	2	0	1	0	1	3	1	0	0	3	0	6	0	2	3	0	0	4	2	1	1	1	0	0
Ambiguous_taxa, M01904:38:000000000-BPGH8:1:1107:13560:14994 1:N:0:ACTCGCTA+TATCCTCT/M01904:38:000000000-BPGH8:1:1107:13560:14994 2:N:0:ACTCGCTA+TATCCTCT	M01904:38:000000000-BPGH8:1:1107:13560:14994 1:N:0:ACTCGCTA+TATCCTCT/M01904:38:000000000-BPGH8:1:1107:13560:14994 2:N:0:ACTCGCTA+TATCCTCT	D_0__Bacteria, D_1__Saccharibacteria, Ambiguous_taxa, Ambiguous_taxa, Ambiguous_taxa, Ambiguous_taxa, Ambiguous_taxa	944	0	106	15.2258	5	25.0582	5	2	10	9	1	1	1	11	15	22	25	21	0	1	0	4	4	0	0	0	0	1	8	2	1	0	10	1	1	0	0	12	1	10	5	7	2	2	20	5	4
Ambiguous_taxa, M01904:38:000000000-BPGH8:1:1113:3504:9687 1:N:0:ACTCGCTA+ACTGCATA/M01904:38:000000000-BPGH8:1:1113:3504:9687 2:N:0:ACTCGCTA+ACTGCATA	M01904:38:000000000-BPGH8:1:1113:3504:9687 1:N:0:ACTCGCTA+ACTGCATA/M01904:38:000000000-BPGH8:1:1113:3504:9687 2:N:0:ACTCGCTA+ACTGCATA	D_0__Bacteria, D_1__Bacteroidetes, D_2__Cytophagia, D_3__Cytophagales, D_4__Cytophagaceae, D_5__Spirosoma, Ambiguous_taxa	1154	0	107	18.6129	7	25.102	2	0	24	2	0	8	5	0	17	6	28	14	2	0	0	2	0	8	1	0	4	1	0	4	0	3	0	2	0	0	4	48	8	19	41	20	0	23	18	107	27
D_6__uncultured bacterium, M01904:38:000000000-BPGH8:1:1109:4604:16659 1:N:0:ACTGAGCG+AAGGAGTA/M01904:38:000000000-BPGH8:1:1109:4604:16659 2:N:0:ACTGAGCG+AAGGAGTA	M01904:38:000000000-BPGH8:1:1109:4604:16659 1:N:0:ACTGAGCG+AAGGAGTA/M01904:38:000000000-BPGH8:1:1109:4604:16659 2:N:0:ACTGAGCG+AAGGAGTA	D_0__Bacteria, D_1__Gracilibacteria, D_2__uncultured bacterium, D_3__uncultured bacterium, D_4__uncultured bacterium, D_5__uncultured bacterium, D_6__uncultured bacterium	859	0	199	13.8548	0.5	35.4636	0	0	1	0	0	0	0	0	0	0	1	0	0	0	0	0	0	5	0	0	0	0	4	5	0	0	0	0	3	0	0	0	1	2	0	0	1	1	11	13	1
D_6__uncultured bacterium, M01904:38:000000000-BPGH8:1:2107:17137:24615 1:N:0:GGAGCTAC+AAGGAGTA/M01904:38:000000000-BPGH8:1:2107:17137:24615 2:N:0:GGAGCTAC+AAGGAGTA	M01904:38:000000000-BPGH8:1:2107:17137:24615 1:N:0:GGAGCTAC+AAGGAGTA/M01904:38:000000000-BPGH8:1:2107:17137:24615 2:N:0:GGAGCTAC+AAGGAGTA	D_0__Bacteria, D_1__Proteobacteria, D_2__Gammaproteobacteria, D_3__Chromatiales, D_4__Chromatiaceae, D_5__Rheinheimera, D_6__uncultured bacterium	1017	0	217	16.4032	0	39.8511	1	5	2	28	11	17	2	10	2	44	10	15	0	0	0	0	0	0	0	0	0	0	0	0	0	0	0	0	0	0	0	0	0	0	0	0	0	0	0	0	0
D_6__uncultured bacterium, M01904:38:000000000-BPGH8:1:1110:19768:28521 1:N:0:ACTCGCTA+AAGGAGTA/M01904:38:000000000-BPGH8:1:1110:19768:28521 2:N:0:ACTCGCTA+AAGGAGTA	M01904:38:000000000-BPGH8:1:1110:19768:28521 1:N:0:ACTCGCTA+AAGGAGTA/M01904:38:000000000-BPGH8:1:1110:19768:28521 2:N:0:ACTCGCTA+AAGGAGTA	D_0__Bacteria, D_1__FBP, D_2__uncultured bacterium, D_3__uncultured bacterium, D_4__uncultured bacterium, D_5__uncultured bacterium, D_6__uncultured bacterium	331	0	65	5.33871	0	14.0654	0	3	5	4	1	0	0	0	0	20	0	1	0	0	0	0	0	1	0	0	0	0	6	1	1	0	1	0	0	0	0	3	0	3	2	0	0	0	0	0	0
D_6__uncultured delta proteobacterium, M01904:38:000000000-BPGH8:1:1107:9220:22849 1:N:0:CGGAGCCT+TATCCTCT/M01904:38:000000000-BPGH8:1:1107:9220:22849 2:N:0:CGGAGCCT+TATCCTCT	M01904:38:000000000-BPGH8:1:1107:9220:22849 1:N:0:CGGAGCCT+TATCCTCT/M01904:38:000000000-BPGH8:1:1107:9220:22849 2:N:0:CGGAGCCT+TATCCTCT	D_0__Bacteria, D_1__Proteobacteria, D_2__Deltaproteobacteria, D_3__Myxococcales, D_4__Phaselicystidaceae, D_5__Phaselicystis, D_6__uncultured delta proteobacterium	492	0	85	7.93548	0	18.6379	0	0	0	0	0	0	0	0	0	0	0	0	0	0	0	0	0	0	0	0	0	0	0	0	0	0	0	0	0	0	0	0	0	0	0	0	0	0	0	0	0
D_6__uncultured bacterium, M01904:38:000000000-BPGH8:1:1105:5572:15702 1:N:0:ACTCGCTA+CTAAGCCT/M01904:38:000000000-BPGH8:1:1105:5572:15702 2:N:0:ACTCGCTA+CTAAGCCT	M01904:38:000000000-BPGH8:1:1105:5572:15702 1:N:0:ACTCGCTA+CTAAGCCT/M01904:38:000000000-BPGH8:1:1105:5572:15702 2:N:0:ACTCGCTA+CTAAGCCT	D_0__Bacteria, D_1__Proteobacteria, D_2__Alphaproteobacteria, D_3__Rhodospirillales, D_4__Rhodospirillaceae, D_5__uncultured, D_6__uncultured bacterium	184	0	19	2.96774	0	4.92557	1	0	0	3	1	0	5	0	7	1	14	10	0	0	0	0	0	2	2	0	0	4	1	0	0	0	0	2	0	0	0	5	1	4	9	0	0	0	2	0	2
D_6__uncultured soil bacterium, M01904:38:000000000-BPGH8:1:2103:19712:14996 1:N:0:ATGCGCAG+CGTCTAAT/M01904:38:000000000-BPGH8:1:2103:19712:14996 2:N:0:ATGCGCAG+CGTCTAAT	M01904:38:000000000-BPGH8:1:2103:19712:14996 1:N:0:ATGCGCAG+CGTCTAAT/M01904:38:000000000-BPGH8:1:2103:19712:14996 2:N:0:ATGCGCAG+CGTCTAAT	D_0__Bacteria, D_1__Bacteroidetes, D_2__Sphingobacteriia, D_3__Sphingobacteriales, D_4__NS11-12 marine group, D_5__uncultured soil bacterium, D_6__uncultured soil bacterium	74	0	14	1.19355	0	3.0933	0	0	0	0	0	0	0	0	0	0	0	0	0	0	0	0	0	0	0	0	1	0	0	0	0	0	0	0	0	0	0	0	0	0	0	0	0	0	0	0	0
D_6__uncultured bacterium, M01904:38:000000000-BPGH8:1:1105:24897:17401 1:N:0:GCGTAGTA+AAGGAGTA/M01904:38:000000000-BPGH8:1:1105:24897:17401 2:N:0:GCGTAGTA+AAGGAGTA	M01904:38:000000000-BPGH8:1:1105:24897:17401 1:N:0:GCGTAGTA+AAGGAGTA/M01904:38:000000000-BPGH8:1:1105:24897:17401 2:N:0:GCGTAGTA+AAGGAGTA	D_0__Bacteria, D_1__Cyanobacteria, D_2__ML635J-21, D_3__uncultured bacterium, D_4__uncultured bacterium, D_5__uncultured bacterium, D_6__uncultured bacterium	54	0	15	0.870968	0	2.98347	0	0	0	0	0	0	0	0	0	0	0	0	0	0	0	0	0	0	0	0	0	0	0	0	0	0	0	0	0	0	0	0	0	0	0	0	0	0	0	1	0
D_6__uncultured bacterium, M01904:38:000000000-BPGH8:1:1112:22678:6019 1:N:0:GGAGCTAC+CGTCTAAT/M01904:38:000000000-BPGH8:1:1112:22678:6019 2:N:0:GGAGCTAC+CGTCTAAT	M01904:38:000000000-BPGH8:1:1112:22678:6019 1:N:0:GGAGCTAC+CGTCTAAT/M01904:38:000000000-BPGH8:1:1112:22678:6019 2:N:0:GGAGCTAC+CGTCTAAT	D_0__Bacteria, D_1__Proteobacteria, D_2__Deltaproteobacteria, D_3__Bdellovibrionales, D_4__Bacteriovoracaceae, D_5__Peredibacter, D_6__uncultured bacterium	165	0	39	2.66129	0	7.02908	0	1	2	0	0	2	0	0	1	0	0	0	0	0	0	1	0	1	0	0	0	0	0	0	0	0	0	0	0	0	0	0	0	17	16	6	0	0	0	1	1
Ambiguous_taxa, M01904:38:000000000-BPGH8:1:1102:22761:14090 1:N:0:GCGTAGTA+TATCCTCT/M01904:38:000000000-BPGH8:1:1102:22761:14090 2:N:0:GCGTAGTA+TATCCTCT	M01904:38:000000000-BPGH8:1:1102:22761:14090 1:N:0:GCGTAGTA+TATCCTCT/M01904:38:000000000-BPGH8:1:1102:22761:14090 2:N:0:GCGTAGTA+TATCCTCT	D_0__Bacteria, D_1__Proteobacteria, D_2__Deltaproteobacteria, D_3__Bdellovibrionales, D_4__Bacteriovoracaceae, D_5__Peredibacter, Ambiguous_taxa	84	0	26	1.35484	0	3.80292	1	0	0	0	0	0	4	0	0	0	4	1	0	0	0	0	2	0	2	0	0	0	0	0	0	0	1	0	0	0	0	0	0	0	0	0	2	0	2	0	0
D_6__uncultured bacterium, M01904:38:000000000-BPGH8:1:1103:17507:24354 1:N:0:CGGAGCCT+TATCCTCT/M01904:38:000000000-BPGH8:1:1103:17507:24354 2:N:0:CGGAGCCT+TATCCTCT	M01904:38:000000000-BPGH8:1:1103:17507:24354 1:N:0:CGGAGCCT+TATCCTCT/M01904:38:000000000-BPGH8:1:1103:17507:24354 2:N:0:CGGAGCCT+TATCCTCT	D_0__Bacteria, D_1__Proteobacteria, D_2__Deltaproteobacteria, D_3__Oligoflexales, D_4__0319-6G20, D_5__uncultured bacterium, D_6__uncultured bacterium	46	0	12	0.741935	0	2.46241	0	0	0	0	0	0	0	0	0	0	0	0	0	0	0	0	0	0	0	0	0	0	4	0	0	0	0	0	0	0	0	0	0	0	0	0	0	0	0	0	1
D_5__Methylobacterium, M01904:38:000000000-BPGH8:1:1108:19540:5162 1:N:0:ACTGAGCG+AAGGAGTA/M01904:38:000000000-BPGH8:1:1108:19540:5162 2:N:0:ACTGAGCG+AAGGAGTA	M01904:38:000000000-BPGH8:1:1108:19540:5162 1:N:0:ACTGAGCG+AAGGAGTA/M01904:38:000000000-BPGH8:1:1108:19540:5162 2:N:0:ACTGAGCG+AAGGAGTA	D_0__Bacteria, D_1__Proteobacteria, D_2__Alphaproteobacteria, D_3__Rhizobiales, D_4__Methylobacteriaceae, D_5__Methylobacterium,	294	0	182	4.74194	0	24.0511	0	0	0	0	0	1	0	3	0	0	0	0	0	0	0	0	1	0	0	0	0	0	0	0	0	0	0	0	0	0	0	12	0	182	7	2	0	8	0	0	2
D_6__uncultured bacterium, M01904:38:000000000-BPGH8:1:2112:11975:15086 1:N:0:ACTCGCTA+GTAAGGAG/M01904:38:000000000-BPGH8:1:2112:11975:15086 2:N:0:ACTCGCTA+GTAAGGAG	M01904:38:000000000-BPGH8:1:2112:11975:15086 1:N:0:ACTCGCTA+GTAAGGAG/M01904:38:000000000-BPGH8:1:2112:11975:15086 2:N:0:ACTCGCTA+GTAAGGAG	D_0__Bacteria, D_1__Bacteroidetes, D_2__Sphingobacteriia, D_3__Sphingobacteriales, D_4__Chitinophagaceae, D_5__uncultured, D_6__uncultured bacterium	27	0	4	0.435484	0	0.951633	1	0	0	2	0	0	0	2	0	1	1	4	0	0	0	0	0	0	0	0	0	0	0	0	0	0	0	0	0	0	0	1	0	0	1	0	0	0	3	2	0
D_5__Leucobacter, M01904:38:000000000-BPGH8:1:1104:17856:17376 1:N:0:TACGCTGC+CTAAGCCT/M01904:38:000000000-BPGH8:1:1104:17856:17376 2:N:0:TACGCTGC+CTAAGCCT	M01904:38:000000000-BPGH8:1:1104:17856:17376 1:N:0:TACGCTGC+CTAAGCCT/M01904:38:000000000-BPGH8:1:1104:17856:17376 2:N:0:TACGCTGC+CTAAGCCT	D_0__Bacteria, D_1__Actinobacteria, D_2__Actinobacteria, D_3__Micrococcales, D_4__Microbacteriaceae, D_5__Leucobacter,	163	0	145	2.62903	0	18.401	0	0	0	0	0	0	0	0	0	2	0	0	0	0	0	2	0	0	0	0	0	0	0	0	0	145	3	0	0	0	0	0	0	4	0	0	0	0	0	0	3
M01904:38:000000000-BPGH8:1:1105:17937:17441 1:N:0:GGAGCTAC+ACTGCATA/M01904:38:000000000-BPGH8:1:1105:17937:17441 2:N:0:GGAGCTAC+ACTGCATA	M01904:38:000000000-BPGH8:1:1105:17937:17441 1:N:0:GGAGCTAC+ACTGCATA/M01904:38:000000000-BPGH8:1:1105:17937:17441 2:N:0:GGAGCTAC+ACTGCATA	N/A	5	0	2	0.0806452	0	0.375407	0	0	2	0	0	0	0	0	0	0	2	0	0	0	0	1	0	0	0	0	0	0	0	0	0	0	0	0	0	0	0	0	0	0	0	0	0	0	0	0	0
M01904:38:000000000-BPGH8:1:1107:10716:20297 1:N:0:ACTCGCTA+CGTCTAAT/M01904:38:000000000-BPGH8:1:1107:10716:20297 2:N:0:ACTCGCTA+CGTCTAAT	M01904:38:000000000-BPGH8:1:1107:10716:20297 1:N:0:ACTCGCTA+CGTCTAAT/M01904:38:000000000-BPGH8:1:1107:10716:20297 2:N:0:ACTCGCTA+CGTCTAAT	N/A	5	0	2	0.0806452	0	0.375407	0	0	0	0	0	0	0	0	0	0	0	2	0	0	0	0	0	0	0	0	0	0	0	2	0	0	0	0	0	0	0	0	0	0	0	0	0	0	0	0	0
Ambiguous_taxa, M01904:38:000000000-BPGH8:1:2101:15773:12067 1:N:0:ACTCGCTA+ACTGCATA/M01904:38:000000000-BPGH8:1:2101:15773:12067 2:N:0:ACTCGCTA+ACTGCATA	M01904:38:000000000-BPGH8:1:2101:15773:12067 1:N:0:ACTCGCTA+ACTGCATA/M01904:38:000000000-BPGH8:1:2101:15773:12067 2:N:0:ACTCGCTA+ACTGCATA	D_0__Bacteria, D_1__Proteobacteria, D_2__Alphaproteobacteria, D_3__Rhodospirillales, D_4__Acetobacteraceae, D_5__Rhodovarius, Ambiguous_taxa	199	0	25	3.20968	0	5.7321	0	1	4	0	0	0	7	0	7	4	0	0	0	0	0	3	0	2	0	0	0	0	0	0	0	0	0	0	3	0	0	25	2	17	17	6	17	6	18	3	5
D_6__uncultured bacterium, M01904:38:000000000-BPGH8:1:2105:13800:22066 1:N:0:ACTCGCTA+CGTCTAAT/M01904:38:000000000-BPGH8:1:2105:13800:22066 2:N:0:ACTCGCTA+CGTCTAAT	M01904:38:000000000-BPGH8:1:2105:13800:22066 1:N:0:ACTCGCTA+CGTCTAAT/M01904:38:000000000-BPGH8:1:2105:13800:22066 2:N:0:ACTCGCTA+CGTCTAAT	D_0__Bacteria, D_1__Proteobacteria, D_2__Deltaproteobacteria, D_3__Bdellovibrionales, D_4__Bacteriovoracaceae, D_5__Peredibacter, D_6__uncultured bacterium	58	0	13	0.935484	0	2.79854	0	0	4	1	2	0	0	0	0	0	0	6	0	0	0	0	0	0	0	0	0	0	0	0	0	0	0	0	0	0	0	0	0	0	0	0	0	0	0	0	0
M01904:38:000000000-BPGH8:1:2113:14405:20701 1:N:0:ACTCGCTA+CTAAGCCT/M01904:38:000000000-BPGH8:1:2113:14405:20701 2:N:0:ACTCGCTA+CTAAGCCT	M01904:38:000000000-BPGH8:1:2113:14405:20701 1:N:0:ACTCGCTA+CTAAGCCT/M01904:38:000000000-BPGH8:1:2113:14405:20701 2:N:0:ACTCGCTA+CTAAGCCT	N/A	70	0	10	1.12903	0	2.18402	2	3	0	1	0	1	0	3	5	3	10	0	0	0	0	0	5	0	0	0	0	0	0	0	0	0	0	0	2	0	9	0	0	3	2	6	0	0	4	2	0
D_4__Enterobacteriaceae, M01904:38:000000000-BPGH8:1:1103:5009:17851 1:N:0:ACTGAGCG+AAGGAGTA/M01904:38:000000000-BPGH8:1:1103:5009:17851 2:N:0:ACTGAGCG+AAGGAGTA	M01904:38:000000000-BPGH8:1:1103:5009:17851 1:N:0:ACTGAGCG+AAGGAGTA/M01904:38:000000000-BPGH8:1:1103:5009:17851 2:N:0:ACTGAGCG+AAGGAGTA	D_0__Bacteria, D_1__Proteobacteria, D_2__Gammaproteobacteria, D_3__Enterobacteriales, D_4__Enterobacteriaceae, ,	67	0	12	1.08065	0	2.38368	0	0	4	2	0	0	0	1	6	2	0	6	0	0	0	0	0	0	0	0	0	0	0	0	0	0	0	0	0	0	0	4	0	12	8	0	3	0	0	0	0
Ambiguous_taxa, M01904:38:000000000-BPGH8:1:1104:13705:3509 1:N:0:ACTGAGCG+CTAAGCCT/M01904:38:000000000-BPGH8:1:1104:13705:3509 2:N:0:ACTGAGCG+CTAAGCCT	M01904:38:000000000-BPGH8:1:1104:13705:3509 1:N:0:ACTGAGCG+CTAAGCCT/M01904:38:000000000-BPGH8:1:1104:13705:3509 2:N:0:ACTGAGCG+CTAAGCCT	D_0__Bacteria, D_1__Armatimonadetes, D_2__Armatimonadia, D_3__Armatimonadales, D_4__Armatimonadaceae, D_5__Armatimonas, Ambiguous_taxa	34	0	10	0.548387	0	1.58556	0	0	4	0	0	0	0	0	0	0	0	0	0	0	0	0	0	2	3	0	0	0	0	0	0	1	0	0	0	0	0	0	0	0	3	0	0	2	3	10	0
D_6__uncultured Ruminococcaceae bacterium, M01904:38:000000000-BPGH8:1:1106:14760:17568 1:N:0:GCGTAGTA+CTAAGCCT/M01904:38:000000000-BPGH8:1:1106:14760:17568 2:N:0:GCGTAGTA+CTAAGCCT	M01904:38:000000000-BPGH8:1:1106:14760:17568 1:N:0:GCGTAGTA+CTAAGCCT/M01904:38:000000000-BPGH8:1:1106:14760:17568 2:N:0:GCGTAGTA+CTAAGCCT	D_0__Bacteria, D_1__Firmicutes, D_2__Clostridia, D_3__Clostridiales, D_4__Ruminococcaceae, D_5__Ruminococcaceae UCG-013, D_6__uncultured Ruminococcaceae bacterium	4	0	4	0.0645161	0	0.508001	0	0	0	0	0	0	0	0	0	0	0	0	0	0	0	0	0	0	0	0	0	0	0	0	0	0	0	0	0	0	0	0	0	0	0	0	0	0	0	0	0
M01904:38:000000000-BPGH8:1:1107:24649:10299 1:N:0:ATGCGCAG+GTAAGGAG/M01904:38:000000000-BPGH8:1:1107:24649:10299 2:N:0:ATGCGCAG+GTAAGGAG	M01904:38:000000000-BPGH8:1:1107:24649:10299 1:N:0:ATGCGCAG+GTAAGGAG/M01904:38:000000000-BPGH8:1:1107:24649:10299 2:N:0:ATGCGCAG+GTAAGGAG	N/A	18	0	5	0.290323	0	0.875665	0	0	0	1	0	0	0	0	0	0	0	0	0	0	0	0	1	3	0	0	0	0	0	1	0	0	0	0	1	0	0	0	0	0	0	0	0	0	0	0	0
D_5__Pseudomonas, M01904:38:000000000-BPGH8:1:2102:18112:21934 1:N:0:TACGCTGC+TATCCTCT/M01904:38:000000000-BPGH8:1:2102:18112:21934 2:N:0:TACGCTGC+TATCCTCT	M01904:38:000000000-BPGH8:1:2102:18112:21934 1:N:0:TACGCTGC+TATCCTCT/M01904:38:000000000-BPGH8:1:2102:18112:21934 2:N:0:TACGCTGC+TATCCTCT	D_0__Bacteria, D_1__Proteobacteria, D_2__Gammaproteobacteria, D_3__Pseudomonadales, D_4__Pseudomonadaceae, D_5__Pseudomonas,	6	0	4	0.0967742	0	0.564225	0	0	0	0	0	0	0	0	0	0	0	0	0	0	0	0	0	0	0	0	0	0	4	0	0	0	0	0	0	0	0	0	0	0	0	0	0	0	0	0	0
D_6__uncultured bacterium, M01904:38:000000000-BPGH8:1:2105:24222:22549 1:N:0:ACTCGCTA+GTAAGGAG/M01904:38:000000000-BPGH8:1:2105:24222:22549 2:N:0:ACTCGCTA+GTAAGGAG	M01904:38:000000000-BPGH8:1:2105:24222:22549 1:N:0:ACTCGCTA+GTAAGGAG/M01904:38:000000000-BPGH8:1:2105:24222:22549 2:N:0:ACTCGCTA+GTAAGGAG	D_0__Bacteria, D_1__Proteobacteria, D_2__Alphaproteobacteria, D_3__Rhodobacterales, D_4__Rhodobacteraceae, D_5__uncultured, D_6__uncultured bacterium	17	0	4	0.274194	0	0.89019	0	0	0	2	0	0	0	4	3	2	0	0	0	0	0	0	0	0	0	0	0	0	0	0	0	0	0	0	0	0	0	0	0	0	0	0	0	0	2	4	0
D_6__uncultured bacterium, M01904:38:000000000-BPGH8:1:2108:13779:16302 1:N:0:GGAGCTAC+CGTCTAAT/M01904:38:000000000-BPGH8:1:2108:13779:16302 2:N:0:GGAGCTAC+CGTCTAAT	M01904:38:000000000-BPGH8:1:2108:13779:16302 1:N:0:GGAGCTAC+CGTCTAAT/M01904:38:000000000-BPGH8:1:2108:13779:16302 2:N:0:GGAGCTAC+CGTCTAAT	D_0__Bacteria, D_1__Proteobacteria, D_2__ARKICE-90, D_3__uncultured bacterium, D_4__uncultured bacterium, D_5__uncultured bacterium, D_6__uncultured bacterium	18	0	10	0.290323	0	1.32303	0	0	0	2	0	10	0	0	2	0	0	0	0	0	0	0	0	0	0	1	0	1	0	1	0	0	0	0	0	0	0	0	0	0	0	1	0	0	0	0	0
D_6__uncultured alpha proteobacterium, M01904:38:000000000-BPGH8:1:2109:12154:19037 1:N:0:ACTCGCTA+ACTGCATA/M01904:38:000000000-BPGH8:1:2109:12154:19037 2:N:0:ACTCGCTA+ACTGCATA	M01904:38:000000000-BPGH8:1:2109:12154:19037 1:N:0:ACTCGCTA+ACTGCATA/M01904:38:000000000-BPGH8:1:2109:12154:19037 2:N:0:ACTCGCTA+ACTGCATA	D_0__Bacteria, D_1__Proteobacteria, D_2__Alphaproteobacteria, D_3__Rickettsiales, D_4__SM2D12, D_5__uncultured alpha proteobacterium, D_6__uncultured alpha proteobacterium	6	0	6	0.0967742	0	0.762001	0	0	0	0	0	0	0	0	6	0	0	0	0	0	0	0	0	0	0	0	0	0	0	0	0	0	0	0	0	0	0	0	0	0	0	0	0	0	0	0	0
M01904:38:000000000-BPGH8:1:2111:16141:11066 1:N:0:GGAGCTAC+TATCCTCT/M01904:38:000000000-BPGH8:1:2111:16141:11066 2:N:0:GGAGCTAC+TATCCTCT	M01904:38:000000000-BPGH8:1:2111:16141:11066 1:N:0:GGAGCTAC+TATCCTCT/M01904:38:000000000-BPGH8:1:2111:16141:11066 2:N:0:GGAGCTAC+TATCCTCT	N/A	17	0	5	0.274194	0	1.07382	4	0	0	3	0	5	0	0	0	0	0	0	0	0	0	0	0	0	0	0	0	0	0	0	0	0	0	0	0	0	0	0	0	0	0	0	0	5	0	0	0
D_6__uncultured bacterium, M01904:38:000000000-BPGH8:1:2112:16372:15226 1:N:0:GCGTAGTA+AAGGAGTA/M01904:38:000000000-BPGH8:1:2112:16372:15226 2:N:0:GCGTAGTA+AAGGAGTA	M01904:38:000000000-BPGH8:1:2112:16372:15226 1:N:0:GCGTAGTA+AAGGAGTA/M01904:38:000000000-BPGH8:1:2112:16372:15226 2:N:0:GCGTAGTA+AAGGAGTA	D_0__Bacteria, D_1__Bacteroidetes, D_2__Sphingobacteriia, D_3__Sphingobacteriales, D_4__Chitinophagaceae, D_5__Taibaiella, D_6__uncultured bacterium	18	0	6	0.290323	0	1.09225	0	0	0	0	0	0	0	0	0	0	0	0	0	0	0	0	0	0	0	0	0	0	0	0	0	0	0	0	0	0	0	2	0	0	0	0	0	0	0	5	0
D_6__uncultured bacterium, M01904:38:000000000-BPGH8:1:2113:15350:7066 1:N:0:TAGCGCTC+AAGGAGTA/M01904:38:000000000-BPGH8:1:2113:15350:7066 2:N:0:TAGCGCTC+AAGGAGTA	M01904:38:000000000-BPGH8:1:2113:15350:7066 1:N:0:TAGCGCTC+AAGGAGTA/M01904:38:000000000-BPGH8:1:2113:15350:7066 2:N:0:TAGCGCTC+AAGGAGTA	D_0__Bacteria, D_1__Saccharibacteria, D_2__uncultured bacterium, D_3__uncultured bacterium, D_4__uncultured bacterium, D_5__uncultured bacterium, D_6__uncultured bacterium	10	0	4	0.16129	0	0.657705	0	0	0	0	0	0	0	0	2	0	0	0	0	0	0	0	0	0	0	0	2	0	0	0	0	0	0	0	0	0	0	0	0	0	0	0	0	0	0	0	4
Ambiguous_taxa, M01904:38:000000000-BPGH8:1:1101:14207:3150 1:N:0:TAGCGCTC+CTCTCTAT/M01904:38:000000000-BPGH8:1:1101:14207:3150 2:N:0:TAGCGCTC+CTCTCTAT	M01904:38:000000000-BPGH8:1:1101:14207:3150 1:N:0:TAGCGCTC+CTCTCTAT/M01904:38:000000000-BPGH8:1:1101:14207:3150 2:N:0:TAGCGCTC+CTCTCTAT	D_0__Bacteria, D_1__Proteobacteria, D_2__Gammaproteobacteria, D_3__Enterobacteriales, D_4__Enterobacteriaceae, D_5__Citrobacter, Ambiguous_taxa	3	0	3	0.0483871	0	0.381	0	0	0	0	0	0	0	0	0	0	0	0	0	0	0	0	0	0	0	0	0	0	0	0	0	0	0	0	0	0	0	0	0	0	0	0	3	0	0	0	0
Ambiguous_taxa, M01904:38:000000000-BPGH8:1:1101:25840:14533 1:N:0:ACTGAGCG+AAGGAGTA/M01904:38:000000000-BPGH8:1:1101:25840:14533 2:N:0:ACTGAGCG+AAGGAGTA	M01904:38:000000000-BPGH8:1:1101:25840:14533 1:N:0:ACTGAGCG+AAGGAGTA/M01904:38:000000000-BPGH8:1:1101:25840:14533 2:N:0:ACTGAGCG+AAGGAGTA	D_0__Bacteria, D_1__Proteobacteria, D_2__Alphaproteobacteria, D_3__Sphingomonadales, D_4__Sphingomonadaceae, Ambiguous_taxa, Ambiguous_taxa	29	0	7	0.467742	0	1.36367	0	0	0	2	0	0	0	0	0	0	0	0	0	0	0	0	0	2	0	0	0	0	0	0	0	0	7	0	2	0	0	2	2	7	0	0	0	0	0	0	0
Ambiguous_taxa, M01904:38:000000000-BPGH8:1:1101:25927:9695 1:N:0:TAGCGCTC+CTCTCTAT/M01904:38:000000000-BPGH8:1:1101:25927:9695 2:N:0:TAGCGCTC+CTCTCTAT	M01904:38:000000000-BPGH8:1:1101:25927:9695 1:N:0:TAGCGCTC+CTCTCTAT/M01904:38:000000000-BPGH8:1:1101:25927:9695 2:N:0:TAGCGCTC+CTCTCTAT	D_0__Bacteria, D_1__Proteobacteria, D_2__Gammaproteobacteria, D_3__Enterobacteriales, D_4__Enterobacteriaceae, D_5__Citrobacter, Ambiguous_taxa	27	0	4	0.435484	0	1.04992	0	0	0	0	0	0	0	2	0	0	0	0	0	0	0	0	0	0	0	0	0	0	3	0	0	0	2	0	0	0	0	4	2	0	2	0	3	0	2	0	4
D_6__uncultured bacterium, M01904:38:000000000-BPGH8:1:1102:19708:11330 1:N:0:CGGAGCCT+CTAAGCCT/M01904:38:000000000-BPGH8:1:1102:19708:11330 2:N:0:CGGAGCCT+CTAAGCCT	M01904:38:000000000-BPGH8:1:1102:19708:11330 1:N:0:CGGAGCCT+CTAAGCCT/M01904:38:000000000-BPGH8:1:1102:19708:11330 2:N:0:CGGAGCCT+CTAAGCCT	D_0__Bacteria, D_1__Proteobacteria, D_2__ARKICE-90, D_3__uncultured bacterium, D_4__uncultured bacterium, D_5__uncultured bacterium, D_6__uncultured bacterium	3	0	3	0.0483871	0	0.381	0	0	0	0	0	0	0	0	0	0	0	0	0	0	0	0	0	0	0	0	0	0	0	0	0	0	0	0	0	0	0	0	0	0	0	0	0	0	0	0	0
M01904:38:000000000-BPGH8:1:1102:5082:19418 1:N:0:CGGAGCCT+CGTCTAAT/M01904:38:000000000-BPGH8:1:1102:5082:19418 2:N:0:CGGAGCCT+CGTCTAAT	M01904:38:000000000-BPGH8:1:1102:5082:19418 1:N:0:CGGAGCCT+CGTCTAAT/M01904:38:000000000-BPGH8:1:1102:5082:19418 2:N:0:CGGAGCCT+CGTCTAAT	N/A	9	0	6	0.145161	0	0.806668	0	0	0	0	0	0	0	0	0	0	0	0	0	0	0	0	0	0	0	0	0	0	0	0	0	0	0	0	0	0	0	0	0	0	0	0	0	0	0	0	0
D_6__uncultured Mycobacterium sp., M01904:38:000000000-BPGH8:1:1102:5511:19317 1:N:0:ACTGAGCG+CGTCTAAT/M01904:38:000000000-BPGH8:1:1102:5511:19317 2:N:0:ACTGAGCG+CGTCTAAT	M01904:38:000000000-BPGH8:1:1102:5511:19317 1:N:0:ACTGAGCG+CGTCTAAT/M01904:38:000000000-BPGH8:1:1102:5511:19317 2:N:0:ACTGAGCG+CGTCTAAT	D_0__Bacteria, D_1__Actinobacteria, D_2__Actinobacteria, D_3__Corynebacteriales, D_4__Mycobacteriaceae, D_5__Mycobacterium, D_6__uncultured Mycobacterium sp.	5	0	5	0.0806452	0	0.635001	0	0	0	0	0	0	0	0	0	0	0	0	0	0	0	0	0	0	0	0	0	0	0	0	0	0	0	0	0	0	0	0	0	0	0	5	0	0	0	0	0
D_6__uncultured bacterium, M01904:38:000000000-BPGH8:1:1103:15323:14960 1:N:0:ACTCGCTA+GTAAGGAG/M01904:38:000000000-BPGH8:1:1103:15323:14960 2:N:0:ACTCGCTA+GTAAGGAG	M01904:38:000000000-BPGH8:1:1103:15323:14960 1:N:0:ACTCGCTA+GTAAGGAG/M01904:38:000000000-BPGH8:1:1103:15323:14960 2:N:0:ACTCGCTA+GTAAGGAG	D_0__Bacteria, D_1__Acidobacteria, D_2__Subgroup 6, D_3__uncultured bacterium, D_4__uncultured bacterium, D_5__uncultured bacterium, D_6__uncultured bacterium	3	0	3	0.0483871	0	0.381	0	0	0	0	0	0	0	3	0	0	0	0	0	0	0	0	0	0	0	0	0	0	0	0	0	0	0	0	0	0	0	0	0	0	0	0	0	0	0	0	0
D_6__uncultured bacterium, M01904:38:000000000-BPGH8:1:1103:18867:7211 1:N:0:GGAGCTAC+AAGGAGTA/M01904:38:000000000-BPGH8:1:1103:18867:7211 2:N:0:GGAGCTAC+AAGGAGTA	M01904:38:000000000-BPGH8:1:1103:18867:7211 1:N:0:GGAGCTAC+AAGGAGTA/M01904:38:000000000-BPGH8:1:1103:18867:7211 2:N:0:GGAGCTAC+AAGGAGTA	D_0__Bacteria, D_1__Actinobacteria, D_2__Thermoleophilia, D_3__Gaiellales, D_4__uncultured, D_5__uncultured bacterium, D_6__uncultured bacterium	3	0	3	0.0483871	0	0.381	0	0	0	3	0	0	0	0	0	0	0	0	0	0	0	0	0	0	0	0	0	0	0	0	0	0	0	0	0	0	0	0	0	0	0	0	0	0	0	0	0
M01904:38:000000000-BPGH8:1:1103:23672:6634 1:N:0:ACTCGCTA+CTAAGCCT/M01904:38:000000000-BPGH8:1:1103:23672:6634 2:N:0:ACTCGCTA+CTAAGCCT	M01904:38:000000000-BPGH8:1:1103:23672:6634 1:N:0:ACTCGCTA+CTAAGCCT/M01904:38:000000000-BPGH8:1:1103:23672:6634 2:N:0:ACTCGCTA+CTAAGCCT	N/A	26	0	18	0.419355	0	2.31565	1	0	0	0	0	1	0	0	0	0	18	0	0	0	0	0	2	0	0	0	0	0	0	0	0	0	0	0	0	0	0	0	0	0	0	0	0	0	0	0	0
Ambiguous_taxa, M01904:38:000000000-BPGH8:1:1103:9538:13922 1:N:0:CGGAGCCT+ACTGCATA/M01904:38:000000000-BPGH8:1:1103:9538:13922 2:N:0:CGGAGCCT+ACTGCATA	M01904:38:000000000-BPGH8:1:1103:9538:13922 1:N:0:CGGAGCCT+ACTGCATA/M01904:38:000000000-BPGH8:1:1103:9538:13922 2:N:0:CGGAGCCT+ACTGCATA	D_0__Bacteria, D_1__Verrucomicrobia, D_2__Opitutae, D_3__Opitutales, D_4__Opitutaceae, D_5__Opitutus, Ambiguous_taxa	13	0	10	0.209677	0	1.31992	0	0	0	0	0	0	0	0	0	0	0	0	0	0	0	0	0	0	0	0	0	0	0	0	0	0	0	0	0	0	0	0	0	0	0	0	0	0	0	0	0
M01904:38:000000000-BPGH8:1:1104:5709:20201 1:N:0:ACTCGCTA+ACTGCATA/M01904:38:000000000-BPGH8:1:1104:5709:20201 2:N:0:ACTCGCTA+ACTGCATA	M01904:38:000000000-BPGH8:1:1104:5709:20201 1:N:0:ACTCGCTA+ACTGCATA/M01904:38:000000000-BPGH8:1:1104:5709:20201 2:N:0:ACTCGCTA+ACTGCATA	N/A	12	0	4	0.193548	0	0.764772	0	0	2	0	0	0	0	0	3	0	0	0	0	0	0	0	0	0	0	0	0	0	0	0	0	0	0	0	0	0	0	0	0	0	0	0	0	0	0	0	0
Ambiguous_taxa, M01904:38:000000000-BPGH8:1:1105:18771:7784 1:N:0:GGAGCTAC+CGTCTAAT/M01904:38:000000000-BPGH8:1:1105:18771:7784 2:N:0:GGAGCTAC+CGTCTAAT	M01904:38:000000000-BPGH8:1:1105:18771:7784 1:N:0:GGAGCTAC+CGTCTAAT/M01904:38:000000000-BPGH8:1:1105:18771:7784 2:N:0:GGAGCTAC+CGTCTAAT	D_0__Bacteria, D_1__Proteobacteria, D_2__Gammaproteobacteria, D_3__Enterobacteriales, D_4__Enterobacteriaceae, D_5__Citrobacter, Ambiguous_taxa	3	0	3	0.0483871	0	0.381	0	0	0	0	0	3	0	0	0	0	0	0	0	0	0	0	0	0	0	0	0	0	0	0	0	0	0	0	0	0	0	0	0	0	0	0	0	0	0	0	0
D_6__uncultured bacterium, M01904:38:000000000-BPGH8:1:1106:26116:21936 1:N:0:CGGAGCCT+GTAAGGAG/M01904:38:000000000-BPGH8:1:1106:26116:21936 2:N:0:CGGAGCCT+GTAAGGAG	M01904:38:000000000-BPGH8:1:1106:26116:21936 1:N:0:CGGAGCCT+GTAAGGAG/M01904:38:000000000-BPGH8:1:1106:26116:21936 2:N:0:CGGAGCCT+GTAAGGAG	D_0__Bacteria, D_1__Proteobacteria, D_2__Alphaproteobacteria, D_3__Rhizobiales, D_4__Beijerinckiaceae, D_5__uncultured, D_6__uncultured bacterium	42	0	12	0.677419	0	2.14074	2	1	0	0	2	0	0	0	0	4	1	12	0	0	0	0	0	0	0	0	0	0	0	0	0	0	0	0	0	0	0	0	0	0	0	0	0	0	0	0	0
Ambiguous_taxa, M01904:38:000000000-BPGH8:1:1107:17753:24384 1:N:0:GCGTAGTA+CGTCTAAT/M01904:38:000000000-BPGH8:1:1107:17753:24384 2:N:0:GCGTAGTA+CGTCTAAT	M01904:38:000000000-BPGH8:1:1107:17753:24384 1:N:0:GCGTAGTA+CGTCTAAT/M01904:38:000000000-BPGH8:1:1107:17753:24384 2:N:0:GCGTAGTA+CGTCTAAT	D_0__Bacteria, D_1__Proteobacteria, D_2__Betaproteobacteria, D_3__Burkholderiales, D_4__Comamonadaceae, Ambiguous_taxa, Ambiguous_taxa	13	0	5	0.209677	0	0.792115	0	0	0	0	0	0	0	0	0	0	0	0	0	0	0	0	0	0	0	0	0	0	0	0	0	0	0	0	0	0	0	0	2	0	2	0	0	0	0	0	0
M01904:38:000000000-BPGH8:1:1109:16652:12091 1:N:0:GGAGCTAC+ACTGCATA/M01904:38:000000000-BPGH8:1:1109:16652:12091 2:N:0:GGAGCTAC+ACTGCATA	M01904:38:000000000-BPGH8:1:1109:16652:12091 1:N:0:GGAGCTAC+ACTGCATA/M01904:38:000000000-BPGH8:1:1109:16652:12091 2:N:0:GGAGCTAC+ACTGCATA	N/A	7	0	4	0.112903	0	0.575592	0	0	1	2	0	0	0	0	0	0	0	0	0	0	0	0	0	0	0	0	0	0	0	0	0	0	0	0	0	0	0	0	0	0	0	0	0	0	0	0	0
D_2__ML635J-21, M01904:38:000000000-BPGH8:1:1110:19494:10516 1:N:0:TAGCGCTC+GTAAGGAG/M01904:38:000000000-BPGH8:1:1110:19494:10516 2:N:0:TAGCGCTC+GTAAGGAG	M01904:38:000000000-BPGH8:1:1110:19494:10516 1:N:0:TAGCGCTC+GTAAGGAG/M01904:38:000000000-BPGH8:1:1110:19494:10516 2:N:0:TAGCGCTC+GTAAGGAG	D_0__Bacteria, D_1__Cyanobacteria, D_2__ML635J-21, , , ,	37	0	9	0.596774	0	1.60389	0	0	0	0	0	0	2	0	0	0	0	0	0	0	0	0	0	0	0	0	4	0	0	0	0	0	2	0	0	0	0	0	0	0	2	0	1	4	9	2	0
M01904:38:000000000-BPGH8:1:1110:23147:7170 1:N:0:GGAGCTAC+GTAAGGAG/M01904:38:000000000-BPGH8:1:1110:23147:7170 2:N:0:GGAGCTAC+GTAAGGAG	M01904:38:000000000-BPGH8:1:1110:23147:7170 1:N:0:GGAGCTAC+GTAAGGAG/M01904:38:000000000-BPGH8:1:1110:23147:7170 2:N:0:GGAGCTAC+GTAAGGAG	N/A	5	0	2	0.0806452	0	0.375407	0	2	0	0	0	0	0	1	0	0	2	0	0	0	0	0	0	0	0	0	0	0	0	0	0	0	0	0	0	0	0	0	0	0	0	0	0	0	0	0	0
M01904:38:000000000-BPGH8:1:1110:24579:21480 1:N:0:ACTCGCTA+ACTGCATA/M01904:38:000000000-BPGH8:1:1110:24579:21480 2:N:0:ACTCGCTA+ACTGCATA	M01904:38:000000000-BPGH8:1:1110:24579:21480 1:N:0:ACTCGCTA+ACTGCATA/M01904:38:000000000-BPGH8:1:1110:24579:21480 2:N:0:ACTCGCTA+ACTGCATA	N/A	3	0	3	0.0483871	0	0.381	0	0	0	0	0	0	0	0	3	0	0	0	0	0	0	0	0	0	0	0	0	0	0	0	0	0	0	0	0	0	0	0	0	0	0	0	0	0	0	0	0
D_6__Athetis lepigone, M01904:38:000000000-BPGH8:1:1111:20239:23136 1:N:0:ATGCGCAG+CTAAGCCT/M01904:38:000000000-BPGH8:1:1111:20239:23136 2:N:0:ATGCGCAG+CTAAGCCT	M01904:38:000000000-BPGH8:1:1111:20239:23136 1:N:0:ATGCGCAG+CTAAGCCT/M01904:38:000000000-BPGH8:1:1111:20239:23136 2:N:0:ATGCGCAG+CTAAGCCT	D_0__Bacteria, D_1__Cyanobacteria, D_2__Chloroplast, D_3__Athetis lepigone, D_4__Athetis lepigone, D_5__Athetis lepigone, D_6__Athetis lepigone	7	0	4	0.112903	0	0.629984	0	0	0	0	0	0	0	0	0	0	0	0	0	0	0	0	0	0	0	3	0	0	4	0	0	0	0	0	0	0	0	0	0	0	0	0	0	0	0	0	0
D_6__Raoultella sp. R11, M01904:38:000000000-BPGH8:1:1111:22739:17294 1:N:0:ACTCGCTA+AAGGAGTA/M01904:38:000000000-BPGH8:1:1111:22739:17294 2:N:0:ACTCGCTA+AAGGAGTA	M01904:38:000000000-BPGH8:1:1111:22739:17294 1:N:0:ACTCGCTA+AAGGAGTA/M01904:38:000000000-BPGH8:1:1111:22739:17294 2:N:0:ACTCGCTA+AAGGAGTA	D_0__Bacteria, D_1__Proteobacteria, D_2__Gammaproteobacteria, D_3__Enterobacteriales, D_4__Enterobacteriaceae, D_5__Raoultella, D_6__Raoultella sp. R11	11	0	5	0.177419	0	0.758	0	0	0	2	0	0	0	0	0	5	0	0	0	0	0	0	0	0	0	0	0	0	0	0	0	0	0	0	0	0	0	2	0	0	0	0	0	0	0	0	0
D_6__Kluyvera georgiana, M01904:38:000000000-BPGH8:1:1111:24801:11121 1:N:0:TAGCGCTC+ACTGCATA/M01904:38:000000000-BPGH8:1:1111:24801:11121 2:N:0:TAGCGCTC+ACTGCATA	M01904:38:000000000-BPGH8:1:1111:24801:11121 1:N:0:TAGCGCTC+ACTGCATA/M01904:38:000000000-BPGH8:1:1111:24801:11121 2:N:0:TAGCGCTC+ACTGCATA	D_0__Bacteria, D_1__Proteobacteria, D_2__Gammaproteobacteria, D_3__Enterobacteriales, D_4__Enterobacteriaceae, D_5__Kluyvera, D_6__Kluyvera georgiana	3	0	3	0.0483871	0	0.381	0	0	0	0	0	0	0	0	0	0	0	0	0	0	0	0	0	0	0	0	0	0	0	0	0	0	0	0	0	0	0	0	0	0	0	0	0	0	0	3	0
D_4__Enterobacteriaceae, M01904:38:000000000-BPGH8:1:1112:5082:16567 1:N:0:ACTGAGCG+CGTCTAAT/M01904:38:000000000-BPGH8:1:1112:5082:16567 2:N:0:ACTGAGCG+CGTCTAAT	M01904:38:000000000-BPGH8:1:1112:5082:16567 1:N:0:ACTGAGCG+CGTCTAAT/M01904:38:000000000-BPGH8:1:1112:5082:16567 2:N:0:ACTGAGCG+CGTCTAAT	D_0__Bacteria, D_1__Proteobacteria, D_2__Gammaproteobacteria, D_3__Enterobacteriales, D_4__Enterobacteriaceae, ,	11	0	3	0.177419	0	0.614689	0	0	0	0	0	0	0	0	0	0	0	0	0	0	0	0	0	0	0	0	0	0	0	0	0	0	0	0	0	0	0	0	0	0	0	3	2	0	0	0	2
Ambiguous_taxa, M01904:38:000000000-BPGH8:1:1113:18399:15431 1:N:0:CGGAGCCT+ACTGCATA/M01904:38:000000000-BPGH8:1:1113:18399:15431 2:N:0:CGGAGCCT+ACTGCATA	M01904:38:000000000-BPGH8:1:1113:18399:15431 1:N:0:CGGAGCCT+ACTGCATA/M01904:38:000000000-BPGH8:1:1113:18399:15431 2:N:0:CGGAGCCT+ACTGCATA	D_0__Bacteria, D_1__Bacteroidetes, D_2__Sphingobacteriia, D_3__Sphingobacteriales, D_4__Chitinophagaceae, D_5__Niabella, Ambiguous_taxa	7	0	4	0.112903	0	0.629984	0	0	0	0	0	0	0	0	0	0	0	0	0	0	0	0	0	0	0	0	0	0	0	0	0	0	0	0	0	0	0	0	0	0	0	0	0	0	0	0	0
M01904:38:000000000-BPGH8:1:1114:16104:7740 1:N:0:ACTGAGCG+CGTCTAAT/M01904:38:000000000-BPGH8:1:1114:16104:7740 2:N:0:ACTGAGCG+CGTCTAAT	M01904:38:000000000-BPGH8:1:1114:16104:7740 1:N:0:ACTGAGCG+CGTCTAAT/M01904:38:000000000-BPGH8:1:1114:16104:7740 2:N:0:ACTGAGCG+CGTCTAAT	N/A	3	0	3	0.0483871	0	0.381	0	0	0	0	0	0	0	0	0	0	0	0	0	0	0	0	0	0	0	0	0	0	0	0	0	0	0	0	0	0	0	0	0	0	0	3	0	0	0	0	0
D_4__Acetobacteraceae, M01904:38:000000000-BPGH8:1:2101:17475:13779 1:N:0:ACTCGCTA+GTAAGGAG/M01904:38:000000000-BPGH8:1:2101:17475:13779 2:N:0:ACTCGCTA+GTAAGGAG	M01904:38:000000000-BPGH8:1:2101:17475:13779 1:N:0:ACTCGCTA+GTAAGGAG/M01904:38:000000000-BPGH8:1:2101:17475:13779 2:N:0:ACTCGCTA+GTAAGGAG	D_0__Bacteria, D_1__Proteobacteria, D_2__Alphaproteobacteria, D_3__Rhodospirillales, D_4__Acetobacteraceae, ,	69	0	10	1.1129	0	2.18868	0	0	2	0	0	0	2	10	5	3	2	9	0	0	0	0	0	0	0	0	0	0	0	0	0	0	0	0	0	0	0	0	0	0	0	2	0	0	0	0	1
D_6__uncultured bacterium, M01904:38:000000000-BPGH8:1:2102:15406:18172 1:N:0:TACGCTGC+CTAAGCCT/M01904:38:000000000-BPGH8:1:2102:15406:18172 2:N:0:TACGCTGC+CTAAGCCT	M01904:38:000000000-BPGH8:1:2102:15406:18172 1:N:0:TACGCTGC+CTAAGCCT/M01904:38:000000000-BPGH8:1:2102:15406:18172 2:N:0:TACGCTGC+CTAAGCCT	D_0__Bacteria, D_1__Proteobacteria, D_2__Alphaproteobacteria, D_3__Rhizobiales, D_4__Bradyrhizobiaceae, D_5__Bosea, D_6__uncultured bacterium	7	0	3	0.112903	0	0.515492	0	0	0	0	0	0	0	0	0	0	0	0	0	0	0	0	0	0	0	0	0	0	0	0	0	3	0	0	0	0	0	0	0	0	0	0	0	2	0	0	0
M01904:38:000000000-BPGH8:1:2102:5214:12248 1:N:0:GGAGCTAC+AAGGAGTA/M01904:38:000000000-BPGH8:1:2102:5214:12248 2:N:0:GGAGCTAC+AAGGAGTA	M01904:38:000000000-BPGH8:1:2102:5214:12248 1:N:0:GGAGCTAC+AAGGAGTA/M01904:38:000000000-BPGH8:1:2102:5214:12248 2:N:0:GGAGCTAC+AAGGAGTA	N/A	5	0	5	0.0806452	0	0.635001	0	0	0	5	0	0	0	0	0	0	0	0	0	0	0	0	0	0	0	0	0	0	0	0	0	0	0	0	0	0	0	0	0	0	0	0	0	0	0	0	0
Ambiguous_taxa, M01904:38:000000000-BPGH8:1:2103:14946:20570 1:N:0:ACTCGCTA+GTAAGGAG/M01904:38:000000000-BPGH8:1:2103:14946:20570 2:N:0:ACTCGCTA+GTAAGGAG	M01904:38:000000000-BPGH8:1:2103:14946:20570 1:N:0:ACTCGCTA+GTAAGGAG/M01904:38:000000000-BPGH8:1:2103:14946:20570 2:N:0:ACTCGCTA+GTAAGGAG	D_0__Bacteria, D_1__Actinobacteria, D_2__Actinobacteria, D_3__Corynebacteriales, D_4__Nocardiaceae, D_5__Gordonia, Ambiguous_taxa	3	0	3	0.0483871	0	0.381	0	0	0	0	0	0	0	3	0	0	0	0	0	0	0	0	0	0	0	0	0	0	0	0	0	0	0	0	0	0	0	0	0	0	0	0	0	0	0	0	0
D_5__Sphingomonas, M01904:38:000000000-BPGH8:1:2103:16089:21149 1:N:0:GGAGCTAC+AAGGAGTA/M01904:38:000000000-BPGH8:1:2103:16089:21149 2:N:0:GGAGCTAC+AAGGAGTA	M01904:38:000000000-BPGH8:1:2103:16089:21149 1:N:0:GGAGCTAC+AAGGAGTA/M01904:38:000000000-BPGH8:1:2103:16089:21149 2:N:0:GGAGCTAC+AAGGAGTA	D_0__Bacteria, D_1__Proteobacteria, D_2__Alphaproteobacteria, D_3__Sphingomonadales, D_4__Sphingomonadaceae, D_5__Sphingomonas,	5	0	3	0.0806452	0	0.454428	0	0	0	3	0	0	0	0	0	0	0	0	0	0	0	0	0	0	0	0	0	0	0	0	0	0	0	2	0	0	0	0	0	0	0	0	0	0	0	0	0
D_6__uncultured bacterium, M01904:38:000000000-BPGH8:1:2103:16861:12479 1:N:0:GCGTAGTA+CTAAGCCT/M01904:38:000000000-BPGH8:1:2103:16861:12479 2:N:0:GCGTAGTA+CTAAGCCT	M01904:38:000000000-BPGH8:1:2103:16861:12479 1:N:0:GCGTAGTA+CTAAGCCT/M01904:38:000000000-BPGH8:1:2103:16861:12479 2:N:0:GCGTAGTA+CTAAGCCT	D_0__Bacteria, D_1__Cyanobacteria, D_2__Cyanobacteria, D_3__uncultured, D_4__uncultured bacterium, D_5__uncultured bacterium, D_6__uncultured bacterium	7	0	5	0.112903	0	0.68004	0	0	0	0	0	0	0	0	0	0	0	0	0	0	0	0	0	0	0	0	0	0	0	0	0	0	0	0	0	0	0	0	0	0	0	0	0	0	0	0	0
D_6__uncultured bacterium, M01904:38:000000000-BPGH8:1:2104:12552:14594 1:N:0:GGAGCTAC+CGTCTAAT/M01904:38:000000000-BPGH8:1:2104:12552:14594 2:N:0:GGAGCTAC+CGTCTAAT	M01904:38:000000000-BPGH8:1:2104:12552:14594 1:N:0:GGAGCTAC+CGTCTAAT/M01904:38:000000000-BPGH8:1:2104:12552:14594 2:N:0:GGAGCTAC+CGTCTAAT	D_0__Bacteria, D_1__Actinobacteria, D_2__Actinobacteria, D_3__Corynebacteriales, D_4__Corynebacteriaceae, D_5__Corynebacterium 1, D_6__uncultured bacterium	5	0	3	0.0806452	0	0.454428	0	0	0	0	0	3	0	0	0	0	0	0	0	0	0	0	0	0	0	0	0	0	0	0	0	0	0	0	0	0	0	0	0	0	2	0	0	0	0	0	0
Ambiguous_taxa, M01904:38:000000000-BPGH8:1:2105:17957:6872 1:N:0:TAGCGCTC+CGTCTAAT/M01904:38:000000000-BPGH8:1:2105:17957:6872 2:N:0:TAGCGCTC+CGTCTAAT	M01904:38:000000000-BPGH8:1:2105:17957:6872 1:N:0:TAGCGCTC+CGTCTAAT/M01904:38:000000000-BPGH8:1:2105:17957:6872 2:N:0:TAGCGCTC+CGTCTAAT	D_0__Bacteria, D_1__Proteobacteria, D_2__Gammaproteobacteria, D_3__Enterobacteriales, D_4__Enterobacteriaceae, D_5__Citrobacter, Ambiguous_taxa	7	0	3	0.112903	0	0.515492	0	0	0	0	0	0	0	0	0	0	0	0	0	0	0	0	0	0	0	0	0	0	0	0	0	0	0	0	0	0	0	2	0	0	0	0	2	0	0	0	0
D_5__Wolbachia, M01904:38:000000000-BPGH8:1:2105:21709:3999 1:N:0:ACTGAGCG+CGTCTAAT/M01904:38:000000000-BPGH8:1:2105:21709:3999 2:N:0:ACTGAGCG+CGTCTAAT	M01904:38:000000000-BPGH8:1:2105:21709:3999 1:N:0:ACTGAGCG+CGTCTAAT/M01904:38:000000000-BPGH8:1:2105:21709:3999 2:N:0:ACTGAGCG+CGTCTAAT	D_0__Bacteria, D_1__Proteobacteria, D_2__Alphaproteobacteria, D_3__Rickettsiales, D_4__Anaplasmataceae, D_5__Wolbachia,	7	0	3	0.112903	0	0.515492	0	0	0	0	0	0	0	2	0	0	0	0	0	0	0	0	0	0	0	0	0	0	0	0	0	0	0	0	0	0	0	0	0	0	0	3	0	2	0	0	0
Ambiguous_taxa, M01904:38:000000000-BPGH8:1:2106:17014:4243 1:N:0:GCGTAGTA+TATCCTCT/M01904:38:000000000-BPGH8:1:2106:17014:4243 2:N:0:GCGTAGTA+TATCCTCT	M01904:38:000000000-BPGH8:1:2106:17014:4243 1:N:0:GCGTAGTA+TATCCTCT/M01904:38:000000000-BPGH8:1:2106:17014:4243 2:N:0:GCGTAGTA+TATCCTCT	D_0__Bacteria, D_1__Bacteroidetes, D_2__Sphingobacteriia, D_3__Sphingobacteriales, D_4__Sphingobacteriaceae, D_5__Pedobacter, Ambiguous_taxa	93	0	17	1.5	0	3.42484	1	0	0	0	2	0	0	7	3	0	6	2	0	0	0	0	0	0	0	4	1	0	1	2	0	0	3	0	0	0	0	11	0	0	0	1	0	0	17	0	3
Ambiguous_taxa, M01904:38:000000000-BPGH8:1:2106:23924:14880 1:N:0:TACGCTGC+CTCTCTAT/M01904:38:000000000-BPGH8:1:2106:23924:14880 2:N:0:TACGCTGC+CTCTCTAT	M01904:38:000000000-BPGH8:1:2106:23924:14880 1:N:0:TACGCTGC+CTCTCTAT/M01904:38:000000000-BPGH8:1:2106:23924:14880 2:N:0:TACGCTGC+CTCTCTAT	D_0__Bacteria, D_1__Proteobacteria, D_2__Gammaproteobacteria, D_3__Enterobacteriales, D_4__Enterobacteriaceae, D_5__Citrobacter, Ambiguous_taxa	6	0	3	0.0967742	0	0.534381	0	0	0	0	0	0	0	0	0	0	0	0	0	0	0	0	0	0	0	0	0	3	0	0	0	0	0	0	0	0	0	0	0	0	0	0	0	0	3	0	0
Ambiguous_taxa, M01904:38:000000000-BPGH8:1:2106:6591:10555 1:N:0:TACGCTGC+TCTCTCCG/M01904:38:000000000-BPGH8:1:2106:6591:10555 2:N:0:TACGCTGC+TCTCTCCG	M01904:38:000000000-BPGH8:1:2106:6591:10555 1:N:0:TACGCTGC+TCTCTCCG/M01904:38:000000000-BPGH8:1:2106:6591:10555 2:N:0:TACGCTGC+TCTCTCCG	D_0__Bacteria, D_1__Proteobacteria, D_2__Deltaproteobacteria, D_3__Bdellovibrionales, D_4__Bdellovibrionaceae, D_5__Bdellovibrio, Ambiguous_taxa	5	0	3	0.0806452	0	0.454428	0	0	0	0	0	0	0	0	0	0	0	0	0	0	0	0	0	0	0	0	0	0	0	0	0	0	0	3	0	0	0	0	0	0	0	0	0	0	0	0	0
Ambiguous_taxa, M01904:38:000000000-BPGH8:1:2108:6169:10123 1:N:0:ACTGAGCG+TATCCTCT/M01904:38:000000000-BPGH8:1:2108:6169:10123 2:N:0:ACTGAGCG+TATCCTCT	M01904:38:000000000-BPGH8:1:2108:6169:10123 1:N:0:ACTGAGCG+TATCCTCT/M01904:38:000000000-BPGH8:1:2108:6169:10123 2:N:0:ACTGAGCG+TATCCTCT	D_0__Bacteria, D_1__Proteobacteria, D_2__Alphaproteobacteria, D_3__Rhizobiales, D_4__Beijerinckiaceae, D_5__Chelatococcus, Ambiguous_taxa	3	0	3	0.0483871	0	0.381	0	0	0	0	0	0	0	0	0	0	0	0	0	0	0	0	0	0	0	0	0	0	0	0	0	0	0	0	0	0	3	0	0	0	0	0	0	0	0	0	0
D_6__Bacteriovorax sp. EPA, M01904:38:000000000-BPGH8:1:2110:19916:2754 1:N:0:CGGAGCCT+CGTCTAAT/M01904:38:000000000-BPGH8:1:2110:19916:2754 2:N:0:CGGAGCCT+CGTCTAAT	M01904:38:000000000-BPGH8:1:2110:19916:2754 1:N:0:CGGAGCCT+CGTCTAAT/M01904:38:000000000-BPGH8:1:2110:19916:2754 2:N:0:CGGAGCCT+CGTCTAAT	D_0__Bacteria, D_1__Proteobacteria, D_2__Deltaproteobacteria, D_3__Bdellovibrionales, D_4__Bacteriovoracaceae, D_5__Peredibacter, D_6__Bacteriovorax sp. EPA	5	0	5	0.0806452	0	0.635001	0	0	0	0	0	0	0	0	0	0	0	0	0	0	0	0	0	0	0	0	0	0	0	0	0	0	0	0	0	0	0	0	0	0	0	0	0	0	0	0	0
D_6__uncultured bacterium, M01904:38:000000000-BPGH8:1:2110:26905:9540 1:N:0:GGAGCTAC+CTAAGCCT/M01904:38:000000000-BPGH8:1:2110:26905:9540 2:N:0:GGAGCTAC+CTAAGCCT	M01904:38:000000000-BPGH8:1:2110:26905:9540 1:N:0:GGAGCTAC+CTAAGCCT/M01904:38:000000000-BPGH8:1:2110:26905:9540 2:N:0:GGAGCTAC+CTAAGCCT	D_0__Bacteria, D_1__Proteobacteria, D_2__Alphaproteobacteria, D_3__Rhizobiales, D_4__Hyphomicrobiaceae, D_5__Devosia, D_6__uncultured bacterium	7	0	3	0.112903	0	0.515492	0	0	0	0	3	0	0	2	0	0	0	0	0	0	0	0	0	0	0	0	0	0	0	0	0	0	0	0	0	0	0	0	0	2	0	0	0	0	0	0	0
Ambiguous_taxa, M01904:38:000000000-BPGH8:1:2110:6782:20363 1:N:0:TAGCGCTC+TCTCTCCG/M01904:38:000000000-BPGH8:1:2110:6782:20363 2:N:0:TAGCGCTC+TCTCTCCG	M01904:38:000000000-BPGH8:1:2110:6782:20363 1:N:0:TAGCGCTC+TCTCTCCG/M01904:38:000000000-BPGH8:1:2110:6782:20363 2:N:0:TAGCGCTC+TCTCTCCG	D_0__Bacteria, D_1__Proteobacteria, D_2__Gammaproteobacteria, D_3__Enterobacteriales, D_4__Enterobacteriaceae, D_5__Citrobacter, Ambiguous_taxa	3	0	3	0.0483871	0	0.381	0	0	0	0	0	0	0	0	0	0	0	0	0	0	0	0	0	0	0	0	0	0	0	0	0	0	0	0	0	0	0	0	0	0	0	0	0	0	0	0	0
Ambiguous_taxa, M01904:38:000000000-BPGH8:1:2112:21048:10776 1:N:0:ACTGAGCG+GTAAGGAG/M01904:38:000000000-BPGH8:1:2112:21048:10776 2:N:0:ACTGAGCG+GTAAGGAG	M01904:38:000000000-BPGH8:1:2112:21048:10776 1:N:0:ACTGAGCG+GTAAGGAG/M01904:38:000000000-BPGH8:1:2112:21048:10776 2:N:0:ACTGAGCG+GTAAGGAG	D_0__Bacteria, D_1__Verrucomicrobia, D_2__Verrucomicrobiae, D_3__Verrucomicrobiales, D_4__Verrucomicrobiaceae, D_5__Prosthecobacter, Ambiguous_taxa	601	0	61	9.69355	4.5	11.8524	0	5	20	10	0	8	2	3	18	13	21	14	0	0	0	0	0	2	0	4	4	0	4	2	0	3	1	0	0	0	8	30	2	29	11	10	0	3	18	33	4
Ambiguous_taxa, M01904:38:000000000-BPGH8:1:2112:8240:8752 1:N:0:ACTCGCTA+GTAAGGCG/M01904:38:000000000-BPGH8:1:2112:8240:8752 2:N:0:ACTCGCTA+GTAAGGCG	M01904:38:000000000-BPGH8:1:2112:8240:8752 1:N:0:ACTCGCTA+GTAAGGCG/M01904:38:000000000-BPGH8:1:2112:8240:8752 2:N:0:ACTCGCTA+GTAAGGCG	D_0__Bacteria, D_1__Proteobacteria, D_2__Gammaproteobacteria, D_3__Enterobacteriales, D_4__Enterobacteriaceae, D_5__Rosenbergiella, Ambiguous_taxa	60	0	7	0.967742	0	1.72701	1	0	2	2	0	2	2	5	7	3	0	0	0	0	0	0	3	0	0	0	2	0	0	0	0	0	3	0	0	0	1	0	6	1	6	2	1	5	0	1	0
D_5__Butyrivibrio, M01904:38:000000000-BPGH8:1:2114:27077:12333 1:N:0:GCGTAGTA+TATCCTCT/M01904:38:000000000-BPGH8:1:2114:27077:12333 2:N:0:GCGTAGTA+TATCCTCT	M01904:38:000000000-BPGH8:1:2114:27077:12333 1:N:0:GCGTAGTA+TATCCTCT/M01904:38:000000000-BPGH8:1:2114:27077:12333 2:N:0:GCGTAGTA+TATCCTCT	D_0__Bacteria, D_1__Firmicutes, D_2__Clostridia, D_3__Clostridiales, D_4__Lachnospiraceae, D_5__Butyrivibrio,	3	0	3	0.0483871	0	0.381	0	0	0	0	0	0	0	0	0	0	0	0	0	0	0	0	0	0	0	0	0	0	0	0	0	0	0	0	0	0	0	0	0	0	0	0	0	0	0	0	0
Ambiguous_taxa, M01904:38:000000000-BPGH8:1:1101:10272:23323 1:N:0:TAGCGCTC+TCTCTCCG/M01904:38:000000000-BPGH8:1:1101:10272:23323 2:N:0:TAGCGCTC+TCTCTCCG	M01904:38:000000000-BPGH8:1:1101:10272:23323 1:N:0:TAGCGCTC+TCTCTCCG/M01904:38:000000000-BPGH8:1:1101:10272:23323 2:N:0:TAGCGCTC+TCTCTCCG	D_0__Bacteria, D_1__Actinobacteria, D_2__Actinobacteria, D_3__Propionibacteriales, D_4__Nocardioidaceae, D_5__Nocardioides, Ambiguous_taxa	18	0	4	0.290323	0	0.797272	0	0	0	0	0	0	0	2	0	0	0	2	0	0	0	0	0	0	0	0	0	0	0	0	0	0	0	0	0	0	0	0	2	2	0	0	0	2	0	0	4
D_6__uncultured bacterium, M01904:38:000000000-BPGH8:1:1101:12231:12649 1:N:0:GCGTAGTA+TATCCTCT/M01904:38:000000000-BPGH8:1:1101:12231:12649 2:N:0:GCGTAGTA+TATCCTCT	M01904:38:000000000-BPGH8:1:1101:12231:12649 1:N:0:GCGTAGTA+TATCCTCT/M01904:38:000000000-BPGH8:1:1101:12231:12649 2:N:0:GCGTAGTA+TATCCTCT	D_0__Bacteria, D_1__Bacteroidetes, D_2__Sphingobacteriia, D_3__Sphingobacteriales, D_4__Sphingobacteriaceae, D_5__Pedobacter, D_6__uncultured bacterium	54	0	16	0.870968	0	2.64565	0	0	0	0	0	0	0	3	0	8	16	3	0	0	0	1	0	0	0	0	0	0	0	0	0	0	4	0	0	0	0	0	0	0	0	0	0	0	1	3	0
M01904:38:000000000-BPGH8:1:1101:21673:15496 1:N:0:GCGTAGTA+GTAAGGAG/M01904:38:000000000-BPGH8:1:1101:21673:15496 2:N:0:GCGTAGTA+GTAAGGAG	M01904:38:000000000-BPGH8:1:1101:21673:15496 1:N:0:GCGTAGTA+GTAAGGAG/M01904:38:000000000-BPGH8:1:1101:21673:15496 2:N:0:GCGTAGTA+GTAAGGAG	N/A	2	0	2	0.0322581	0	0.254	0	0	0	0	0	0	0	0	0	0	0	0	0	0	0	0	0	0	0	0	0	0	0	0	0	0	0	0	0	0	0	0	0	0	0	0	0	0	0	0	0
M01904:38:000000000-BPGH8:1:1101:24801:9728 1:N:0:TAGCGCTC+CGTCTAAT/M01904:38:000000000-BPGH8:1:1101:24801:9728 2:N:0:TAGCGCTC+CGTCTAAT	M01904:38:000000000-BPGH8:1:1101:24801:9728 1:N:0:TAGCGCTC+CGTCTAAT/M01904:38:000000000-BPGH8:1:1101:24801:9728 2:N:0:TAGCGCTC+CGTCTAAT	N/A	2	0	2	0.0322581	0	0.254	0	0	0	0	0	0	0	0	0	0	0	0	0	0	0	0	0	0	0	0	0	0	0	0	0	0	0	0	0	0	0	0	0	0	0	0	0	0	0	0	0
Ambiguous_taxa, M01904:38:000000000-BPGH8:1:1101:25444:15975 1:N:0:CGGAGCCT+CGTCTATT/M01904:38:000000000-BPGH8:1:1101:25444:15975 2:N:0:CGGAGCCT+CGTCTATT	M01904:38:000000000-BPGH8:1:1101:25444:15975 1:N:0:CGGAGCCT+CGTCTATT/M01904:38:000000000-BPGH8:1:1101:25444:15975 2:N:0:CGGAGCCT+CGTCTATT	D_0__Bacteria, D_1__Actinobacteria, D_2__Actinobacteria, D_3__Corynebacteriales, D_4__Mycobacteriaceae, D_5__Mycobacterium, Ambiguous_taxa	2	0	2	0.0322581	0	0.254	0	0	0	0	0	0	0	0	0	0	0	0	0	0	0	0	0	0	0	0	0	0	0	0	0	0	0	0	0	0	0	0	0	0	0	0	0	0	0	0	0
Ambiguous_taxa, M01904:38:000000000-BPGH8:1:1101:8265:26562 1:N:0:TACGCTGC+TCTCTCCG/M01904:38:000000000-BPGH8:1:1101:8265:26562 2:N:0:TACGCTGC+TCTCTCCG	M01904:38:000000000-BPGH8:1:1101:8265:26562 1:N:0:TACGCTGC+TCTCTCCG/M01904:38:000000000-BPGH8:1:1101:8265:26562 2:N:0:TACGCTGC+TCTCTCCG	D_0__Bacteria, D_1__Proteobacteria, D_2__Gammaproteobacteria, D_3__Pseudomonadales, D_4__Moraxellaceae, D_5__Perlucidibaca, Ambiguous_taxa	2	0	2	0.0322581	0	0.254	0	0	0	0	0	0	0	0	0	0	0	0	0	0	0	0	0	0	0	0	0	0	0	0	0	0	0	2	0	0	0	0	0	0	0	0	0	0	0	0	0
Ambiguous_taxa, M01904:38:000000000-BPGH8:1:1101:9250:23666 1:N:0:TAGCGCTC+CGTCTAAT/M01904:38:000000000-BPGH8:1:1101:9250:23666 2:N:0:TAGCGCTC+CGTCTAAT	M01904:38:000000000-BPGH8:1:1101:9250:23666 1:N:0:TAGCGCTC+CGTCTAAT/M01904:38:000000000-BPGH8:1:1101:9250:23666 2:N:0:TAGCGCTC+CGTCTAAT	D_0__Bacteria, D_1__Firmicutes, D_2__Bacilli, D_3__Bacillales, D_4__Paenibacillaceae, D_5__Cohnella, Ambiguous_taxa	2	0	2	0.0322581	0	0.254	0	0	0	0	0	0	0	0	0	0	0	0	0	0	0	0	0	0	0	0	0	0	0	0	0	0	0	0	0	0	0	0	0	0	0	0	0	0	0	0	0
D_6__uncultured bacterium, M01904:38:000000000-BPGH8:1:1102:12033:16745 1:N:0:GCGTAGTA+CGTCTAAT/M01904:38:000000000-BPGH8:1:1102:12033:16745 2:N:0:GCGTAGTA+CGTCTAAT	M01904:38:000000000-BPGH8:1:1102:12033:16745 1:N:0:GCGTAGTA+CGTCTAAT/M01904:38:000000000-BPGH8:1:1102:12033:16745 2:N:0:GCGTAGTA+CGTCTAAT	D_0__Bacteria, D_1__Bacteroidetes, D_2__Flavobacteriia, D_3__Flavobacteriales, D_4__Flavobacteriaceae, D_5__Flavobacterium, D_6__uncultured bacterium	2	0	2	0.0322581	0	0.254	0	0	0	0	0	0	0	0	0	0	0	0	0	0	0	0	0	0	0	0	0	0	0	0	0	0	0	0	0	0	0	0	0	0	0	0	0	0	0	0	0
M01904:38:000000000-BPGH8:1:1102:12630:6678 1:N:0:TACGCTGC+TATCCTCT/M01904:38:000000000-BPGH8:1:1102:12630:6678 2:N:0:TACGCTGC+TATCCTCT	M01904:38:000000000-BPGH8:1:1102:12630:6678 1:N:0:TACGCTGC+TATCCTCT/M01904:38:000000000-BPGH8:1:1102:12630:6678 2:N:0:TACGCTGC+TATCCTCT	N/A	2	0	2	0.0322581	0	0.254	0	0	0	0	0	0	0	0	0	0	0	0	0	0	0	0	0	0	0	0	0	0	2	0	0	0	0	0	0	0	0	0	0	0	0	0	0	0	0	0	0
D_6__uncultured bacterium, M01904:38:000000000-BPGH8:1:1102:20127:5539 1:N:0:CGGAGCCT+CGTCTAAT/M01904:38:000000000-BPGH8:1:1102:20127:5539 2:N:0:CGGAGCCT+CGTCTAAT	M01904:38:000000000-BPGH8:1:1102:20127:5539 1:N:0:CGGAGCCT+CGTCTAAT/M01904:38:000000000-BPGH8:1:1102:20127:5539 2:N:0:CGGAGCCT+CGTCTAAT	D_0__Bacteria, D_1__Proteobacteria, D_2__Deltaproteobacteria, D_3__Bdellovibrionales, D_4__Bdellovibrionaceae, D_5__Bdellovibrio, D_6__uncultured bacterium	20	0	8	0.322581	0	1.26458	0	0	0	0	0	0	0	0	0	0	2	0	0	0	0	0	0	0	0	0	0	0	0	0	0	0	0	0	0	0	0	0	0	0	0	0	0	0	2	0	0
D_1__WWE3, M01904:38:000000000-BPGH8:1:1102:5961:8233 1:N:0:CGGAGCCT+GTAAGGAG/M01904:38:000000000-BPGH8:1:1102:5961:8233 2:N:0:CGGAGCCT+GTAAGGAG	M01904:38:000000000-BPGH8:1:1102:5961:8233 1:N:0:CGGAGCCT+GTAAGGAG/M01904:38:000000000-BPGH8:1:1102:5961:8233 2:N:0:CGGAGCCT+GTAAGGAG	D_0__Bacteria, D_1__WWE3, , , , ,	6	0	6	0.0967742	0	0.762001	0	0	0	0	0	0	0	0	0	0	0	0	0	0	0	0	0	0	0	0	0	0	0	0	0	0	0	0	0	0	0	0	0	0	0	0	0	0	0	0	0
M01904:38:000000000-BPGH8:1:1103:10257:10497 1:N:0:ACTGAGCG+AAGGAGTA/M01904:38:000000000-BPGH8:1:1103:10257:10497 2:N:0:ACTGAGCG+AAGGAGTA	M01904:38:000000000-BPGH8:1:1103:10257:10497 1:N:0:ACTGAGCG+AAGGAGTA/M01904:38:000000000-BPGH8:1:1103:10257:10497 2:N:0:ACTGAGCG+AAGGAGTA	N/A	2	0	2	0.0322581	0	0.254	0	0	0	0	0	0	0	0	0	0	0	0	0	0	0	0	0	0	0	0	0	0	0	0	0	0	0	0	0	0	0	0	0	2	0	0	0	0	0	0	0
D_6__uncultured bacterium, M01904:38:000000000-BPGH8:1:1103:13647:10818 1:N:0:ACTCGCTA+CTAAGCCT/M01904:38:000000000-BPGH8:1:1103:13647:10818 2:N:0:ACTCGCTA+CTAAGCCT	M01904:38:000000000-BPGH8:1:1103:13647:10818 1:N:0:ACTCGCTA+CTAAGCCT/M01904:38:000000000-BPGH8:1:1103:13647:10818 2:N:0:ACTCGCTA+CTAAGCCT	D_0__Bacteria, D_1__Proteobacteria, D_2__Deltaproteobacteria, D_3__Bdellovibrionales, D_4__Bdellovibrionaceae, D_5__Bdellovibrio, D_6__uncultured bacterium	10	0	3	0.16129	0	0.578113	0	0	0	0	0	0	0	0	0	0	3	0	0	0	0	0	2	0	0	0	0	0	0	0	0	0	0	0	2	0	0	0	1	0	0	0	0	2	0	0	0
Ambiguous_taxa, M01904:38:000000000-BPGH8:1:1103:20473:23190 1:N:0:ACTGAGCG+GTAAGGAG/M01904:38:000000000-BPGH8:1:1103:20473:23190 2:N:0:ACTGAGCG+GTAAGGAG	M01904:38:000000000-BPGH8:1:1103:20473:23190 1:N:0:ACTGAGCG+GTAAGGAG/M01904:38:000000000-BPGH8:1:1103:20473:23190 2:N:0:ACTGAGCG+GTAAGGAG	D_0__Bacteria, D_1__Proteobacteria, D_2__Betaproteobacteria, D_3__Burkholderiales, D_4__Oxalobacteraceae, D_5__Massilia, Ambiguous_taxa	2	0	2	0.0322581	0	0.254	0	0	0	0	0	0	0	0	0	0	0	0	0	0	0	0	0	0	0	0	0	0	0	0	0	0	0	0	0	0	0	2	0	0	0	0	0	0	0	0	0
M01904:38:000000000-BPGH8:1:1103:20492:17879 1:N:0:GGAGCTAC+CGTCTAAT/M01904:38:000000000-BPGH8:1:1103:20492:17879 2:N:0:GGAGCTAC+CGTCTAAT	M01904:38:000000000-BPGH8:1:1103:20492:17879 1:N:0:GGAGCTAC+CGTCTAAT/M01904:38:000000000-BPGH8:1:1103:20492:17879 2:N:0:GGAGCTAC+CGTCTAAT	N/A	2	0	2	0.0322581	0	0.254	0	0	0	0	0	2	0	0	0	0	0	0	0	0	0	0	0	0	0	0	0	0	0	0	0	0	0	0	0	0	0	0	0	0	0	0	0	0	0	0	0
D_6__uncultured bacterium, M01904:38:000000000-BPGH8:1:1103:25455:15178 1:N:0:GCGTAGTA+TATCCTCT/M01904:38:000000000-BPGH8:1:1103:25455:15178 2:N:0:GCGTAGTA+TATCCTCT	M01904:38:000000000-BPGH8:1:1103:25455:15178 1:N:0:GCGTAGTA+TATCCTCT/M01904:38:000000000-BPGH8:1:1103:25455:15178 2:N:0:GCGTAGTA+TATCCTCT	D_0__Bacteria, D_1__Actinobacteria, D_2__Actinobacteria, D_3__Micrococcales, D_4__Micrococcaceae, D_5__Nesterenkonia, D_6__uncultured bacterium	2	0	2	0.0322581	0	0.254	0	0	0	0	0	0	0	0	0	0	0	0	0	0	0	0	0	0	0	0	0	0	0	0	0	0	0	0	0	0	0	0	0	0	0	0	0	0	0	0	0
D_6__uncultured Firmicutes bacterium, M01904:38:000000000-BPGH8:1:1103:6719:7846 1:N:0:TAGCGATC+ACTGCATA/M01904:38:000000000-BPGH8:1:1103:6719:7846 2:N:0:TAGCGATC+ACTGCATA	M01904:38:000000000-BPGH8:1:1103:6719:7846 1:N:0:TAGCGATC+ACTGCATA/M01904:38:000000000-BPGH8:1:1103:6719:7846 2:N:0:TAGCGATC+ACTGCATA	D_0__Bacteria, D_1__Firmicutes, D_2__Erysipelotrichia, D_3__Erysipelotrichales, D_4__Erysipelotrichaceae, D_5__Erysipelothrix, D_6__uncultured Firmicutes bacterium	2	0	2	0.0322581	0	0.254	0	0	0	0	0	0	0	0	0	0	0	0	0	0	0	0	0	0	0	0	0	0	0	0	0	0	0	0	0	0	0	0	0	0	0	0	0	0	0	2	0
D_6__uncultured Chlamydiales bacterium, M01904:38:000000000-BPGH8:1:1103:6788:24912 1:N:0:CGGAGCCT+GTAAGGAG/M01904:38:000000000-BPGH8:1:1103:6788:24912 2:N:0:CGGAGCCT+GTAAGGAG	M01904:38:000000000-BPGH8:1:1103:6788:24912 1:N:0:CGGAGCCT+GTAAGGAG/M01904:38:000000000-BPGH8:1:1103:6788:24912 2:N:0:CGGAGCCT+GTAAGGAG	D_0__Bacteria, D_1__Chlamydiae, D_2__Chlamydiae, D_3__Chlamydiales, D_4__Simkaniaceae, D_5__uncultured, D_6__uncultured Chlamydiales bacterium	2	0	2	0.0322581	0	0.254	0	0	0	0	0	0	0	0	0	0	0	0	0	0	0	0	0	0	0	0	0	0	0	0	0	0	0	0	0	0	0	0	0	0	0	0	0	0	0	0	0
M01904:38:000000000-BPGH8:1:1103:7868:20876 1:N:0:GGAGCTAC+GTAAGGAG/M01904:38:000000000-BPGH8:1:1103:7868:20876 2:N:0:GGAGCTAC+GTAAGGAG	M01904:38:000000000-BPGH8:1:1103:7868:20876 1:N:0:GGAGCTAC+GTAAGGAG/M01904:38:000000000-BPGH8:1:1103:7868:20876 2:N:0:GGAGCTAC+GTAAGGAG	N/A	2	0	2	0.0322581	0	0.254	0	2	0	0	0	0	0	0	0	0	0	0	0	0	0	0	0	0	0	0	0	0	0	0	0	0	0	0	0	0	0	0	0	0	0	0	0	0	0	0	0
M01904:38:000000000-BPGH8:1:1103:8318:23449 1:N:0:CGGAGCCT+ACTGCATA/M01904:38:000000000-BPGH8:1:1103:8318:23449 2:N:0:CGGAGCCT+ACTGCATA	M01904:38:000000000-BPGH8:1:1103:8318:23449 1:N:0:CGGAGCCT+ACTGCATA/M01904:38:000000000-BPGH8:1:1103:8318:23449 2:N:0:CGGAGCCT+ACTGCATA	N/A	2	0	2	0.0322581	0	0.254	0	0	0	0	0	0	0	0	0	0	0	0	0	0	0	0	0	0	0	0	0	0	0	0	0	0	0	0	0	0	0	0	0	0	0	0	0	0	0	0	0
D_6__uncultured bacterium, M01904:38:000000000-BPGH8:1:1103:9809:5300 1:N:0:TACGCTGC+AAGGAGTA/M01904:38:000000000-BPGH8:1:1103:9809:5300 2:N:0:TACGCTGC+AAGGAGTA	M01904:38:000000000-BPGH8:1:1103:9809:5300 1:N:0:TACGCTGC+AAGGAGTA/M01904:38:000000000-BPGH8:1:1103:9809:5300 2:N:0:TACGCTGC+AAGGAGTA	D_0__Bacteria, D_1__Bacteroidetes, D_2__Bacteroidetes Incertae Sedis, D_3__Order II, D_4__Rhodothermaceae, D_5__Salinibacter, D_6__uncultured bacterium	2	0	2	0.0322581	0	0.254	0	0	0	0	0	0	0	0	0	0	0	0	0	0	0	0	0	0	0	0	0	0	0	0	2	0	0	0	0	0	0	0	0	0	0	0	0	0	0	0	0
M01904:38:000000000-BPGH8:1:1104:13253:10410 1:N:0:GGAGCTAC+GTAAGGAG/M01904:38:000000000-BPGH8:1:1104:13253:10410 2:N:0:GGAGCTAC+GTAAGGAG	M01904:38:000000000-BPGH8:1:1104:13253:10410 1:N:0:GGAGCTAC+GTAAGGAG/M01904:38:000000000-BPGH8:1:1104:13253:10410 2:N:0:GGAGCTAC+GTAAGGAG	N/A	2	0	2	0.0322581	0	0.254	0	2	0	0	0	0	0	0	0	0	0	0	0	0	0	0	0	0	0	0	0	0	0	0	0	0	0	0	0	0	0	0	0	0	0	0	0	0	0	0	0
Ambiguous_taxa, M01904:38:000000000-BPGH8:1:1104:14424:26893 1:N:0:GGAGCTAC+CGTCTAAT/M01904:38:000000000-BPGH8:1:1104:14424:26893 2:N:0:GGAGCTAC+CGTCTAAT	M01904:38:000000000-BPGH8:1:1104:14424:26893 1:N:0:GGAGCTAC+CGTCTAAT/M01904:38:000000000-BPGH8:1:1104:14424:26893 2:N:0:GGAGCTAC+CGTCTAAT	D_0__Bacteria, D_1__Proteobacteria, D_2__Gammaproteobacteria, D_3__Enterobacteriales, D_4__Enterobacteriaceae, D_5__Citrobacter, Ambiguous_taxa	4	0	2	0.0645161	0	0.356254	2	0	0	0	0	2	0	0	0	0	0	0	0	0	0	0	0	0	0	0	0	0	0	0	0	0	0	0	0	0	0	0	0	0	0	0	0	0	0	0	0
M01904:38:000000000-BPGH8:1:1104:16129:28362 1:N:0:ACTGAGCG+TATCCTCT/M01904:38:000000000-BPGH8:1:1104:16129:28362 2:N:0:ACTGAGCG+TATCCTCT	M01904:38:000000000-BPGH8:1:1104:16129:28362 1:N:0:ACTGAGCG+TATCCTCT/M01904:38:000000000-BPGH8:1:1104:16129:28362 2:N:0:ACTGAGCG+TATCCTCT	N/A	2	0	2	0.0322581	0	0.254	0	0	0	0	0	0	0	0	0	0	0	0	0	0	0	0	0	0	0	0	0	0	0	0	0	0	0	0	0	0	2	0	0	0	0	0	0	0	0	0	0
Ambiguous_taxa, M01904:38:000000000-BPGH8:1:1104:17407:24525 1:N:0:GGAGCTAC+ACTGCATA/M01904:38:000000000-BPGH8:1:1104:17407:24525 2:N:0:GGAGCTAC+ACTGCATA	M01904:38:000000000-BPGH8:1:1104:17407:24525 1:N:0:GGAGCTAC+ACTGCATA/M01904:38:000000000-BPGH8:1:1104:17407:24525 2:N:0:GGAGCTAC+ACTGCATA	D_0__Bacteria, D_1__Proteobacteria, D_2__Gammaproteobacteria, D_3__Enterobacteriales, D_4__Enterobacteriaceae, D_5__Raoultella, Ambiguous_taxa	2	0	2	0.0322581	0	0.254	0	0	2	0	0	0	0	0	0	0	0	0	0	0	0	0	0	0	0	0	0	0	0	0	0	0	0	0	0	0	0	0	0	0	0	0	0	0	0	0	0
D_6__uncultured bacterium, M01904:38:000000000-BPGH8:1:1104:20951:23916 1:N:0:ACTGAGCG+CTAAGCCT/M01904:38:000000000-BPGH8:1:1104:20951:23916 2:N:0:ACTGAGCG+CTAAGCCT	M01904:38:000000000-BPGH8:1:1104:20951:23916 1:N:0:ACTGAGCG+CTAAGCCT/M01904:38:000000000-BPGH8:1:1104:20951:23916 2:N:0:ACTGAGCG+CTAAGCCT	D_0__Bacteria, D_1__Proteobacteria, D_2__Alphaproteobacteria, D_3__Rickettsiales, D_4__SM2D12, D_5__uncultured bacterium, D_6__uncultured bacterium	6	0	2	0.0967742	0	0.392958	0	0	0	1	0	0	0	0	0	0	0	0	0	0	0	0	0	0	0	0	0	0	0	0	0	0	0	0	0	0	0	1	0	0	2	0	0	0	2	0	0
Ambiguous_taxa, M01904:38:000000000-BPGH8:1:1104:26232:6310 1:N:0:TAGCGCTC+ACTGCATA/M01904:38:000000000-BPGH8:1:1104:26232:6310 2:N:0:TAGCGCTC+ACTGCATA	M01904:38:000000000-BPGH8:1:1104:26232:6310 1:N:0:TAGCGCTC+ACTGCATA/M01904:38:000000000-BPGH8:1:1104:26232:6310 2:N:0:TAGCGCTC+ACTGCATA	D_0__Bacteria, D_1__Proteobacteria, D_2__Gammaproteobacteria, D_3__Enterobacteriales, D_4__Enterobacteriaceae, D_5__Citrobacter, Ambiguous_taxa	4	0	4	0.0645161	0	0.508001	0	0	0	0	0	0	0	0	0	0	0	0	0	0	0	0	0	0	0	0	0	0	0	0	0	0	0	0	0	0	0	0	0	0	0	0	0	0	0	4	0
M01904:38:000000000-BPGH8:1:1104:26368:9120 1:N:0:ACTCGCTA+ACTGCATA/M01904:38:000000000-BPGH8:1:1104:26368:9120 2:N:0:ACTCGCTA+ACTGCATA	M01904:38:000000000-BPGH8:1:1104:26368:9120 1:N:0:ACTCGCTA+ACTGCATA/M01904:38:000000000-BPGH8:1:1104:26368:9120 2:N:0:ACTCGCTA+ACTGCATA	N/A	2	0	2	0.0322581	0	0.254	0	0	0	0	0	0	0	0	2	0	0	0	0	0	0	0	0	0	0	0	0	0	0	0	0	0	0	0	0	0	0	0	0	0	0	0	0	0	0	0	0
M01904:38:000000000-BPGH8:1:1104:26399:23505 1:N:0:GGAGCTAC+AAGGAGTA/M01904:38:000000000-BPGH8:1:1104:26399:23505 2:N:0:GGAGCTAC+AAGGAGTA	M01904:38:000000000-BPGH8:1:1104:26399:23505 1:N:0:GGAGCTAC+AAGGAGTA/M01904:38:000000000-BPGH8:1:1104:26399:23505 2:N:0:GGAGCTAC+AAGGAGTA	N/A	2	0	2	0.0322581	0	0.254	0	0	0	2	0	0	0	0	0	0	0	0	0	0	0	0	0	0	0	0	0	0	0	0	0	0	0	0	0	0	0	0	0	0	0	0	0	0	0	0	0
M01904:38:000000000-BPGH8:1:1104:8581:22688 1:N:0:ACTCGCTA+CTAAGCCT/M01904:38:000000000-BPGH8:1:1104:8581:22688 2:N:0:ACTCGCTA+CTAAGCCT	M01904:38:000000000-BPGH8:1:1104:8581:22688 1:N:0:ACTCGCTA+CTAAGCCT/M01904:38:000000000-BPGH8:1:1104:8581:22688 2:N:0:ACTCGCTA+CTAAGCCT	N/A	2	0	2	0.0322581	0	0.254	0	0	0	0	0	0	0	0	0	0	2	0	0	0	0	0	0	0	0	0	0	0	0	0	0	0	0	0	0	0	0	0	0	0	0	0	0	0	0	0	0
D_5__Clostridium sensu stricto 1, M01904:38:000000000-BPGH8:1:1105:24537:25210 1:N:0:GCGTAGTA+AAGGAGTA/M01904:38:000000000-BPGH8:1:1105:24537:25210 2:N:0:GCGTAGTA+AAGGAGTA	M01904:38:000000000-BPGH8:1:1105:24537:25210 1:N:0:GCGTAGTA+AAGGAGTA/M01904:38:000000000-BPGH8:1:1105:24537:25210 2:N:0:GCGTAGTA+AAGGAGTA	D_0__Bacteria, D_1__Firmicutes, D_2__Clostridia, D_3__Clostridiales, D_4__Clostridiaceae 1, D_5__Clostridium sensu stricto 1,	4	0	4	0.0645161	0	0.508001	0	0	0	0	0	0	0	0	0	0	0	0	0	0	0	0	0	0	0	0	0	0	0	0	0	0	0	0	0	0	0	0	0	0	0	0	0	0	0	0	0
M01904:38:000000000-BPGH8:1:1105:7517:10268 1:N:0:GGAGCTAC+ACTGCATA/M01904:38:000000000-BPGH8:1:1105:7517:10268 2:N:0:GGAGCTAC+ACTGCATA	M01904:38:000000000-BPGH8:1:1105:7517:10268 1:N:0:GGAGCTAC+ACTGCATA/M01904:38:000000000-BPGH8:1:1105:7517:10268 2:N:0:GGAGCTAC+ACTGCATA	N/A	2	0	2	0.0322581	0	0.254	0	0	2	0	0	0	0	0	0	0	0	0	0	0	0	0	0	0	0	0	0	0	0	0	0	0	0	0	0	0	0	0	0	0	0	0	0	0	0	0	0
D_6__uncultured bacterium, M01904:38:000000000-BPGH8:1:1106:20131:5681 1:N:0:GGAGCTAC+AAGGAGTA/M01904:38:000000000-BPGH8:1:1106:20131:5681 2:N:0:GGAGCTAC+AAGGAGTA	M01904:38:000000000-BPGH8:1:1106:20131:5681 1:N:0:GGAGCTAC+AAGGAGTA/M01904:38:000000000-BPGH8:1:1106:20131:5681 2:N:0:GGAGCTAC+AAGGAGTA	D_0__Bacteria, D_1__Actinobacteria, D_2__Thermoleophilia, D_3__Solirubrobacterales, D_4__Elev-16S-1332, D_5__uncultured bacterium, D_6__uncultured bacterium	4	0	4	0.0645161	0	0.508001	0	0	0	4	0	0	0	0	0	0	0	0	0	0	0	0	0	0	0	0	0	0	0	0	0	0	0	0	0	0	0	0	0	0	0	0	0	0	0	0	0
D_6__uncultured bacterium, M01904:38:000000000-BPGH8:1:1106:20520:4892 1:N:0:GCGTAGTA+CGTCTAAT/M01904:38:000000000-BPGH8:1:1106:20520:4892 2:N:0:GCGTAGTA+CGTCTAAT	M01904:38:000000000-BPGH8:1:1106:20520:4892 1:N:0:GCGTAGTA+CGTCTAAT/M01904:38:000000000-BPGH8:1:1106:20520:4892 2:N:0:GCGTAGTA+CGTCTAAT	D_0__Bacteria, D_1__Firmicutes, D_2__Clostridia, D_3__Clostridiales, D_4__Christensenellaceae, D_5__uncultured, D_6__uncultured bacterium	4	0	4	0.0645161	0	0.508001	0	0	0	0	0	0	0	0	0	0	0	0	0	0	0	0	0	0	0	0	0	0	0	0	0	0	0	0	0	0	0	0	0	0	0	0	0	0	0	0	0
M01904:38:000000000-BPGH8:1:1106:22689:11602 1:N:0:GCGTAGTA+CGTCTAAT/M01904:38:000000000-BPGH8:1:1106:22689:11602 2:N:0:GCGTAGTA+CGTCTAAT	M01904:38:000000000-BPGH8:1:1106:22689:11602 1:N:0:GCGTAGTA+CGTCTAAT/M01904:38:000000000-BPGH8:1:1106:22689:11602 2:N:0:GCGTAGTA+CGTCTAAT	N/A	4	0	2	0.0645161	0	0.356254	0	0	0	0	0	0	0	0	0	0	0	0	0	0	0	0	0	0	0	0	0	0	0	0	0	0	0	0	0	0	0	0	0	0	0	0	0	0	0	0	0
D_4__Aeromonadaceae, M01904:38:000000000-BPGH8:1:1107:13804:26761 1:N:0:TACGCTGC+GTAAGGAG/M01904:38:000000000-BPGH8:1:1107:13804:26761 2:N:0:TACGCTGC+GTAAGGAG	M01904:38:000000000-BPGH8:1:1107:13804:26761 1:N:0:TACGCTGC+GTAAGGAG/M01904:38:000000000-BPGH8:1:1107:13804:26761 2:N:0:TACGCTGC+GTAAGGAG	D_0__Bacteria, D_1__Proteobacteria, D_2__Gammaproteobacteria, D_3__Aeromonadales, D_4__Aeromonadaceae, ,	2	0	2	0.0322581	0	0.254	0	0	0	0	0	0	0	0	0	0	0	0	0	0	0	0	0	0	0	0	0	0	0	2	0	0	0	0	0	0	0	0	0	0	0	0	0	0	0	0	0
Ambiguous_taxa, M01904:38:000000000-BPGH8:1:1107:21490:12292 1:N:0:GCGTAGTA+ACTGCATA/M01904:38:000000000-BPGH8:1:1107:21490:12292 2:N:0:GCGTAGTA+ACTGCATA	M01904:38:000000000-BPGH8:1:1107:21490:12292 1:N:0:GCGTAGTA+ACTGCATA/M01904:38:000000000-BPGH8:1:1107:21490:12292 2:N:0:GCGTAGTA+ACTGCATA	D_0__Bacteria, D_1__Verrucomicrobia, D_2__Verrucomicrobiae, D_3__Verrucomicrobiales, D_4__Verrucomicrobiaceae, D_5__Verrucomicrobium, Ambiguous_taxa	10	0	4	0.16129	0	0.750815	0	0	0	0	0	0	0	0	0	0	0	0	0	0	0	0	0	0	0	0	0	0	0	0	0	0	0	0	0	0	0	0	0	0	0	0	0	0	0	0	0
D_6__uncultured bacterium, M01904:38:000000000-BPGH8:1:1107:22009:26598 1:N:0:GCGTAGTA+TCTCTCCG/M01904:38:000000000-BPGH8:1:1107:22009:26598 2:N:0:GCGTAGTA+TCTCTCCG	M01904:38:000000000-BPGH8:1:1107:22009:26598 1:N:0:GCGTAGTA+TCTCTCCG/M01904:38:000000000-BPGH8:1:1107:22009:26598 2:N:0:GCGTAGTA+TCTCTCCG	D_0__Bacteria, D_1__Proteobacteria, D_2__Alphaproteobacteria, D_3__Rickettsiales, D_4__SM2D12, D_5__uncultured bacterium, D_6__uncultured bacterium	2	0	2	0.0322581	0	0.254	0	0	0	0	0	0	0	0	0	0	0	0	0	0	0	0	0	0	0	0	0	0	0	0	0	0	0	0	0	0	0	0	0	0	0	0	0	0	0	0	0
M01904:38:000000000-BPGH8:1:1107:25228:17220 1:N:0:TACGCTGC+GTAAGGAG/M01904:38:000000000-BPGH8:1:1107:25228:17220 2:N:0:TACGCTGC+GTAAGGAG	M01904:38:000000000-BPGH8:1:1107:25228:17220 1:N:0:TACGCTGC+GTAAGGAG/M01904:38:000000000-BPGH8:1:1107:25228:17220 2:N:0:TACGCTGC+GTAAGGAG	N/A	2	0	2	0.0322581	0	0.254	0	0	0	0	0	0	0	0	0	0	0	0	0	0	0	0	0	0	0	0	0	0	0	2	0	0	0	0	0	0	0	0	0	0	0	0	0	0	0	0	0
Ambiguous_taxa, M01904:38:000000000-BPGH8:1:1108:13378:18130 1:N:0:TAGCGCTC+CGTCTAAT/M01904:38:000000000-BPGH8:1:1108:13378:18130 2:N:0:TAGCGCTC+CGTCTAAT	M01904:38:000000000-BPGH8:1:1108:13378:18130 1:N:0:TAGCGCTC+CGTCTAAT/M01904:38:000000000-BPGH8:1:1108:13378:18130 2:N:0:TAGCGCTC+CGTCTAAT	D_0__Bacteria, D_1__Actinobacteria, D_2__Actinobacteria, D_3__Frankiales, D_4__Geodermatophilaceae, D_5__Geodermatophilus, Ambiguous_taxa	2	0	2	0.0322581	0	0.254	0	0	0	0	0	0	0	0	0	0	0	0	0	0	0	0	0	0	0	0	0	0	0	0	0	0	0	0	0	0	0	0	0	0	0	0	0	0	0	0	0
D_6__uncultured bacterium, M01904:38:000000000-BPGH8:1:1108:18474:13620 1:N:0:GCGTAGTA+TCTCTCCG/M01904:38:000000000-BPGH8:1:1108:18474:13620 2:N:0:GCGTAGTA+TCTCTCCG	M01904:38:000000000-BPGH8:1:1108:18474:13620 1:N:0:GCGTAGTA+TCTCTCCG/M01904:38:000000000-BPGH8:1:1108:18474:13620 2:N:0:GCGTAGTA+TCTCTCCG	D_0__Bacteria, D_1__Planctomycetes, D_2__Planctomycetacia, D_3__Planctomycetales, D_4__Planctomycetaceae, D_5__Pirellula, D_6__uncultured bacterium	4	0	2	0.0645161	0	0.356254	0	0	0	0	0	0	0	0	0	0	0	0	0	0	0	0	0	0	0	0	0	0	0	0	0	0	0	0	0	0	0	0	0	0	0	0	0	0	0	2	0
M01904:38:000000000-BPGH8:1:1108:21058:3399 1:N:0:GGAGCTAC+CGTCTAAT/M01904:38:000000000-BPGH8:1:1108:21058:3399 2:N:0:GGAGCTAC+CGTCTAAT	M01904:38:000000000-BPGH8:1:1108:21058:3399 1:N:0:GGAGCTAC+CGTCTAAT/M01904:38:000000000-BPGH8:1:1108:21058:3399 2:N:0:GGAGCTAC+CGTCTAAT	N/A	2	0	2	0.0322581	0	0.254	0	0	0	0	0	2	0	0	0	0	0	0	0	0	0	0	0	0	0	0	0	0	0	0	0	0	0	0	0	0	0	0	0	0	0	0	0	0	0	0	0
M01904:38:000000000-BPGH8:1:1108:2172:17398 1:N:0:ACTCGCTA+ACTGCATA/M01904:38:000000000-BPGH8:1:1108:2172:17398 2:N:0:ACTCGCTA+ACTGCATA	M01904:38:000000000-BPGH8:1:1108:2172:17398 1:N:0:ACTCGCTA+ACTGCATA/M01904:38:000000000-BPGH8:1:1108:2172:17398 2:N:0:ACTCGCTA+ACTGCATA	N/A	2	0	2	0.0322581	0	0.254	0	0	0	0	0	0	0	0	2	0	0	0	0	0	0	0	0	0	0	0	0	0	0	0	0	0	0	0	0	0	0	0	0	0	0	0	0	0	0	0	0
M01904:38:000000000-BPGH8:1:1108:27690:13935 1:N:0:ACTCGCTA+CTAAGCCT/M01904:38:000000000-BPGH8:1:1108:27690:13935 2:N:0:ACTCGCTA+CTAAGCCT	M01904:38:000000000-BPGH8:1:1108:27690:13935 1:N:0:ACTCGCTA+CTAAGCCT/M01904:38:000000000-BPGH8:1:1108:27690:13935 2:N:0:ACTCGCTA+CTAAGCCT	N/A	2	0	2	0.0322581	0	0.254	0	0	0	0	0	0	0	0	0	0	2	0	0	0	0	0	0	0	0	0	0	0	0	0	0	0	0	0	0	0	0	0	0	0	0	0	0	0	0	0	0
Ambiguous_taxa, M01904:38:000000000-BPGH8:1:1108:28018:11690 1:N:0:ACTCGCTA+ACTGCATA/M01904:38:000000000-BPGH8:1:1108:28018:11690 2:N:0:ACTCGCTA+ACTGCATA	M01904:38:000000000-BPGH8:1:1108:28018:11690 1:N:0:ACTCGCTA+ACTGCATA/M01904:38:000000000-BPGH8:1:1108:28018:11690 2:N:0:ACTCGCTA+ACTGCATA	D_0__Bacteria, D_1__Proteobacteria, D_2__Alphaproteobacteria, D_3__Rickettsiales, D_4__Rickettsiales Incertae Sedis, D_5__Candidatus Odyssella, Ambiguous_taxa	2	0	2	0.0322581	0	0.254	0	0	0	0	0	0	0	0	2	0	0	0	0	0	0	0	0	0	0	0	0	0	0	0	0	0	0	0	0	0	0	0	0	0	0	0	0	0	0	0	0
D_6__uncultured organism, M01904:38:000000000-BPGH8:1:1108:6506:24189 1:N:0:CGGAGCCT+CTCTCTAT/M01904:38:000000000-BPGH8:1:1108:6506:24189 2:N:0:CGGAGCCT+CTCTCTAT	M01904:38:000000000-BPGH8:1:1108:6506:24189 1:N:0:CGGAGCCT+CTCTCTAT/M01904:38:000000000-BPGH8:1:1108:6506:24189 2:N:0:CGGAGCCT+CTCTCTAT	D_0__Bacteria, D_1__Bacteroidetes, D_2__Cytophagia, D_3__Cytophagales, D_4__Flammeovirgaceae, D_5__Imperialibacter, D_6__uncultured organism	2	0	2	0.0322581	0	0.254	0	0	0	0	0	0	0	0	0	0	0	0	0	0	0	0	0	0	0	0	0	0	0	0	0	0	0	0	0	0	0	0	0	0	0	0	0	0	0	0	0
M01904:38:000000000-BPGH8:1:1109:10775:10260 1:N:0:ACTCGCTA+CGTCTAAT/M01904:38:000000000-BPGH8:1:1109:10775:10260 2:N:0:ACTCGCTA+CGTCTAAT	M01904:38:000000000-BPGH8:1:1109:10775:10260 1:N:0:ACTCGCTA+CGTCTAAT/M01904:38:000000000-BPGH8:1:1109:10775:10260 2:N:0:ACTCGCTA+CGTCTAAT	N/A	2	0	2	0.0322581	0	0.254	0	0	0	0	0	0	0	0	0	0	0	2	0	0	0	0	0	0	0	0	0	0	0	0	0	0	0	0	0	0	0	0	0	0	0	0	0	0	0	0	0
D_4__Enterobacteriaceae, M01904:38:000000000-BPGH8:1:1109:11797:17670 1:N:0:GCGTAGTA+CGTCTAAT/M01904:38:000000000-BPGH8:1:1109:11797:17670 2:N:0:GCGTAGTA+CGTCTAAT	M01904:38:000000000-BPGH8:1:1109:11797:17670 1:N:0:GCGTAGTA+CGTCTAAT/M01904:38:000000000-BPGH8:1:1109:11797:17670 2:N:0:GCGTAGTA+CGTCTAAT	D_0__Bacteria, D_1__Proteobacteria, D_2__Gammaproteobacteria, D_3__Enterobacteriales, D_4__Enterobacteriaceae, ,	2	0	2	0.0322581	0	0.254	0	0	0	0	0	0	0	0	0	0	0	0	0	0	0	0	0	0	0	0	0	0	0	0	0	0	0	0	0	0	0	0	0	0	0	0	0	0	0	0	0
D_3__Rhizobiales, M01904:38:000000000-BPGH8:1:1109:20515:14463 1:N:0:GCGTAGTA+CTAAGCCT/M01904:38:000000000-BPGH8:1:1109:20515:14463 2:N:0:GCGTAGTA+CTAAGCCT	M01904:38:000000000-BPGH8:1:1109:20515:14463 1:N:0:GCGTAGTA+CTAAGCCT/M01904:38:000000000-BPGH8:1:1109:20515:14463 2:N:0:GCGTAGTA+CTAAGCCT	D_0__Bacteria, D_1__Proteobacteria, D_2__Alphaproteobacteria, D_3__Rhizobiales, , ,	4	0	4	0.0645161	0	0.508001	0	0	0	0	0	0	0	0	0	0	0	0	0	0	0	0	0	0	0	0	0	0	0	0	0	0	0	0	0	0	0	0	0	0	0	0	0	0	0	0	0
M01904:38:000000000-BPGH8:1:1109:25898:17435 1:N:0:GGAGCTAC+GTAAGGAG/M01904:38:000000000-BPGH8:1:1109:25898:17435 2:N:0:GGAGCTAC+GTAAGGAG	M01904:38:000000000-BPGH8:1:1109:25898:17435 1:N:0:GGAGCTAC+GTAAGGAG/M01904:38:000000000-BPGH8:1:1109:25898:17435 2:N:0:GGAGCTAC+GTAAGGAG	N/A	2	0	2	0.0322581	0	0.254	0	2	0	0	0	0	0	0	0	0	0	0	0	0	0	0	0	0	0	0	0	0	0	0	0	0	0	0	0	0	0	0	0	0	0	0	0	0	0	0	0
D_2__Chloroplast, M01904:38:000000000-BPGH8:1:1109:28520:15923 1:N:0:ATGCGCAG+TATCCTCT/M01904:38:000000000-BPGH8:1:1109:28520:15923 2:N:0:ATGCGCAG+TATCCTCT	M01904:38:000000000-BPGH8:1:1109:28520:15923 1:N:0:ATGCGCAG+TATCCTCT/M01904:38:000000000-BPGH8:1:1109:28520:15923 2:N:0:ATGCGCAG+TATCCTCT	D_0__Bacteria, D_1__Cyanobacteria, D_2__Chloroplast, , , ,	2	0	1	0.0322581	0	0.178127	0	0	0	0	0	0	0	0	0	0	0	0	0	0	0	1	0	0	0	0	0	0	1	0	0	0	0	0	0	0	0	0	0	0	0	0	0	0	0	0	0
M01904:38:000000000-BPGH8:1:1109:5286:14410 1:N:0:GGAGCTAC+AAGGCGTA/M01904:38:000000000-BPGH8:1:1109:5286:14410 2:N:0:GGAGCTAC+AAGGCGTA	M01904:38:000000000-BPGH8:1:1109:5286:14410 1:N:0:GGAGCTAC+AAGGCGTA/M01904:38:000000000-BPGH8:1:1109:5286:14410 2:N:0:GGAGCTAC+AAGGCGTA	N/A	2	0	2	0.0322581	0	0.254	0	0	0	2	0	0	0	0	0	0	0	0	0	0	0	0	0	0	0	0	0	0	0	0	0	0	0	0	0	0	0	0	0	0	0	0	0	0	0	0	0
M01904:38:000000000-BPGH8:1:1109:8440:20891 1:N:0:GGAGCTAC+CTAAGCCT/M01904:38:000000000-BPGH8:1:1109:8440:20891 2:N:0:GGAGCTAC+CTAAGCCT	M01904:38:000000000-BPGH8:1:1109:8440:20891 1:N:0:GGAGCTAC+CTAAGCCT/M01904:38:000000000-BPGH8:1:1109:8440:20891 2:N:0:GGAGCTAC+CTAAGCCT	N/A	2	0	2	0.0322581	0	0.254	0	0	0	0	2	0	0	0	0	0	0	0	0	0	0	0	0	0	0	0	0	0	0	0	0	0	0	0	0	0	0	0	0	0	0	0	0	0	0	0	0
Ambiguous_taxa, M01904:38:000000000-BPGH8:1:1110:11837:6369 1:N:0:TAGCGCTC+AAGGAGTA/M01904:38:000000000-BPGH8:1:1110:11837:6369 2:N:0:TAGCGCTC+AAGGAGTA	M01904:38:000000000-BPGH8:1:1110:11837:6369 1:N:0:TAGCGCTC+AAGGAGTA/M01904:38:000000000-BPGH8:1:1110:11837:6369 2:N:0:TAGCGCTC+AAGGAGTA	D_0__Bacteria, D_1__Proteobacteria, D_2__Gammaproteobacteria, D_3__Enterobacteriales, D_4__Enterobacteriaceae, D_5__Raoultella, Ambiguous_taxa	6	0	2	0.0967742	0	0.432669	0	0	0	0	0	0	0	0	0	0	0	0	0	0	0	0	0	0	0	0	0	0	0	0	0	0	0	0	0	0	0	0	0	0	2	0	0	0	2	0	2
D_6__uncultured bacterium, M01904:38:000000000-BPGH8:1:1110:23596:11220 1:N:0:ATGCGCAG+AAGGAGTA/M01904:38:000000000-BPGH8:1:1110:23596:11220 2:N:0:ATGCGCAG+AAGGAGTA	M01904:38:000000000-BPGH8:1:1110:23596:11220 1:N:0:ATGCGCAG+AAGGAGTA/M01904:38:000000000-BPGH8:1:1110:23596:11220 2:N:0:ATGCGCAG+AAGGAGTA	D_0__Bacteria, D_1__Actinobacteria, D_2__Actinobacteria, D_3__Propionibacteriales, D_4__Propionibacteriaceae, D_5__Propionibacterium, D_6__uncultured bacterium	6	0	2	0.0967742	0	0.432669	0	0	2	0	0	0	0	0	0	0	0	0	0	0	0	0	2	0	2	0	0	0	0	0	0	0	0	0	0	0	0	0	0	0	0	0	0	0	0	0	0
M01904:38:000000000-BPGH8:1:1110:24115:4493 1:N:0:GCGTCGTA+GTAAGGAG/M01904:38:000000000-BPGH8:1:1110:24115:4493 2:N:0:GCGTCGTA+GTAAGGAG	M01904:38:000000000-BPGH8:1:1110:24115:4493 1:N:0:GCGTCGTA+GTAAGGAG/M01904:38:000000000-BPGH8:1:1110:24115:4493 2:N:0:GCGTCGTA+GTAAGGAG	N/A	4	0	4	0.0645161	0	0.508001	0	0	0	0	0	0	0	0	0	0	0	0	0	0	0	0	0	0	0	0	0	0	0	0	0	0	0	0	0	0	0	0	0	0	0	0	0	0	0	0	0
Ambiguous_taxa, M01904:38:000000000-BPGH8:1:1110:7171:16747 1:N:0:ATGCGCAG+GTAAGGAG/M01904:38:000000000-BPGH8:1:1110:7171:16747 2:N:0:ATGCGCAG+GTAAGGAG	M01904:38:000000000-BPGH8:1:1110:7171:16747 1:N:0:ATGCGCAG+GTAAGGAG/M01904:38:000000000-BPGH8:1:1110:7171:16747 2:N:0:ATGCGCAG+GTAAGGAG	D_0__Bacteria, D_1__Bacteroidetes, D_2__Sphingobacteriia, D_3__Sphingobacteriales, D_4__Sphingobacteriaceae, D_5__Sphingobacterium, Ambiguous_taxa	4	0	2	0.0645161	0	0.356254	0	0	0	0	0	0	0	0	0	0	0	0	0	0	0	2	2	0	0	0	0	0	0	0	0	0	0	0	0	0	0	0	0	0	0	0	0	0	0	0	0
M01904:38:000000000-BPGH8:1:1111:11743:9804 1:N:0:ACTCGCTA+CTAAGCCT/M01904:38:000000000-BPGH8:1:1111:11743:9804 2:N:0:ACTCGCTA+CTAAGCCT	M01904:38:000000000-BPGH8:1:1111:11743:9804 1:N:0:ACTCGCTA+CTAAGCCT/M01904:38:000000000-BPGH8:1:1111:11743:9804 2:N:0:ACTCGCTA+CTAAGCCT	N/A	2	0	2	0.0322581	0	0.254	0	0	0	0	0	0	0	0	0	0	2	0	0	0	0	0	0	0	0	0	0	0	0	0	0	0	0	0	0	0	0	0	0	0	0	0	0	0	0	0	0
Ambiguous_taxa, M01904:38:000000000-BPGH8:1:1111:15117:18984 1:N:0:CGGAGCCT+CGTCTAAT/M01904:38:000000000-BPGH8:1:1111:15117:18984 2:N:0:CGGAGCCT+CGTCTAAT	M01904:38:000000000-BPGH8:1:1111:15117:18984 1:N:0:CGGAGCCT+CGTCTAAT/M01904:38:000000000-BPGH8:1:1111:15117:18984 2:N:0:CGGAGCCT+CGTCTAAT	D_0__Bacteria, D_1__Proteobacteria, D_2__Betaproteobacteria, D_3__Burkholderiales, D_4__Alcaligenaceae, D_5__Pigmentiphaga, Ambiguous_taxa	6	0	2	0.0967742	0	0.432669	0	0	0	0	0	0	0	0	0	0	0	0	0	0	0	0	0	0	0	0	0	0	0	0	0	0	0	0	0	0	0	2	0	0	0	0	0	0	0	2	0
D_6__uncultured bacterium, M01904:38:000000000-BPGH8:1:1111:16359:11041 1:N:0:ACTGAGCG+AAGGAGTA/M01904:38:000000000-BPGH8:1:1111:16359:11041 2:N:0:ACTGAGCG+AAGGAGTA	M01904:38:000000000-BPGH8:1:1111:16359:11041 1:N:0:ACTGAGCG+AAGGAGTA/M01904:38:000000000-BPGH8:1:1111:16359:11041 2:N:0:ACTGAGCG+AAGGAGTA	D_0__Bacteria, D_1__Proteobacteria, D_2__Gammaproteobacteria, D_3__Enterobacteriales, D_4__Enterobacteriaceae, D_5__Escherichia-Shigella, D_6__uncultured bacterium	4	0	4	0.0645161	0	0.508001	0	0	0	0	0	0	0	0	0	0	0	0	0	0	0	0	0	0	0	0	0	0	0	0	0	0	0	0	0	0	0	0	0	4	0	0	0	0	0	0	0
D_6__uncultured bacterium, M01904:38:000000000-BPGH8:1:1111:23275:13010 1:N:0:GCGTAGTA+ACTGCATA/M01904:38:000000000-BPGH8:1:1111:23275:13010 2:N:0:GCGTAGTA+ACTGCATA	M01904:38:000000000-BPGH8:1:1111:23275:13010 1:N:0:GCGTAGTA+ACTGCATA/M01904:38:000000000-BPGH8:1:1111:23275:13010 2:N:0:GCGTAGTA+ACTGCATA	D_0__Bacteria, D_1__Verrucomicrobia, D_2__Verrucomicrobiae, D_3__Verrucomicrobiales, D_4__Verrucomicrobiaceae, D_5__Prosthecobacter, D_6__uncultured bacterium	16	0	3	0.258065	0	0.722824	0	0	0	2	0	0	0	0	2	1	0	0	0	0	0	2	0	0	0	0	0	0	1	3	0	0	2	0	0	0	0	0	0	0	0	0	0	0	0	0	0
M01904:38:000000000-BPGH8:1:1111:25438:15166 1:N:0:GGAGCTAC+GTAAGGAG/M01904:38:000000000-BPGH8:1:1111:25438:15166 2:N:0:GGAGCTAC+GTAAGGAG	M01904:38:000000000-BPGH8:1:1111:25438:15166 1:N:0:GGAGCTAC+GTAAGGAG/M01904:38:000000000-BPGH8:1:1111:25438:15166 2:N:0:GGAGCTAC+GTAAGGAG	N/A	2	0	2	0.0322581	0	0.254	0	2	0	0	0	0	0	0	0	0	0	0	0	0	0	0	0	0	0	0	0	0	0	0	0	0	0	0	0	0	0	0	0	0	0	0	0	0	0	0	0
D_6__uncultured microorganism, M01904:38:000000000-BPGH8:1:1111:4580:14503 1:N:0:ACTGAGCG+CTCTCTAT/M01904:38:000000000-BPGH8:1:1111:4580:14503 2:N:0:ACTGAGCG+CTCTCTAT	M01904:38:000000000-BPGH8:1:1111:4580:14503 1:N:0:ACTGAGCG+CTCTCTAT/M01904:38:000000000-BPGH8:1:1111:4580:14503 2:N:0:ACTGAGCG+CTCTCTAT	D_0__Bacteria, D_1__Armatimonadetes, D_2__Fimbriimonadia, D_3__Fimbriimonadales, D_4__Fimbriimonadaceae, D_5__uncultured microorganism, D_6__uncultured microorganism	2	0	2	0.0322581	0	0.254	0	0	0	0	0	0	0	0	0	0	0	0	0	0	0	0	0	0	0	0	0	0	0	0	0	0	0	0	0	0	0	0	0	0	0	0	0	0	0	0	0
M01904:38:000000000-BPGH8:1:1112:11359:14687 1:N:0:ACTCGCTA+ACTGCATA/M01904:38:000000000-BPGH8:1:1112:11359:14687 2:N:0:ACTCGCTA+ACTGCATA	M01904:38:000000000-BPGH8:1:1112:11359:14687 1:N:0:ACTCGCTA+ACTGCATA/M01904:38:000000000-BPGH8:1:1112:11359:14687 2:N:0:ACTCGCTA+ACTGCATA	N/A	2	0	2	0.0322581	0	0.254	0	0	0	0	0	0	0	0	2	0	0	0	0	0	0	0	0	0	0	0	0	0	0	0	0	0	0	0	0	0	0	0	0	0	0	0	0	0	0	0	0
D_6__uncultured bacterium, M01904:38:000000000-BPGH8:1:1112:16341:26983 1:N:0:GGAGCTAC+AAGGAGTA/M01904:38:000000000-BPGH8:1:1112:16341:26983 2:N:0:GGAGCTAC+AAGGAGTA	M01904:38:000000000-BPGH8:1:1112:16341:26983 1:N:0:GGAGCTAC+AAGGAGTA/M01904:38:000000000-BPGH8:1:1112:16341:26983 2:N:0:GGAGCTAC+AAGGAGTA	D_0__Bacteria, D_1__Firmicutes, D_2__Clostridia, D_3__Clostridiales, D_4__Family XI, D_5__Peptoniphilus, D_6__uncultured bacterium	2	0	2	0.0322581	0	0.254	0	0	0	2	0	0	0	0	0	0	0	0	0	0	0	0	0	0	0	0	0	0	0	0	0	0	0	0	0	0	0	0	0	0	0	0	0	0	0	0	0
D_6__uncultured bacterium, M01904:38:000000000-BPGH8:1:1112:17746:25888 1:N:0:GGAGCTAC+GTAAGGAG/M01904:38:000000000-BPGH8:1:1112:17746:25888 2:N:0:GGAGCTAC+GTAAGGAG	M01904:38:000000000-BPGH8:1:1112:17746:25888 1:N:0:GGAGCTAC+GTAAGGAG/M01904:38:000000000-BPGH8:1:1112:17746:25888 2:N:0:GGAGCTAC+GTAAGGAG	D_0__Bacteria, D_1__Bacteroidetes, D_2__Flavobacteriia, D_3__Flavobacteriales, D_4__Flavobacteriaceae, D_5__Apibacter, D_6__uncultured bacterium	2	0	2	0.0322581	0	0.254	0	2	0	0	0	0	0	0	0	0	0	0	0	0	0	0	0	0	0	0	0	0	0	0	0	0	0	0	0	0	0	0	0	0	0	0	0	0	0	0	0
M01904:38:000000000-BPGH8:1:1112:25149:7592 1:N:0:ACTCGCTA+CTAAGCCT/M01904:38:000000000-BPGH8:1:1112:25149:7592 2:N:0:ACTCGCTA+CTAAGCCT	M01904:38:000000000-BPGH8:1:1112:25149:7592 1:N:0:ACTCGCTA+CTAAGCCT/M01904:38:000000000-BPGH8:1:1112:25149:7592 2:N:0:ACTCGCTA+CTAAGCCT	N/A	8	0	8	0.129032	0	1.016	0	0	0	0	0	0	0	0	0	0	8	0	0	0	0	0	0	0	0	0	0	0	0	0	0	0	0	0	0	0	0	0	0	0	0	0	0	0	0	0	0
D_5__Pseudomonas, M01904:38:000000000-BPGH8:1:1112:27383:8228 1:N:0:ACTCGCTA+CGTCTAAT/M01904:38:000000000-BPGH8:1:1112:27383:8228 2:N:0:ACTCGCTA+CGTCTAAT	M01904:38:000000000-BPGH8:1:1112:27383:8228 1:N:0:ACTCGCTA+CGTCTAAT/M01904:38:000000000-BPGH8:1:1112:27383:8228 2:N:0:ACTCGCTA+CGTCTAAT	D_0__Bacteria, D_1__Proteobacteria, D_2__Gammaproteobacteria, D_3__Pseudomonadales, D_4__Pseudomonadaceae, D_5__Pseudomonas,	2	0	2	0.0322581	0	0.254	0	0	0	0	0	0	0	0	0	0	0	2	0	0	0	0	0	0	0	0	0	0	0	0	0	0	0	0	0	0	0	0	0	0	0	0	0	0	0	0	0
D_5__Ferritrophicum, M01904:38:000000000-BPGH8:1:1112:5605:24059 1:N:0:ATGCGCAG+AAGGAGTA/M01904:38:000000000-BPGH8:1:1112:5605:24059 2:N:0:ATGCGCAG+AAGGAGTA	M01904:38:000000000-BPGH8:1:1112:5605:24059 1:N:0:ATGCGCAG+AAGGAGTA/M01904:38:000000000-BPGH8:1:1112:5605:24059 2:N:0:ATGCGCAG+AAGGAGTA	D_0__Bacteria, D_1__Proteobacteria, D_2__Betaproteobacteria, D_3__Hydrogenophilales, D_4__Hydrogenophilaceae, D_5__Ferritrophicum,	2	0	2	0.0322581	0	0.254	0	0	0	0	0	0	0	0	0	0	0	0	0	0	0	0	0	0	2	0	0	0	0	0	0	0	0	0	0	0	0	0	0	0	0	0	0	0	0	0	0
D_5__Rhodococcus, M01904:38:000000000-BPGH8:1:1113:16818:7343 1:N:0:TACGCTGC+TATCCTCT/M01904:38:000000000-BPGH8:1:1113:16818:7343 2:N:0:TACGCTGC+TATCCTCT	M01904:38:000000000-BPGH8:1:1113:16818:7343 1:N:0:TACGCTGC+TATCCTCT/M01904:38:000000000-BPGH8:1:1113:16818:7343 2:N:0:TACGCTGC+TATCCTCT	D_0__Bacteria, D_1__Actinobacteria, D_2__Actinobacteria, D_3__Corynebacteriales, D_4__Nocardiaceae, D_5__Rhodococcus,	2	0	2	0.0322581	0	0.254	0	0	0	0	0	0	0	0	0	0	0	0	0	0	0	0	0	0	0	0	0	0	2	0	0	0	0	0	0	0	0	0	0	0	0	0	0	0	0	0	0
M01904:38:000000000-BPGH8:1:1114:17728:21029 1:N:0:ACTCGCTA+CTAAGCCT/M01904:38:000000000-BPGH8:1:1114:17728:21029 2:N:0:ACTCGCTA+CTAAGCCT	M01904:38:000000000-BPGH8:1:1114:17728:21029 1:N:0:ACTCGCTA+CTAAGCCT/M01904:38:000000000-BPGH8:1:1114:17728:21029 2:N:0:ACTCGCTA+CTAAGCCT	N/A	2	0	2	0.0322581	0	0.254	0	0	0	0	0	0	0	0	0	0	2	0	0	0	0	0	0	0	0	0	0	0	0	0	0	0	0	0	0	0	0	0	0	0	0	0	0	0	0	0	0
M01904:38:000000000-BPGH8:1:2101:12575:25442 1:N:0:ACTCGCTA+CGTCTAAT/M01904:38:000000000-BPGH8:1:2101:12575:25442 2:N:0:ACTCGCTA+CGTCTAAT	M01904:38:000000000-BPGH8:1:2101:12575:25442 1:N:0:ACTCGCTA+CGTCTAAT/M01904:38:000000000-BPGH8:1:2101:12575:25442 2:N:0:ACTCGCTA+CGTCTAAT	N/A	2	0	2	0.0322581	0	0.254	0	0	0	0	0	0	0	0	0	0	0	2	0	0	0	0	0	0	0	0	0	0	0	0	0	0	0	0	0	0	0	0	0	0	0	0	0	0	0	0	0
M01904:38:000000000-BPGH8:1:2101:17130:13384 1:N:0:GGAGCTAC+ACTGCATA/M01904:38:000000000-BPGH8:1:2101:17130:13384 2:N:0:GGAGCTAC+ACTGCATA	M01904:38:000000000-BPGH8:1:2101:17130:13384 1:N:0:GGAGCTAC+ACTGCATA/M01904:38:000000000-BPGH8:1:2101:17130:13384 2:N:0:GGAGCTAC+ACTGCATA	N/A	2	0	2	0.0322581	0	0.254	0	0	2	0	0	0	0	0	0	0	0	0	0	0	0	0	0	0	0	0	0	0	0	0	0	0	0	0	0	0	0	0	0	0	0	0	0	0	0	0	0
M01904:38:000000000-BPGH8:1:2101:17130:8445 1:N:0:GGAGCTAC+CGTCTAAT/M01904:38:000000000-BPGH8:1:2101:17130:8445 2:N:0:GGAGCTAC+CGTCTAAT	M01904:38:000000000-BPGH8:1:2101:17130:8445 1:N:0:GGAGCTAC+CGTCTAAT/M01904:38:000000000-BPGH8:1:2101:17130:8445 2:N:0:GGAGCTAC+CGTCTAAT	N/A	10	0	2	0.16129	0	0.549024	0	0	0	2	0	2	0	2	0	2	0	0	0	0	0	0	0	0	0	2	0	0	0	0	0	0	0	0	0	0	0	0	0	0	0	0	0	0	0	0	0
M01904:38:000000000-BPGH8:1:2101:22672:17260 1:N:0:CGGAGCCT+AAGGAGTA/M01904:38:000000000-BPGH8:1:2101:22672:17260 2:N:0:CGGAGCCT+AAGGAGTA	M01904:38:000000000-BPGH8:1:2101:22672:17260 1:N:0:CGGAGCCT+AAGGAGTA/M01904:38:000000000-BPGH8:1:2101:22672:17260 2:N:0:CGGAGCCT+AAGGAGTA	N/A	2	0	1	0.0322581	0	0.178127	0	0	0	0	0	0	0	0	0	0	0	0	0	0	0	0	0	0	0	0	0	0	0	0	0	0	0	0	0	0	0	0	0	0	0	0	0	0	0	0	0
M01904:38:000000000-BPGH8:1:2101:3900:20898 1:N:0:ACTGAGCG+CTAAGCCT/M01904:38:000000000-BPGH8:1:2101:3900:20898 2:N:0:ACTGAGCG+CTAAGCCT	M01904:38:000000000-BPGH8:1:2101:3900:20898 1:N:0:ACTGAGCG+CTAAGCCT/M01904:38:000000000-BPGH8:1:2101:3900:20898 2:N:0:ACTGAGCG+CTAAGCCT	N/A	4	0	2	0.0645161	0	0.306806	0	0	0	0	0	0	0	0	0	0	0	0	0	0	0	0	0	0	0	0	0	0	0	0	0	0	0	0	0	0	0	0	2	0	1	0	0	0	0	0	0
M01904:38:000000000-BPGH8:1:2101:4023:19870 1:N:0:ACTCGCTA+GTAAGGAG/M01904:38:000000000-BPGH8:1:2101:4023:19870 2:N:0:ACTCGCTA+GTAAGGAG	M01904:38:000000000-BPGH8:1:2101:4023:19870 1:N:0:ACTCGCTA+GTAAGGAG/M01904:38:000000000-BPGH8:1:2101:4023:19870 2:N:0:ACTCGCTA+GTAAGGAG	N/A	2	0	2	0.0322581	0	0.254	0	0	0	0	0	0	0	2	0	0	0	0	0	0	0	0	0	0	0	0	0	0	0	0	0	0	0	0	0	0	0	0	0	0	0	0	0	0	0	0	0
D_6__uncultured bacterium, M01904:38:000000000-BPGH8:1:2101:5340:14746 1:N:0:GCGTAGTA+TCTCTCCG/M01904:38:000000000-BPGH8:1:2101:5340:14746 2:N:0:GCGTAGTA+TCTCTCCG	M01904:38:000000000-BPGH8:1:2101:5340:14746 1:N:0:GCGTAGTA+TCTCTCCG/M01904:38:000000000-BPGH8:1:2101:5340:14746 2:N:0:GCGTAGTA+TCTCTCCG	D_0__Bacteria, D_1__Proteobacteria, D_2__Deltaproteobacteria, D_3__Bdellovibrionales, D_4__Bacteriovoracaceae, D_5__Peredibacter, D_6__uncultured bacterium	4	0	2	0.0645161	0	0.356254	0	0	0	0	0	0	0	0	0	2	0	0	0	0	0	0	0	0	0	0	0	0	0	0	0	0	0	0	0	0	0	0	0	0	0	0	0	0	0	0	0
Ambiguous_taxa, M01904:38:000000000-BPGH8:1:2102:4426:20678 1:N:0:GGAGCTAC+TATCCTCT/M01904:38:000000000-BPGH8:1:2102:4426:20678 2:N:0:GGAGCTAC+TATCCTCT	M01904:38:000000000-BPGH8:1:2102:4426:20678 1:N:0:GGAGCTAC+TATCCTCT/M01904:38:000000000-BPGH8:1:2102:4426:20678 2:N:0:GGAGCTAC+TATCCTCT	D_0__Bacteria, D_1__Proteobacteria, D_2__Deltaproteobacteria, D_3__Bdellovibrionales, D_4__Bdellovibrionaceae, D_5__Bdellovibrio, Ambiguous_taxa	2	0	2	0.0322581	0	0.254	2	0	0	0	0	0	0	0	0	0	0	0	0	0	0	0	0	0	0	0	0	0	0	0	0	0	0	0	0	0	0	0	0	0	0	0	0	0	0	0	0
D_6__uncultured alpha proteobacterium, M01904:38:000000000-BPGH8:1:2103:11757:14804 1:N:0:GCGTAGTA+TCTCTCCG/M01904:38:000000000-BPGH8:1:2103:11757:14804 2:N:0:GCGTAGTA+TCTCTCCG	M01904:38:000000000-BPGH8:1:2103:11757:14804 1:N:0:GCGTAGTA+TCTCTCCG/M01904:38:000000000-BPGH8:1:2103:11757:14804 2:N:0:GCGTAGTA+TCTCTCCG	D_0__Bacteria, D_1__Proteobacteria, D_2__Alphaproteobacteria, D_3__Caulobacterales, D_4__Caulobacteraceae, D_5__Brevundimonas, D_6__uncultured alpha proteobacterium	4	0	2	0.0645161	0	0.356254	0	0	0	0	2	0	0	0	0	0	0	0	0	0	0	0	0	0	0	0	0	0	0	0	0	0	0	0	0	0	0	0	0	0	0	0	0	0	0	0	0
M01904:38:000000000-BPGH8:1:2103:14791:13906 1:N:0:GGAGCTAC+GTGAGGAG/M01904:38:000000000-BPGH8:1:2103:14791:13906 2:N:0:GGAGCTAC+GTGAGGAG	M01904:38:000000000-BPGH8:1:2103:14791:13906 1:N:0:GGAGCTAC+GTGAGGAG/M01904:38:000000000-BPGH8:1:2103:14791:13906 2:N:0:GGAGCTAC+GTGAGGAG	N/A	2	0	2	0.0322581	0	0.254	0	2	0	0	0	0	0	0	0	0	0	0	0	0	0	0	0	0	0	0	0	0	0	0	0	0	0	0	0	0	0	0	0	0	0	0	0	0	0	0	0
D_1__Saccharibacteria, M01904:38:000000000-BPGH8:1:2103:15060:14521 1:N:0:GGAGCTAC+ACTGCATA/M01904:38:000000000-BPGH8:1:2103:15060:14521 2:N:0:GGAGCTAC+ACTGCATA	M01904:38:000000000-BPGH8:1:2103:15060:14521 1:N:0:GGAGCTAC+ACTGCATA/M01904:38:000000000-BPGH8:1:2103:15060:14521 2:N:0:GGAGCTAC+ACTGCATA	D_0__Bacteria, D_1__Saccharibacteria, , , , ,	2	0	2	0.0322581	0	0.254	0	0	2	0	0	0	0	0	0	0	0	0	0	0	0	0	0	0	0	0	0	0	0	0	0	0	0	0	0	0	0	0	0	0	0	0	0	0	0	0	0
D_6__uncultured bacterium, M01904:38:000000000-BPGH8:1:2103:19668:23069 1:N:0:CGGAGCCT+TATCCTCT/M01904:38:000000000-BPGH8:1:2103:19668:23069 2:N:0:CGGAGCCT+TATCCTCT	M01904:38:000000000-BPGH8:1:2103:19668:23069 1:N:0:CGGAGCCT+TATCCTCT/M01904:38:000000000-BPGH8:1:2103:19668:23069 2:N:0:CGGAGCCT+TATCCTCT	D_0__Bacteria, D_1__Proteobacteria, D_2__Deltaproteobacteria, D_3__Desulfovibrionales, D_4__Desulfovibrionaceae, D_5__uncultured bacterium, D_6__uncultured bacterium	2	0	2	0.0322581	0	0.254	0	0	0	0	0	0	0	0	0	0	0	0	0	0	0	0	0	0	0	0	0	0	0	0	0	0	0	0	0	0	0	0	0	0	0	0	0	0	0	0	0
Ambiguous_taxa, M01904:38:000000000-BPGH8:1:2103:23496:22472 1:N:0:CGGAGCCT+TATCCTCT/M01904:38:000000000-BPGH8:1:2103:23496:22472 2:N:0:CGGAGCCT+TATCCTCT	M01904:38:000000000-BPGH8:1:2103:23496:22472 1:N:0:CGGAGCCT+TATCCTCT/M01904:38:000000000-BPGH8:1:2103:23496:22472 2:N:0:CGGAGCCT+TATCCTCT	D_0__Bacteria, D_1__Proteobacteria, D_2__Betaproteobacteria, D_3__Burkholderiales, D_4__Burkholderiales Incertae Sedis, D_5__Thiomonas, Ambiguous_taxa	2	0	2	0.0322581	0	0.254	0	0	0	0	0	0	0	0	0	0	0	0	0	0	0	0	0	0	0	0	0	0	0	0	0	0	0	0	0	0	0	0	0	0	0	0	0	0	0	0	0
D_6__uncultured bacterium, M01904:38:000000000-BPGH8:1:2104:12417:10911 1:N:0:TACGCTGC+CGTCTAAT/M01904:38:000000000-BPGH8:1:2104:12417:10911 2:N:0:TACGCTGC+CGTCTAAT	M01904:38:000000000-BPGH8:1:2104:12417:10911 1:N:0:TACGCTGC+CGTCTAAT/M01904:38:000000000-BPGH8:1:2104:12417:10911 2:N:0:TACGCTGC+CGTCTAAT	D_0__Bacteria, D_1__Bacteroidetes, D_2__Flavobacteriia, D_3__Flavobacteriales, D_4__Flavobacteriaceae, D_5__Flavobacterium, D_6__uncultured bacterium	2	0	2	0.0322581	0	0.254	0	0	0	0	0	0	0	0	0	0	0	0	0	0	0	0	0	0	0	0	0	0	0	0	0	0	2	0	0	0	0	0	0	0	0	0	0	0	0	0	0
D_2__Chloroplast, M01904:38:000000000-BPGH8:1:2104:14052:3567 1:N:0:ATGCGCAG+AAGGAGTA/M01904:38:000000000-BPGH8:1:2104:14052:3567 2:N:0:ATGCGCAG+AAGGAGTA	M01904:38:000000000-BPGH8:1:2104:14052:3567 1:N:0:ATGCGCAG+AAGGAGTA/M01904:38:000000000-BPGH8:1:2104:14052:3567 2:N:0:ATGCGCAG+AAGGAGTA	D_0__Bacteria, D_1__Cyanobacteria, D_2__Chloroplast, , , ,	4	0	4	0.0645161	0	0.508001	0	0	0	0	0	0	0	0	0	0	0	0	0	0	0	0	0	0	4	0	0	0	0	0	0	0	0	0	0	0	0	0	0	0	0	0	0	0	0	0	0
D_6__uncultured bacterium, M01904:38:000000000-BPGH8:1:2104:16392:13185 1:N:0:TACGCTGC+TATCCTCT/M01904:38:000000000-BPGH8:1:2104:16392:13185 2:N:0:TACGCTGC+TATCCTCT	M01904:38:000000000-BPGH8:1:2104:16392:13185 1:N:0:TACGCTGC+TATCCTCT/M01904:38:000000000-BPGH8:1:2104:16392:13185 2:N:0:TACGCTGC+TATCCTCT	D_0__Bacteria, D_1__Proteobacteria, D_2__Gammaproteobacteria, D_3__Pseudomonadales, D_4__Pseudomonadaceae, D_5__Pseudomonas, D_6__uncultured bacterium	2	0	2	0.0322581	0	0.254	0	0	0	0	0	0	0	0	0	0	0	0	0	0	0	0	0	0	0	0	0	0	2	0	0	0	0	0	0	0	0	0	0	0	0	0	0	0	0	0	0
D_6__uncultured bacterium, M01904:38:000000000-BPGH8:1:2104:17504:2853 1:N:0:CGGAGCCT+ACTGCATA/M01904:38:000000000-BPGH8:1:2104:17504:2853 2:N:0:CGGAGCCT+ACTGCATA	M01904:38:000000000-BPGH8:1:2104:17504:2853 1:N:0:CGGAGCCT+ACTGCATA/M01904:38:000000000-BPGH8:1:2104:17504:2853 2:N:0:CGGAGCCT+ACTGCATA	D_0__Bacteria, D_1__Proteobacteria, D_2__Gammaproteobacteria, D_3__Legionellales, D_4__Coxiellaceae, D_5__Aquicella, D_6__uncultured bacterium	2	0	2	0.0322581	0	0.254	0	0	0	0	0	0	0	0	0	0	0	0	0	0	0	0	0	0	0	0	0	0	0	0	0	0	0	0	0	0	0	0	0	0	0	0	0	0	0	0	0
Ambiguous_taxa, M01904:38:000000000-BPGH8:1:2104:17585:17211 1:N:0:TAGCGCTC+CGTCTAAT/M01904:38:000000000-BPGH8:1:2104:17585:17211 2:N:0:TAGCGCTC+CGTCTAAT	M01904:38:000000000-BPGH8:1:2104:17585:17211 1:N:0:TAGCGCTC+CGTCTAAT/M01904:38:000000000-BPGH8:1:2104:17585:17211 2:N:0:TAGCGCTC+CGTCTAAT	D_0__Bacteria, D_1__Proteobacteria, D_2__Gammaproteobacteria, D_3__Enterobacteriales, D_4__Enterobacteriaceae, D_5__Citrobacter, Ambiguous_taxa	2	0	2	0.0322581	0	0.254	0	0	0	0	0	0	0	0	0	0	0	0	0	0	0	0	0	0	0	0	0	0	0	0	0	0	0	0	0	0	0	0	0	0	0	0	0	0	0	0	0
M01904:38:000000000-BPGH8:1:2104:20722:2782 1:N:0:ACTCGCTA+CTAAGCCT/M01904:38:000000000-BPGH8:1:2104:20722:2782 2:N:0:ACTCGCTA+CTAAGCCT	M01904:38:000000000-BPGH8:1:2104:20722:2782 1:N:0:ACTCGCTA+CTAAGCCT/M01904:38:000000000-BPGH8:1:2104:20722:2782 2:N:0:ACTCGCTA+CTAAGCCT	N/A	2	0	2	0.0322581	0	0.254	0	0	0	0	0	0	0	0	0	0	2	0	0	0	0	0	0	0	0	0	0	0	0	0	0	0	0	0	0	0	0	0	0	0	0	0	0	0	0	0	0
M01904:38:000000000-BPGH8:1:2104:21359:11249 1:N:0:TACGCTGC+TCTCTCCG/M01904:38:000000000-BPGH8:1:2104:21359:11249 2:N:0:TACGCTGC+TCTCTCCG	M01904:38:000000000-BPGH8:1:2104:21359:11249 1:N:0:TACGCTGC+TCTCTCCG/M01904:38:000000000-BPGH8:1:2104:21359:11249 2:N:0:TACGCTGC+TCTCTCCG	N/A	2	0	2	0.0322581	0	0.254	0	0	0	0	0	0	0	0	0	0	0	0	0	0	0	0	0	0	0	0	0	0	0	0	0	0	0	2	0	0	0	0	0	0	0	0	0	0	0	0	0
M01904:38:000000000-BPGH8:1:2104:27513:9952 1:N:0:ACTCGCTA+AAGGAGTA/M01904:38:000000000-BPGH8:1:2104:27513:9952 2:N:0:ACTCGCTA+AAGGAGTA	M01904:38:000000000-BPGH8:1:2104:27513:9952 1:N:0:ACTCGCTA+AAGGAGTA/M01904:38:000000000-BPGH8:1:2104:27513:9952 2:N:0:ACTCGCTA+AAGGAGTA	N/A	4	0	2	0.0645161	0	0.356254	0	0	0	0	0	0	0	0	0	2	2	0	0	0	0	0	0	0	0	0	0	0	0	0	0	0	0	0	0	0	0	0	0	0	0	0	0	0	0	0	0
Ambiguous_taxa, M01904:38:000000000-BPGH8:1:2104:8247:11879 1:N:0:ATGCGCAG+TGTCCTCT/M01904:38:000000000-BPGH8:1:2104:8247:11879 2:N:0:ATGCGCAG+TGTCCTCT	M01904:38:000000000-BPGH8:1:2104:8247:11879 1:N:0:ATGCGCAG+TGTCCTCT/M01904:38:000000000-BPGH8:1:2104:8247:11879 2:N:0:ATGCGCAG+TGTCCTCT	D_0__Bacteria, D_1__Proteobacteria, D_2__Gammaproteobacteria, D_3__Enterobacteriales, D_4__Enterobacteriaceae, D_5__Rosenbergiella, Ambiguous_taxa	60	0	14	0.967742	0	2.14986	2	1	0	3	0	0	0	14	0	1	0	0	0	0	0	2	0	0	0	0	0	0	0	0	0	0	0	3	0	0	3	3	0	2	0	6	2	0	3	4	4
D_6__uncultured bacterium, M01904:38:000000000-BPGH8:1:2105:15462:14636 1:N:0:ACTCGCTA+CGTCTAAT/M01904:38:000000000-BPGH8:1:2105:15462:14636 2:N:0:ACTCGCTA+CGTCTAAT	M01904:38:000000000-BPGH8:1:2105:15462:14636 1:N:0:ACTCGCTA+CGTCTAAT/M01904:38:000000000-BPGH8:1:2105:15462:14636 2:N:0:ACTCGCTA+CGTCTAAT	D_0__Bacteria, D_1__Parcubacteria, D_2__Candidatus Falkowbacteria, D_3__uncultured bacterium, D_4__uncultured bacterium, D_5__uncultured bacterium, D_6__uncultured bacterium	2	0	2	0.0322581	0	0.254	0	0	0	0	0	0	0	0	0	0	0	2	0	0	0	0	0	0	0	0	0	0	0	0	0	0	0	0	0	0	0	0	0	0	0	0	0	0	0	0	0
D_3__Chthonomonadales, M01904:38:000000000-BPGH8:1:2106:13307:14491 1:N:0:CGGAGCCT+GTAAGGAG/M01904:38:000000000-BPGH8:1:2106:13307:14491 2:N:0:CGGAGCCT+GTAAGGAG	M01904:38:000000000-BPGH8:1:2106:13307:14491 1:N:0:CGGAGCCT+GTAAGGAG/M01904:38:000000000-BPGH8:1:2106:13307:14491 2:N:0:CGGAGCCT+GTAAGGAG	D_0__Bacteria, D_1__Armatimonadetes, D_2__Chthonomonadetes, D_3__Chthonomonadales, , ,	2	0	2	0.0322581	0	0.254	0	0	0	0	0	0	0	0	0	0	0	0	0	0	0	0	0	0	0	0	0	0	0	0	0	0	0	0	0	0	0	0	0	0	0	0	0	0	0	0	0
Ambiguous_taxa, M01904:38:000000000-BPGH8:1:2106:19659:14330 1:N:0:ATGCGCAG+CTCTCTAT/M01904:38:000000000-BPGH8:1:2106:19659:14330 2:N:0:ATGCGCAG+CTCTCTAT	M01904:38:000000000-BPGH8:1:2106:19659:14330 1:N:0:ATGCGCAG+CTCTCTAT/M01904:38:000000000-BPGH8:1:2106:19659:14330 2:N:0:ATGCGCAG+CTCTCTAT	D_0__Bacteria, D_1__Proteobacteria, D_2__Betaproteobacteria, D_3__Burkholderiales, D_4__Comamonadaceae, D_5__Roseateles, Ambiguous_taxa	2	0	2	0.0322581	0	0.254	0	0	0	0	0	0	0	0	0	0	0	0	0	0	0	0	0	0	0	0	0	0	0	0	0	0	0	0	2	0	0	0	0	0	0	0	0	0	0	0	0
M01904:38:000000000-BPGH8:1:2107:18601:8937 1:N:0:ACTGAGCG+CGTCTAAT/M01904:38:000000000-BPGH8:1:2107:18601:8937 2:N:0:ACTGAGCG+CGTCTAAT	M01904:38:000000000-BPGH8:1:2107:18601:8937 1:N:0:ACTGAGCG+CGTCTAAT/M01904:38:000000000-BPGH8:1:2107:18601:8937 2:N:0:ACTGAGCG+CGTCTAAT	N/A	2	0	2	0.0322581	0	0.254	0	0	0	0	0	0	0	0	0	0	0	0	0	0	0	0	0	0	0	0	0	0	0	0	0	0	0	0	0	0	0	0	0	0	0	2	0	0	0	0	0
D_6__uncultured bacterium, M01904:38:000000000-BPGH8:1:2107:23750:19167 1:N:0:GCGTAGTA+TCTCTCCG/M01904:38:000000000-BPGH8:1:2107:23750:19167 2:N:0:GCGTAGTA+TCTCTCCG	M01904:38:000000000-BPGH8:1:2107:23750:19167 1:N:0:GCGTAGTA+TCTCTCCG/M01904:38:000000000-BPGH8:1:2107:23750:19167 2:N:0:GCGTAGTA+TCTCTCCG	D_0__Bacteria, D_1__Firmicutes, D_2__Clostridia, D_3__Clostridiales, D_4__Lachnospiraceae, D_5__Lachnospiraceae UCG-004, D_6__uncultured bacterium	2	0	2	0.0322581	0	0.254	0	0	0	0	0	0	0	0	0	0	0	0	0	0	0	0	0	0	0	0	0	0	0	0	0	0	0	0	0	0	0	0	0	0	0	0	0	0	0	0	0
M01904:38:000000000-BPGH8:1:2107:7257:21920 1:N:0:TACGCTGC+CTAAGCCT/M01904:38:000000000-BPGH8:1:2107:7257:21920 2:N:0:TACGCTGC+CTAAGCCT	M01904:38:000000000-BPGH8:1:2107:7257:21920 1:N:0:TACGCTGC+CTAAGCCT/M01904:38:000000000-BPGH8:1:2107:7257:21920 2:N:0:TACGCTGC+CTAAGCCT	N/A	2	0	2	0.0322581	0	0.254	0	0	0	0	0	0	0	0	0	0	0	0	0	0	0	0	0	0	0	0	0	0	0	0	0	2	0	0	0	0	0	0	0	0	0	0	0	0	0	0	0
Ambiguous_taxa, M01904:38:000000000-BPGH8:1:2108:15753:20689 1:N:0:ACTCGCTA+AAGGAGTA/M01904:38:000000000-BPGH8:1:2108:15753:20689 2:N:0:ACTCGCTA+AAGGAGTA	M01904:38:000000000-BPGH8:1:2108:15753:20689 1:N:0:ACTCGCTA+AAGGAGTA/M01904:38:000000000-BPGH8:1:2108:15753:20689 2:N:0:ACTCGCTA+AAGGAGTA	D_0__Bacteria, D_1__Proteobacteria, D_2__Gammaproteobacteria, D_3__Enterobacteriales, D_4__Enterobacteriaceae, D_5__Citrobacter, Ambiguous_taxa	2	0	2	0.0322581	0	0.254	0	0	0	0	0	0	0	0	0	2	0	0	0	0	0	0	0	0	0	0	0	0	0	0	0	0	0	0	0	0	0	0	0	0	0	0	0	0	0	0	0
M01904:38:000000000-BPGH8:1:2109:10251:12303 1:N:0:AGAGCTAC+ACTGCATA/M01904:38:000000000-BPGH8:1:2109:10251:12303 2:N:0:AGAGCTAC+ACTGCATA	M01904:38:000000000-BPGH8:1:2109:10251:12303 1:N:0:AGAGCTAC+ACTGCATA/M01904:38:000000000-BPGH8:1:2109:10251:12303 2:N:0:AGAGCTAC+ACTGCATA	N/A	2	0	1	0.0322581	0	0.178127	0	0	1	0	0	0	0	0	0	0	0	0	0	0	0	0	0	0	0	0	0	0	0	0	0	0	0	0	0	0	0	0	0	0	0	0	0	0	0	0	0
M01904:38:000000000-BPGH8:1:2109:20576:3700 1:N:0:TAGCGCTC+TATCCTCT/M01904:38:000000000-BPGH8:1:2109:20576:3700 2:N:0:TAGCGCTC+TATCCTCT	M01904:38:000000000-BPGH8:1:2109:20576:3700 1:N:0:TAGCGCTC+TATCCTCT/M01904:38:000000000-BPGH8:1:2109:20576:3700 2:N:0:TAGCGCTC+TATCCTCT	N/A	2	0	2	0.0322581	0	0.254	0	0	0	0	0	0	0	0	0	0	0	0	0	0	0	0	0	0	0	0	0	0	0	0	0	0	0	0	0	0	0	0	0	0	0	0	0	2	0	0	0
D_6__uncultured bacterium, M01904:38:000000000-BPGH8:1:2109:21100:14655 1:N:0:GCGTAGTA+CTAAGCCT/M01904:38:000000000-BPGH8:1:2109:21100:14655 2:N:0:GCGTAGTA+CTAAGCCT	M01904:38:000000000-BPGH8:1:2109:21100:14655 1:N:0:GCGTAGTA+CTAAGCCT/M01904:38:000000000-BPGH8:1:2109:21100:14655 2:N:0:GCGTAGTA+CTAAGCCT	D_0__Bacteria, D_1__Proteobacteria, D_2__Betaproteobacteria, D_3__Nitrosomonadales, D_4__Gallionellaceae, D_5__Candidatus Nitrotoga, D_6__uncultured bacterium	2	0	2	0.0322581	0	0.254	0	0	0	0	0	0	0	0	0	0	0	0	0	0	0	0	0	0	0	0	0	0	0	0	0	0	0	0	0	0	0	0	0	0	0	0	0	0	0	0	0
D_6__denitrifying bacterium enrichment culture clone NOB_2_C9, M01904:38:000000000-BPGH8:1:2109:24608:21042 1:N:0:GCGTGGTA+ACTGCATA/M01904:38:000000000-BPGH8:1:2109:24608:21042 2:N:0:GCGTGGTA+ACTGCATA	M01904:38:000000000-BPGH8:1:2109:24608:21042 1:N:0:GCGTGGTA+ACTGCATA/M01904:38:000000000-BPGH8:1:2109:24608:21042 2:N:0:GCGTGGTA+ACTGCATA	D_0__Bacteria, D_1__Proteobacteria, D_2__Betaproteobacteria, D_3__Rhodocyclales, D_4__Rhodocyclaceae, D_5__uncultured, D_6__denitrifying bacterium enrichment culture clone NOB_2_C9	2	0	2	0.0322581	0	0.254	0	0	0	0	0	0	0	0	0	0	0	0	0	0	0	0	0	0	0	0	0	0	0	0	0	0	0	0	0	0	0	0	0	0	0	0	0	0	0	0	0
M01904:38:000000000-BPGH8:1:2110:13291:25877 1:N:0:ATGCGCAG+TATCCTCT/M01904:38:000000000-BPGH8:1:2110:13291:25877 2:N:0:ATGCGCAG+TATCCTCT	M01904:38:000000000-BPGH8:1:2110:13291:25877 1:N:0:ATGCGCAG+TATCCTCT/M01904:38:000000000-BPGH8:1:2110:13291:25877 2:N:0:ATGCGCAG+TATCCTCT	N/A	2	0	2	0.0322581	0	0.254	0	0	0	0	0	0	0	0	0	0	0	0	0	0	0	2	0	0	0	0	0	0	0	0	0	0	0	0	0	0	0	0	0	0	0	0	0	0	0	0	0
D_6__Nostoc sp. CYN63, M01904:38:000000000-BPGH8:1:2110:14022:19641 1:N:0:TAGCGCTC+CGTCTAAT/M01904:38:000000000-BPGH8:1:2110:14022:19641 2:N:0:TAGCGCTC+CGTCTAAT	M01904:38:000000000-BPGH8:1:2110:14022:19641 1:N:0:TAGCGCTC+CGTCTAAT/M01904:38:000000000-BPGH8:1:2110:14022:19641 2:N:0:TAGCGCTC+CGTCTAAT	D_0__Bacteria, D_1__Cyanobacteria, D_2__Cyanobacteria, D_3__SubsectionIV, D_4__FamilyI, D_5__Nostoc sp. CYN63, D_6__Nostoc sp. CYN63	2	0	2	0.0322581	0	0.254	0	0	0	0	0	0	0	0	0	0	0	0	0	0	0	0	0	0	0	0	0	0	0	0	0	0	0	0	0	0	0	0	0	0	0	0	0	0	0	0	0
M01904:38:000000000-BPGH8:1:2110:19218:24185 1:N:0:ACTGAGCG+CTAAGCCT/M01904:38:000000000-BPGH8:1:2110:19218:24185 2:N:0:ACTGAGCG+CTAAGCCT	M01904:38:000000000-BPGH8:1:2110:19218:24185 1:N:0:ACTGAGCG+CTAAGCCT/M01904:38:000000000-BPGH8:1:2110:19218:24185 2:N:0:ACTGAGCG+CTAAGCCT	N/A	2	0	2	0.0322581	0	0.254	0	0	0	0	0	0	0	0	0	0	0	0	0	0	0	0	0	0	0	0	0	0	0	0	0	0	0	0	0	0	0	0	0	0	2	0	0	0	0	0	0
[truncated: 13 more rows]
[truncated: 22 more columns]

## Sheet: Species
Species (Aggregated)	Taxonomy	Combined Abundance	Galveston10_S10 Abundance	Galveston11_S11 Abundance	Galveston12_S12 Abundance	Galveston13_S13 Abundance	Galveston14_S14 Abundance	Galveston15_S15 Abundance	Galveston2_S2 Abundance	Galveston3_S3 Abundance	Galveston4_S4 Abundance	Galveston5_S5 Abundance	Galveston6_S6 Abundance	Galveston7_S7 Abundance	Galveston8_S8 Abundance	Galveston9_S9 Abundance	GalvestonControl_S16 Abundance	Iquitos10_S42 Abundance	Iquitos11_S43 Abundance	Iquitos12_S44 Abundance	Iquitos13_S45 Abundance	Iquitos14_S46 Abundance	Iquitos15_S47 Abundance	Iquitos1_S33 Abundance	Iquitos2_S34 Abundance	Iquitos3_S35 Abundance	Iquitos5_S37 Abundance	Iquitos6_S38 Abundance	Iquitos7_S39 Abundance	Iquitos8_S40 Abundance	Iquitos9_S41 Abundance	IquitosControl_S48 Abundance	Juchitan10_S58 Abundance	Juchitan11_S59 Abundance	Juchitan12_S60 Abundance	Juchitan13_S61 Abundance	Juchitan14_S62 Abundance	Juchitan15_S63 Abundance	Juchitan1_S49 Abundance	Juchitan2_S50 Abundance	Juchitan3_S51 Abundance	Juchitan4_S52 Abundance	Juchitan5_S53 Abundance	Juchitan6_S54 Abundance	Juchitan7_S55 Abundance	Juchitan8_S56 Abundance	Juchitan9_S57 Abundance	JuchitanControl_S64 Abundance	Thailand10_S26 Abundance
[truncated: 635 more rows]
[truncated: 15 more columns]

[truncated: 5 more sheets: Genus, Family, Order, Class, Phylum]
